# Supplementary material for: The causal effects of genetically determined human blood metabolites on the risk of atrial fibrillation
Source: Front Cardiovasc Med. 2023 Jul 26;10:1211458. doi: 10.3389/fcvm.2023.1211458 (PMC10410273; doi:10.3389/fcvm.2023.1211458)
Supplement: Supplementary file 1 [file Table1.xlsx]

## Sheet: Table S1
Table S1. Harmonization data_486 blood metabolites and atrial fibrillation from Nielsen et al
SNP	effect_allele.exposure	other_allele.exposure	effect_allele.outcome	other_allele.outcome	beta.exposure	beta.outcome	eaf.exposure	eaf.outcome	remove	palindromic	ambiguous	id.outcome	chr	pos	se.outcome	samplesize.outcome	pval.outcome	outcome	originalname.outcome	outcome.deprecated	mr_keep.outcome	data_source.outcome	se.exposure	pval.exposure	exposure	mr_keep.exposure	pval_origin.exposure	id.exposure	data_source.exposure	samplesize.exposure	action	mr_keep	R2	F
rs11596604	A	G	A	G	0.0323	0.0179	0.0236	0.0613	FALSE	FALSE	FALSE	ebi-a-GCST006414	10	87141944	0.0149	1030836	0.2294	Atrial fibrillation || id:ebi-a-GCST006414	Atrial fibrillation	Atrial fibrillation || ||	TRUE	igd	0.0069	2.515e-06	exposure	TRUE	reported	bNjSL2	textfile	7824	2	TRUE	0.00279295	21.9077
rs16977047	T	C	T	C	-0.0056	0.0056	0.7034	0.7158	FALSE	FALSE	FALSE	ebi-a-GCST006414	16	27924612	0.0074	1030836	0.453	Atrial fibrillation || id:ebi-a-GCST006414	Atrial fibrillation	Atrial fibrillation || ||	TRUE	igd	0.0011	1.078e-06	exposure	TRUE	reported	bNjSL2	textfile	7824	2	TRUE	0.00330161	25.9107
rs2199619	T	C	T	C	0.0054	-0.0101	0.2787	0.2677	FALSE	FALSE	FALSE	ebi-a-GCST006414	2	28854958	0.0074	1030836	0.1748	Atrial fibrillation || id:ebi-a-GCST006414	Atrial fibrillation	Atrial fibrillation || ||	TRUE	igd	0.0012	5.227e-06	exposure	TRUE	reported	bNjSL2	textfile	7824	2	TRUE	0.00258151	20.2448
rs2657879	A	G	A	G	0.015	0.0011	0.8179	0.8287	FALSE	FALSE	FALSE	ebi-a-GCST006414	12	56865338	0.0089	1030836	0.8984	Atrial fibrillation || id:ebi-a-GCST006414	Atrial fibrillation	Atrial fibrillation || ||	TRUE	igd	0.0017	6.147e-18	exposure	TRUE	reported	bNjSL2	textfile	7824	2	TRUE	0.00985271	77.8348
rs2748991	T	C	T	C	-0.007	-0.0024	0.446	0.468	FALSE	FALSE	FALSE	ebi-a-GCST006414	6	52596516	0.0068	1030836	0.723199	Atrial fibrillation || id:ebi-a-GCST006414	Atrial fibrillation	Atrial fibrillation || ||	TRUE	igd	0.0015	2.342e-06	exposure	TRUE	reported	bNjSL2	textfile	7824	2	TRUE	0.00277573	21.7722
rs7078003	T	C	T	C	0.0087	-0.0038	0.1654	0.1835	FALSE	FALSE	FALSE	ebi-a-GCST006414	10	99359412	0.0087	1030836	0.658901	Atrial fibrillation || id:ebi-a-GCST006414	Atrial fibrillation	Atrial fibrillation || ||	TRUE	igd	0.0018	1.838e-06	exposure	TRUE	reported	bNjSL2	textfile	7824	2	TRUE	0.00297694	23.3551
rs7394051	T	C	T	C	0.0055	-0.001	0.7014	0.7139	FALSE	FALSE	FALSE	ebi-a-GCST006414	10	122008026	0.0073	1030836	0.8936	Atrial fibrillation || id:ebi-a-GCST006414	Atrial fibrillation	Atrial fibrillation || ||	TRUE	igd	0.0012	2.175e-06	exposure	TRUE	reported	bNjSL2	textfile	7824	2	TRUE	0.00267775	21.0016
rs780093	T	C	T	C	-0.0058	-0.0007	0.3995	0.3788	FALSE	FALSE	FALSE	ebi-a-GCST006414	2	27742603	0.0068	1030836	0.9227	Atrial fibrillation || id:ebi-a-GCST006414	Atrial fibrillation	Atrial fibrillation || ||	TRUE	igd	0.0011	1.931e-07	exposure	TRUE	reported	bNjSL2	textfile	7824	2	TRUE	0.0035408	27.7945
rs1000137	T	C	T	C	-0.005	0.0037	0.475	0.4663	FALSE	FALSE	FALSE	ebi-a-GCST006414	7	157644152	0.0068	1030836	0.5799	Atrial fibrillation || id:ebi-a-GCST006414	Atrial fibrillation	Atrial fibrillation || ||	TRUE	igd	0.001	5.733e-07	exposure	TRUE	reported	qWMuig	textfile	7824	2	TRUE	0.00318512	24.9936
rs10007704	T	C	T	C	-0.0044	0.0072	0.6418	0.6412	FALSE	FALSE	FALSE	ebi-a-GCST006414	4	44276751	0.0069	1030836	0.2955	Atrial fibrillation || id:ebi-a-GCST006414	Atrial fibrillation	Atrial fibrillation || ||	TRUE	igd	0.0009	1.238e-06	exposure	TRUE	reported	qWMuig	textfile	7824	2	TRUE	0.00304556	23.8951
rs1013667	A	G	A	G	-0.0041	-0.0042	0.6087	0.5977	FALSE	FALSE	FALSE	ebi-a-GCST006414	3	191089680	0.0067	1030836	0.5303	Atrial fibrillation || id:ebi-a-GCST006414	Atrial fibrillation	Atrial fibrillation || ||	TRUE	igd	0.0009	5.673e-06	exposure	TRUE	reported	qWMuig	textfile	7824	2	TRUE	0.00264547	20.7478
rs1016522	A	G	A	G	0.0058	-0.0013	0.5803	0.5753	FALSE	FALSE	FALSE	ebi-a-GCST006414	5	143193326	0.0068	1030836	0.8518	Atrial fibrillation || id:ebi-a-GCST006414	Atrial fibrillation	Atrial fibrillation || ||	TRUE	igd	0.0009	1.589e-10	exposure	TRUE	reported	qWMuig	textfile	7824	2	TRUE	0.00528011	41.5202
rs10225863	T	C	T	C	-0.004	-0.0039	0.3949	0.3907	FALSE	FALSE	FALSE	ebi-a-GCST006414	7	131910303	0.0068	1030836	0.5653	Atrial fibrillation || id:ebi-a-GCST006414	Atrial fibrillation	Atrial fibrillation || ||	TRUE	igd	0.0009	9.754e-06	exposure	TRUE	reported	qWMuig	textfile	7824	2	TRUE	0.00251832	19.748
rs10495209	T	C	T	C	0.004	-0.0073	0.4862	0.4821	FALSE	FALSE	FALSE	ebi-a-GCST006414	1	223656537	0.0067	1030836	0.272	Atrial fibrillation || id:ebi-a-GCST006414	Atrial fibrillation	Atrial fibrillation || ||	TRUE	igd	0.0009	8.02e-06	exposure	TRUE	reported	qWMuig	textfile	7824	2	TRUE	0.00251832	19.748
rs10784496	A	G	A	G	0.0045	-0.0099	0.5375	0.5406	FALSE	FALSE	FALSE	ebi-a-GCST006414	12	66160971	0.0066	1030836	0.1338	Atrial fibrillation || id:ebi-a-GCST006414	Atrial fibrillation	Atrial fibrillation || ||	TRUE	igd	0.0009	5.085e-07	exposure	TRUE	reported	qWMuig	textfile	7824	2	TRUE	0.00318512	24.9936
rs10807322	A	T	A	T	0.0043	0.0124	0.5866	0.5929	FALSE	TRUE	FALSE	ebi-a-GCST006414	6	45542617	0.0068	1030836	0.0680707	Atrial fibrillation || id:ebi-a-GCST006414	Atrial fibrillation	Atrial fibrillation || ||	TRUE	igd	0.0009	1.974e-06	exposure	TRUE	reported	qWMuig	textfile	7824	2	TRUE	0.00290909	22.8213
rs10836364	T	C	T	C	0.005	0.0062	0.607	0.6045	FALSE	FALSE	FALSE	ebi-a-GCST006414	11	35306345	0.0068	1030836	0.3572	Atrial fibrillation || id:ebi-a-GCST006414	Atrial fibrillation	Atrial fibrillation || ||	TRUE	igd	0.001	5.733e-07	exposure	TRUE	reported	qWMuig	textfile	7824	2	TRUE	0.00318512	24.9936
rs10846667	T	C	T	C	0.0045	-0.0052	0.4861	0.4909	FALSE	FALSE	FALSE	ebi-a-GCST006414	12	124884424	0.0068	1030836	0.444	Atrial fibrillation || id:ebi-a-GCST006414	Atrial fibrillation	Atrial fibrillation || ||	TRUE	igd	0.0009	1.651e-06	exposure	TRUE	reported	qWMuig	textfile	7824	2	TRUE	0.00318512	24.9936
rs10881004	T	C	T	C	0.0041	-0.0051	0.4824	0.4762	FALSE	FALSE	FALSE	ebi-a-GCST006414	12	47236571	0.0066	1030836	0.4383	Atrial fibrillation || id:ebi-a-GCST006414	Atrial fibrillation	Atrial fibrillation || ||	TRUE	igd	0.0009	3.392e-06	exposure	TRUE	reported	qWMuig	textfile	7824	2	TRUE	0.00264547	20.7478
rs10900784	A	C	A	C	-0.0044	-0.0008	0.4158	0.4133	FALSE	FALSE	FALSE	ebi-a-GCST006414	5	125514918	0.0068	1030836	0.9031	Atrial fibrillation || id:ebi-a-GCST006414	Atrial fibrillation	Atrial fibrillation || ||	TRUE	igd	0.0009	9.744e-07	exposure	TRUE	reported	qWMuig	textfile	7824	2	TRUE	0.00304556	23.8951
rs10927101	A	C	A	C	-0.0046	0.0088	0.3738	0.3622	FALSE	FALSE	FALSE	ebi-a-GCST006414	1	244173872	0.0069	1030836	0.2032	Atrial fibrillation || id:ebi-a-GCST006414	Atrial fibrillation	Atrial fibrillation || ||	TRUE	igd	0.0009	2.721e-07	exposure	TRUE	reported	qWMuig	textfile	7824	2	TRUE	0.00332778	26.1168
rs11201034	A	T	A	T	0.0043	-0.0078	0.6064	0.6039	FALSE	TRUE	FALSE	ebi-a-GCST006414	10	81745367	0.0068	1030836	0.2535	Atrial fibrillation || id:ebi-a-GCST006414	Atrial fibrillation	Atrial fibrillation || ||	TRUE	igd	0.0009	1.888e-06	exposure	TRUE	reported	qWMuig	textfile	7824	2	TRUE	0.00290909	22.8213
rs11654913	A	T	A	T	-0.004	0.0065	0.5579	0.554	FALSE	TRUE	TRUE	ebi-a-GCST006414	17	52369879	0.0067	1030836	0.3314	Atrial fibrillation || id:ebi-a-GCST006414	Atrial fibrillation	Atrial fibrillation || ||	TRUE	igd	0.0009	6.912e-06	exposure	TRUE	reported	qWMuig	textfile	7824	2	FALSE	0.00251832	19.748
rs11719675	A	T	A	T	-0.0041	-0.0016	0.3965	0.4226	FALSE	TRUE	TRUE	ebi-a-GCST006414	3	168353685	0.0068	1030836	0.8094	Atrial fibrillation || id:ebi-a-GCST006414	Atrial fibrillation	Atrial fibrillation || ||	TRUE	igd	0.0009	5.116e-06	exposure	TRUE	reported	qWMuig	textfile	7824	2	FALSE	0.00264547	20.7478
rs11720862	T	G	T	G	-0.0046	-0.0101	0.6034	0.5926	FALSE	FALSE	FALSE	ebi-a-GCST006414	3	1838974	0.0068	1030836	0.1351	Atrial fibrillation || id:ebi-a-GCST006414	Atrial fibrillation	Atrial fibrillation || ||	TRUE	igd	0.0009	3.583e-07	exposure	TRUE	reported	qWMuig	textfile	7824	2	TRUE	0.00332778	26.1168
rs1179636	A	C	A	C	-0.0045	0.0045	0.5356	0.5297	FALSE	FALSE	FALSE	ebi-a-GCST006414	7	75230392	0.0068	1030836	0.5111	Atrial fibrillation || id:ebi-a-GCST006414	Atrial fibrillation	Atrial fibrillation || ||	TRUE	igd	0.001	1.825e-06	exposure	TRUE	reported	qWMuig	textfile	7824	2	TRUE	0.00258151	20.2448
rs11802417	T	C	T	C	-0.0041	-0.0058	0.5816	0.576	FALSE	FALSE	FALSE	ebi-a-GCST006414	1	84276046	0.0067	1030836	0.3893	Atrial fibrillation || id:ebi-a-GCST006414	Atrial fibrillation	Atrial fibrillation || ||	TRUE	igd	0.0009	4.469e-06	exposure	TRUE	reported	qWMuig	textfile	7824	2	TRUE	0.00264547	20.7478
rs1220605	A	G	A	G	-0.0046	-0.0032	0.6312	0.6172	FALSE	FALSE	FALSE	ebi-a-GCST006414	13	24789809	0.007	1030836	0.6511	Atrial fibrillation || id:ebi-a-GCST006414	Atrial fibrillation	Atrial fibrillation || ||	TRUE	igd	0.0009	9.291e-07	exposure	TRUE	reported	qWMuig	textfile	7824	2	TRUE	0.00332778	26.1168
rs12278762	T	C	T	C	0.0043	-0.0063	0.5229	0.5261	FALSE	FALSE	FALSE	ebi-a-GCST006414	11	98781993	0.0067	1030836	0.342	Atrial fibrillation || id:ebi-a-GCST006414	Atrial fibrillation	Atrial fibrillation || ||	TRUE	igd	0.0009	1.557e-06	exposure	TRUE	reported	qWMuig	textfile	7824	2	TRUE	0.00290909	22.8213
rs12468084	T	C	T	C	-0.0044	0.0066	0.5436	0.533	FALSE	FALSE	FALSE	ebi-a-GCST006414	2	230596352	0.0067	1030836	0.3242	Atrial fibrillation || id:ebi-a-GCST006414	Atrial fibrillation	Atrial fibrillation || ||	TRUE	igd	0.0009	1.246e-06	exposure	TRUE	reported	qWMuig	textfile	7824	2	TRUE	0.00304556	23.8951
rs12533939	A	T	A	T	0.0045	0.0054	0.3887	0.3904	FALSE	TRUE	FALSE	ebi-a-GCST006414	7	158450965	0.0068	1030836	0.4287	Atrial fibrillation || id:ebi-a-GCST006414	Atrial fibrillation	Atrial fibrillation || ||	TRUE	igd	0.0009	6.516e-07	exposure	TRUE	reported	qWMuig	textfile	7824	2	TRUE	0.00318512	24.9936
rs1260326	T	C	T	C	0.0042	-0.0017	0.404	0.3865	FALSE	FALSE	FALSE	ebi-a-GCST006414	2	27730940	0.0068	1030836	0.8069	Atrial fibrillation || id:ebi-a-GCST006414	Atrial fibrillation	Atrial fibrillation || ||	TRUE	igd	0.0009	2.742e-06	exposure	TRUE	reported	qWMuig	textfile	7824	2	TRUE	0.00277573	21.7722
rs13001325	T	C	T	C	-0.004	0.0049	0.3823	0.3865	FALSE	FALSE	FALSE	ebi-a-GCST006414	2	102939036	0.0068	1030836	0.4689	Atrial fibrillation || id:ebi-a-GCST006414	Atrial fibrillation	Atrial fibrillation || ||	TRUE	igd	0.0009	7.447e-06	exposure	TRUE	reported	qWMuig	textfile	7824	2	TRUE	0.00251832	19.748
rs13008096	A	C	A	C	-0.0042	0.0034	0.4038	0.4062	FALSE	FALSE	FALSE	ebi-a-GCST006414	2	62792689	0.0068	1030836	0.617101	Atrial fibrillation || id:ebi-a-GCST006414	Atrial fibrillation	Atrial fibrillation || ||	TRUE	igd	0.0009	3.316e-06	exposure	TRUE	reported	qWMuig	textfile	7824	2	TRUE	0.00277573	21.7722
rs13122250	T	C	T	C	0.0062	0.0113	0.5542	0.5686	FALSE	FALSE	FALSE	ebi-a-GCST006414	4	156808288	0.0068	1030836	0.0985394	Atrial fibrillation || id:ebi-a-GCST006414	Atrial fibrillation	Atrial fibrillation || ||	TRUE	igd	0.0009	8.949e-12	exposure	TRUE	reported	qWMuig	textfile	7824	2	TRUE	0.00602897	47.4447
rs1330918	A	C	A	C	0.0042	0.0216	0.6132	0.5916	FALSE	FALSE	FALSE	ebi-a-GCST006414	13	23373129	0.0068	1030836	0.00141	Atrial fibrillation || id:ebi-a-GCST006414	Atrial fibrillation	Atrial fibrillation || ||	TRUE	igd	0.0009	2.212e-06	exposure	TRUE	reported	qWMuig	textfile	7824	2	TRUE	0.00277573	21.7722
rs1373962	T	C	T	C	0.005	-0.0131	0.5973	0.6009	FALSE	FALSE	FALSE	ebi-a-GCST006414	5	83527862	0.0068	1030836	0.0549895	Atrial fibrillation || id:ebi-a-GCST006414	Atrial fibrillation	Atrial fibrillation || ||	TRUE	igd	0.0009	2.707e-08	exposure	TRUE	reported	qWMuig	textfile	7824	2	TRUE	0.00392931	30.8563
rs1412972	T	G	T	G	0.0097	-0.0036	0.5006	0.5058	FALSE	FALSE	FALSE	ebi-a-GCST006414	1	190245977	0.0066	1030836	0.5835	Atrial fibrillation || id:ebi-a-GCST006414	Atrial fibrillation	Atrial fibrillation || ||	TRUE	igd	0.002	1.628e-06	exposure	TRUE	reported	qWMuig	textfile	7824	2	TRUE	0.00299744	23.5165
rs1418942	A	C	A	C	-0.004	-0.0044	0.5751	0.5741	FALSE	FALSE	FALSE	ebi-a-GCST006414	20	58164306	0.0068	1030836	0.5187	Atrial fibrillation || id:ebi-a-GCST006414	Atrial fibrillation	Atrial fibrillation || ||	TRUE	igd	0.0009	7.128e-06	exposure	TRUE	reported	qWMuig	textfile	7824	2	TRUE	0.00251832	19.748
rs1508513	C	G	C	G	0.0042	0.0076	0.6354	0.6365	FALSE	TRUE	FALSE	ebi-a-GCST006414	4	172003439	0.0069	1030836	0.2705	Atrial fibrillation || id:ebi-a-GCST006414	Atrial fibrillation	Atrial fibrillation || ||	TRUE	igd	0.0009	2.363e-06	exposure	TRUE	reported	qWMuig	textfile	7824	2	TRUE	0.00277573	21.7722
rs1519309	T	C	T	C	-0.0044	0.0087	0.6544	0.6453	FALSE	FALSE	FALSE	ebi-a-GCST006414	4	187015089	0.007	1030836	0.2104	Atrial fibrillation || id:ebi-a-GCST006414	Atrial fibrillation	Atrial fibrillation || ||	TRUE	igd	0.0009	1.206e-06	exposure	TRUE	reported	qWMuig	textfile	7824	2	TRUE	0.00304556	23.8951
rs154246	T	C	T	C	-0.0049	0.0034	0.6103	0.5937	FALSE	FALSE	FALSE	ebi-a-GCST006414	5	16602451	0.0069	1030836	0.6204	Atrial fibrillation || id:ebi-a-GCST006414	Atrial fibrillation	Atrial fibrillation || ||	TRUE	igd	0.0009	6.698e-08	exposure	TRUE	reported	qWMuig	textfile	7824	2	TRUE	0.0037743	29.6344
rs1559063	C	G	C	G	0.0052	0.0067	0.6209	0.6253	FALSE	TRUE	FALSE	ebi-a-GCST006414	5	172348594	0.0069	1030836	0.3316	Atrial fibrillation || id:ebi-a-GCST006414	Atrial fibrillation	Atrial fibrillation || ||	TRUE	igd	0.0009	7.818e-09	exposure	TRUE	reported	qWMuig	textfile	7824	2	TRUE	0.00424858	33.3742
rs1663501	A	G	A	G	-0.0047	0.0016	0.4634	0.4705	FALSE	FALSE	FALSE	ebi-a-GCST006414	21	28219307	0.0069	1030836	0.8112	Atrial fibrillation || id:ebi-a-GCST006414	Atrial fibrillation	Atrial fibrillation || ||	TRUE	igd	0.0009	2.435e-07	exposure	TRUE	reported	qWMuig	textfile	7824	2	TRUE	0.00347353	27.2646
rs16836288	A	C	A	C	0.0131	0.0208	0.044	0.05	FALSE	FALSE	FALSE	ebi-a-GCST006414	4	4807203	0.0149	1030836	0.1609	Atrial fibrillation || id:ebi-a-GCST006414	Atrial fibrillation	Atrial fibrillation || ||	TRUE	igd	0.0029	5.601e-06	exposure	TRUE	reported	qWMuig	textfile	7824	2	TRUE	0.00260128	20.4003
rs1697901	A	G	A	G	0.0049	-0.0075	0.3501	0.364	FALSE	FALSE	FALSE	ebi-a-GCST006414	5	11019405	0.007	1030836	0.2856	Atrial fibrillation || id:ebi-a-GCST006414	Atrial fibrillation	Atrial fibrillation || ||	TRUE	igd	0.0009	6.309e-08	exposure	TRUE	reported	qWMuig	textfile	7824	2	TRUE	0.0037743	29.6344
rs17698249	A	C	A	C	-0.0041	-0.0007	0.5682	0.561	FALSE	FALSE	FALSE	ebi-a-GCST006414	16	87319938	0.0068	1030836	0.923	Atrial fibrillation || id:ebi-a-GCST006414	Atrial fibrillation	Atrial fibrillation || ||	TRUE	igd	0.0009	5.503e-06	exposure	TRUE	reported	qWMuig	textfile	7824	2	TRUE	0.00264547	20.7478
rs17744500	T	C	T	C	-0.0041	-0.0004	0.4582	0.4615	FALSE	FALSE	FALSE	ebi-a-GCST006414	15	101599246	0.0067	1030836	0.9471	Atrial fibrillation || id:ebi-a-GCST006414	Atrial fibrillation	Atrial fibrillation || ||	TRUE	igd	0.0009	4.157e-06	exposure	TRUE	reported	qWMuig	textfile	7824	2	TRUE	0.00264547	20.7478
rs1790398	T	C	T	C	0.0048	0.0115	0.5227	0.5151	FALSE	FALSE	FALSE	ebi-a-GCST006414	11	73801265	0.0067	1030836	0.0848106	Atrial fibrillation || id:ebi-a-GCST006414	Atrial fibrillation	Atrial fibrillation || ||	TRUE	igd	0.0009	5.788e-08	exposure	TRUE	reported	qWMuig	textfile	7824	2	TRUE	0.00362237	28.4372
rs1852138	A	G	A	G	0.004	0.0142	0.5761	0.5712	FALSE	FALSE	FALSE	ebi-a-GCST006414	11	112201569	0.0068	1030836	0.0371801	Atrial fibrillation || id:ebi-a-GCST006414	Atrial fibrillation	Atrial fibrillation || ||	TRUE	igd	0.0009	6.335e-06	exposure	TRUE	reported	qWMuig	textfile	7824	2	TRUE	0.00251832	19.748
rs1871053	A	G	A	G	-0.0044	-0.0012	0.4514	0.4486	FALSE	FALSE	FALSE	ebi-a-GCST006414	11	88476191	0.0067	1030836	0.8605	Atrial fibrillation || id:ebi-a-GCST006414	Atrial fibrillation	Atrial fibrillation || ||	TRUE	igd	0.0009	7.679e-07	exposure	TRUE	reported	qWMuig	textfile	7824	2	TRUE	0.00304556	23.8951
rs1995960	A	G	A	G	-0.0047	-0.0027	0.5949	0.5954	FALSE	FALSE	FALSE	ebi-a-GCST006414	4	142916958	0.0068	1030836	0.696101	Atrial fibrillation || id:ebi-a-GCST006414	Atrial fibrillation	Atrial fibrillation || ||	TRUE	igd	0.0009	1.629e-07	exposure	TRUE	reported	qWMuig	textfile	7824	2	TRUE	0.00347353	27.2646
rs1997238	A	G	A	G	0.0045	-0.0049	0.5117	0.5229	FALSE	FALSE	FALSE	ebi-a-GCST006414	7	48538770	0.0066	1030836	0.4612	Atrial fibrillation || id:ebi-a-GCST006414	Atrial fibrillation	Atrial fibrillation || ||	TRUE	igd	0.0009	6.07e-07	exposure	TRUE	reported	qWMuig	textfile	7824	2	TRUE	0.00318512	24.9936
rs201262	T	G	T	G	0.0047	-0.0119	0.5563	0.5611	FALSE	FALSE	FALSE	ebi-a-GCST006414	6	9987615	0.0067	1030836	0.0734395	Atrial fibrillation || id:ebi-a-GCST006414	Atrial fibrillation	Atrial fibrillation || ||	TRUE	igd	0.0009	1.359e-07	exposure	TRUE	reported	qWMuig	textfile	7824	2	TRUE	0.00347353	27.2646
rs2063601	A	C	A	C	-0.0107	-0.0199	0.2487	0.2513	FALSE	FALSE	FALSE	ebi-a-GCST006414	6	78578306	0.0079	1030836	0.0115401	Atrial fibrillation || id:ebi-a-GCST006414	Atrial fibrillation	Atrial fibrillation || ||	TRUE	igd	0.0023	5.241e-06	exposure	TRUE	reported	qWMuig	textfile	7824	2	TRUE	0.00275857	21.6372
rs207938	A	G	A	G	-0.0043	0.0041	0.3963	0.3991	FALSE	FALSE	FALSE	ebi-a-GCST006414	2	217041881	0.0068	1030836	0.5418	Atrial fibrillation || id:ebi-a-GCST006414	Atrial fibrillation	Atrial fibrillation || ||	TRUE	igd	0.0009	1.316e-06	exposure	TRUE	reported	qWMuig	textfile	7824	2	TRUE	0.00290909	22.8213
rs207938	A	G	A	T	-0.0043	0.0677	0.3963	0.0096	TRUE	FALSE	FALSE	ebi-a-GCST006414	2	217041881	0.0647	1030836	0.2956	Atrial fibrillation || id:ebi-a-GCST006414	Atrial fibrillation	Atrial fibrillation || ||	TRUE	igd	0.0009	1.316e-06	exposure	TRUE	reported	qWMuig	textfile	7824	2	FALSE	0.00290909	22.8213
rs2111118	T	C	T	C	0.0051	0.0027	0.6207	0.6192	FALSE	FALSE	FALSE	ebi-a-GCST006414	16	54049153	0.0068	1030836	0.692299	Atrial fibrillation || id:ebi-a-GCST006414	Atrial fibrillation	Atrial fibrillation || ||	TRUE	igd	0.0009	1.212e-08	exposure	TRUE	reported	qWMuig	textfile	7824	2	TRUE	0.00408741	32.1029
rs2126498	T	G	T	G	-0.0042	-0.0112	0.6176	0.6215	FALSE	FALSE	FALSE	ebi-a-GCST006414	6	110336225	0.0069	1030836	0.1026	Atrial fibrillation || id:ebi-a-GCST006414	Atrial fibrillation	Atrial fibrillation || ||	TRUE	igd	0.0009	2.837e-06	exposure	TRUE	reported	qWMuig	textfile	7824	2	TRUE	0.00277573	21.7722
rs2178260	T	C	T	C	0.0042	0.0015	0.4251	0.429	FALSE	FALSE	FALSE	ebi-a-GCST006414	11	62069365	0.0067	1030836	0.8266	Atrial fibrillation || id:ebi-a-GCST006414	Atrial fibrillation	Atrial fibrillation || ||	TRUE	igd	0.0009	3.588e-06	exposure	TRUE	reported	qWMuig	textfile	7824	2	TRUE	0.00277573	21.7722
rs2216061	A	C	A	C	0.0043	0.0028	0.512	0.5129	FALSE	FALSE	FALSE	ebi-a-GCST006414	16	52914547	0.0067	1030836	0.677699	Atrial fibrillation || id:ebi-a-GCST006414	Atrial fibrillation	Atrial fibrillation || ||	TRUE	igd	0.0009	2.211e-06	exposure	TRUE	reported	qWMuig	textfile	7824	2	TRUE	0.00290909	22.8213
rs2230532	T	C	T	C	0.005	-0.0049	0.349	0.3534	FALSE	FALSE	FALSE	ebi-a-GCST006414	14	97321689	0.0069	1030836	0.4791	Atrial fibrillation || id:ebi-a-GCST006414	Atrial fibrillation	Atrial fibrillation || ||	TRUE	igd	0.001	5.733e-07	exposure	TRUE	reported	qWMuig	textfile	7824	2	TRUE	0.00318512	24.9936
rs2261659	C	G	C	G	-0.0043	-0.0079	0.44	0.4522	FALSE	TRUE	TRUE	ebi-a-GCST006414	5	413594	0.0069	1030836	0.2512	Atrial fibrillation || id:ebi-a-GCST006414	Atrial fibrillation	Atrial fibrillation || ||	TRUE	igd	0.0009	1.63e-06	exposure	TRUE	reported	qWMuig	textfile	7824	2	FALSE	0.00290909	22.8213
rs2349729	A	G	A	G	-0.0041	-0.0073	0.5141	0.5169	FALSE	FALSE	FALSE	ebi-a-GCST006414	2	202521624	0.0073	1030836	0.3175	Atrial fibrillation || id:ebi-a-GCST006414	Atrial fibrillation	Atrial fibrillation || ||	TRUE	igd	0.0009	6.448e-06	exposure	TRUE	reported	qWMuig	textfile	7824	2	TRUE	0.00264547	20.7478
rs2367059	A	T	A	T	-0.0046	0.0057	0.4697	0.4706	FALSE	TRUE	TRUE	ebi-a-GCST006414	10	24864127	0.0067	1030836	0.3988	Atrial fibrillation || id:ebi-a-GCST006414	Atrial fibrillation	Atrial fibrillation || ||	TRUE	igd	0.0009	3.983e-07	exposure	TRUE	reported	qWMuig	textfile	7824	2	FALSE	0.00332778	26.1168
rs2383131	T	C	T	C	-0.0043	0.0026	0.4403	0.4487	FALSE	FALSE	FALSE	ebi-a-GCST006414	9	19902822	0.0068	1030836	0.701	Atrial fibrillation || id:ebi-a-GCST006414	Atrial fibrillation	Atrial fibrillation || ||	TRUE	igd	0.0009	3.054e-06	exposure	TRUE	reported	qWMuig	textfile	7824	2	TRUE	0.00290909	22.8213
rs2484178	T	C	T	C	0.0043	-0.0171	0.6063	0.6132	FALSE	FALSE	FALSE	ebi-a-GCST006414	10	27691799	0.0068	1030836	0.01193	Atrial fibrillation || id:ebi-a-GCST006414	Atrial fibrillation	Atrial fibrillation || ||	TRUE	igd	0.0009	1.745e-06	exposure	TRUE	reported	qWMuig	textfile	7824	2	TRUE	0.00290909	22.8213
rs2505644	T	C	T	C	0.005	0.0006	0.558	0.5521	FALSE	FALSE	FALSE	ebi-a-GCST006414	10	44175098	0.0067	1030836	0.9252	Atrial fibrillation || id:ebi-a-GCST006414	Atrial fibrillation	Atrial fibrillation || ||	TRUE	igd	0.001	5.733e-07	exposure	TRUE	reported	qWMuig	textfile	7824	2	TRUE	0.00318512	24.9936
rs2520117	A	G	A	G	0.0045	-0.0015	0.4545	0.4658	FALSE	FALSE	FALSE	ebi-a-GCST006414	16	26576299	0.0067	1030836	0.8217	Atrial fibrillation || id:ebi-a-GCST006414	Atrial fibrillation	Atrial fibrillation || ||	TRUE	igd	0.0009	5.056e-07	exposure	TRUE	reported	qWMuig	textfile	7824	2	TRUE	0.00318512	24.9936
rs2580344	T	C	T	C	0.0044	-0.0064	0.6238	0.6456	FALSE	FALSE	FALSE	ebi-a-GCST006414	2	122047352	0.007	1030836	0.3558	Atrial fibrillation || id:ebi-a-GCST006414	Atrial fibrillation	Atrial fibrillation || ||	TRUE	igd	0.0009	7.984e-07	exposure	TRUE	reported	qWMuig	textfile	7824	2	TRUE	0.00304556	23.8951
rs2604365	T	G	T	G	0.0044	0.0027	0.6371	0.6398	FALSE	FALSE	FALSE	ebi-a-GCST006414	8	15614315	0.0069	1030836	0.699	Atrial fibrillation || id:ebi-a-GCST006414	Atrial fibrillation	Atrial fibrillation || ||	TRUE	igd	0.0009	1.452e-06	exposure	TRUE	reported	qWMuig	textfile	7824	2	TRUE	0.00304556	23.8951
rs2658761	T	C	T	C	-0.0048	0.0078	0.4343	0.4438	FALSE	FALSE	FALSE	ebi-a-GCST006414	18	54059039	0.0067	1030836	0.2455	Atrial fibrillation || id:ebi-a-GCST006414	Atrial fibrillation	Atrial fibrillation || ||	TRUE	igd	0.0009	6.749e-08	exposure	TRUE	reported	qWMuig	textfile	7824	2	TRUE	0.00362237	28.4372
rs2662269	A	C	A	C	0.0045	0.0018	0.417	0.3968	FALSE	FALSE	FALSE	ebi-a-GCST006414	5	98076517	0.0068	1030836	0.7944	Atrial fibrillation || id:ebi-a-GCST006414	Atrial fibrillation	Atrial fibrillation || ||	TRUE	igd	0.0009	7.116e-07	exposure	TRUE	reported	qWMuig	textfile	7824	2	TRUE	0.00318512	24.9936
rs2688858	T	C	T	C	0.0043	-0.0028	0.5742	0.5599	FALSE	FALSE	FALSE	ebi-a-GCST006414	10	14764993	0.0067	1030836	0.6804	Atrial fibrillation || id:ebi-a-GCST006414	Atrial fibrillation	Atrial fibrillation || ||	TRUE	igd	0.0009	2.837e-06	exposure	TRUE	reported	qWMuig	textfile	7824	2	TRUE	0.00290909	22.8213
rs2722407	A	G	A	G	0.0041	0.0076	0.587	0.5983	FALSE	FALSE	FALSE	ebi-a-GCST006414	7	24371586	0.0067	1030836	0.2585	Atrial fibrillation || id:ebi-a-GCST006414	Atrial fibrillation	Atrial fibrillation || ||	TRUE	igd	0.0009	6.472e-06	exposure	TRUE	reported	qWMuig	textfile	7824	2	TRUE	0.00264547	20.7478
rs2769419	A	G	A	G	0.004	0.0069	0.4777	0.4892	FALSE	FALSE	FALSE	ebi-a-GCST006414	10	117395006	0.0067	1030836	0.299	Atrial fibrillation || id:ebi-a-GCST006414	Atrial fibrillation	Atrial fibrillation || ||	TRUE	igd	0.0009	6.163e-06	exposure	TRUE	reported	qWMuig	textfile	7824	2	TRUE	0.00251832	19.748
rs2798184	T	C	T	C	-0.0049	-0.0068	0.4314	0.4199	FALSE	FALSE	FALSE	ebi-a-GCST006414	1	109096332	0.0068	1030836	0.3198	Atrial fibrillation || id:ebi-a-GCST006414	Atrial fibrillation	Atrial fibrillation || ||	TRUE	igd	0.0009	6.371e-08	exposure	TRUE	reported	qWMuig	textfile	7824	2	TRUE	0.0037743	29.6344
rs2834164	A	C	A	C	-0.0045	0.0017	0.5041	0.5121	FALSE	FALSE	FALSE	ebi-a-GCST006414	21	34621948	0.0067	1030836	0.7992	Atrial fibrillation || id:ebi-a-GCST006414	Atrial fibrillation	Atrial fibrillation || ||	TRUE	igd	0.0009	4.761e-07	exposure	TRUE	reported	qWMuig	textfile	7824	2	TRUE	0.00318512	24.9936
rs284191	A	G	A	G	-0.006	-0.0025	0.615	0.6252	FALSE	FALSE	FALSE	ebi-a-GCST006414	1	92236048	0.0069	1030836	0.7208	Atrial fibrillation || id:ebi-a-GCST006414	Atrial fibrillation	Atrial fibrillation || ||	TRUE	igd	0.001	1.973e-09	exposure	TRUE	reported	qWMuig	textfile	7824	2	TRUE	0.00458015	35.9908
rs2868072	A	G	A	G	0.004	-0.0153	0.4829	0.4797	FALSE	FALSE	FALSE	ebi-a-GCST006414	15	39605726	0.0067	1030836	0.0212501	Atrial fibrillation || id:ebi-a-GCST006414	Atrial fibrillation	Atrial fibrillation || ||	TRUE	igd	0.0009	9.036e-06	exposure	TRUE	reported	qWMuig	textfile	7824	2	TRUE	0.00251832	19.748
rs2966079	T	C	T	C	-0.0042	-0.0089	0.5425	0.5496	FALSE	FALSE	FALSE	ebi-a-GCST006414	16	81511806	0.0067	1030836	0.1838	Atrial fibrillation || id:ebi-a-GCST006414	Atrial fibrillation	Atrial fibrillation || ||	TRUE	igd	0.0009	2.525e-06	exposure	TRUE	reported	qWMuig	textfile	7824	2	TRUE	0.00277573	21.7722
rs2970335	A	C	A	C	0.0044	0.013	0.4039	0.4022	FALSE	FALSE	FALSE	ebi-a-GCST006414	11	14325401	0.0068	1030836	0.0543701	Atrial fibrillation || id:ebi-a-GCST006414	Atrial fibrillation	Atrial fibrillation || ||	TRUE	igd	0.0009	1.023e-06	exposure	TRUE	reported	qWMuig	textfile	7824	2	TRUE	0.00304556	23.8951
rs2977272	T	C	T	C	0.005	-0.0059	0.341	0.3345	FALSE	FALSE	FALSE	ebi-a-GCST006414	1	17536952	0.0074	1030836	0.4225	Atrial fibrillation || id:ebi-a-GCST006414	Atrial fibrillation	Atrial fibrillation || ||	TRUE	igd	0.001	5.733e-07	exposure	TRUE	reported	qWMuig	textfile	7824	2	TRUE	0.00318512	24.9936
rs3742929	T	C	T	C	-0.0044	-0.0115	0.512	0.5099	FALSE	FALSE	FALSE	ebi-a-GCST006414	14	33165182	0.0067	1030836	0.0829201	Atrial fibrillation || id:ebi-a-GCST006414	Atrial fibrillation	Atrial fibrillation || ||	TRUE	igd	0.0009	1.01e-06	exposure	TRUE	reported	qWMuig	textfile	7824	2	TRUE	0.00304556	23.8951
rs3751181	A	G	A	G	0.0041	0.0042	0.6085	0.6039	FALSE	FALSE	FALSE	ebi-a-GCST006414	12	125626535	0.0068	1030836	0.5301	Atrial fibrillation || id:ebi-a-GCST006414	Atrial fibrillation	Atrial fibrillation || ||	TRUE	igd	0.0009	5.185e-06	exposure	TRUE	reported	qWMuig	textfile	7824	2	TRUE	0.00264547	20.7478
rs3773729	T	C	T	C	0.004	-0.0009	0.6291	0.6227	FALSE	FALSE	FALSE	ebi-a-GCST006414	3	53204845	0.0069	1030836	0.8946	Atrial fibrillation || id:ebi-a-GCST006414	Atrial fibrillation	Atrial fibrillation || ||	TRUE	igd	0.0009	8.571e-06	exposure	TRUE	reported	qWMuig	textfile	7824	2	TRUE	0.00251832	19.748
rs3780494	T	C	T	C	-0.023	0.0234	0.9855	0.9842	FALSE	FALSE	FALSE	ebi-a-GCST006414	9	33126224	0.0289	1030836	0.4172	Atrial fibrillation || id:ebi-a-GCST006414	Atrial fibrillation	Atrial fibrillation || ||	TRUE	igd	0.0051	7.022e-06	exposure	TRUE	reported	qWMuig	textfile	7824	2	TRUE	0.00259274	20.3331
rs38271	A	G	A	G	-0.0051	0.0129	0.5925	0.5898	FALSE	FALSE	FALSE	ebi-a-GCST006414	7	14307031	0.0068	1030836	0.0560299	Atrial fibrillation || id:ebi-a-GCST006414	Atrial fibrillation	Atrial fibrillation || ||	TRUE	igd	0.0009	1.185e-08	exposure	TRUE	reported	qWMuig	textfile	7824	2	TRUE	0.00408741	32.1029
rs4063769	T	C	T	C	-0.0043	-0.0028	0.5301	0.5374	FALSE	FALSE	FALSE	ebi-a-GCST006414	2	132731387	0.0067	1030836	0.6774	Atrial fibrillation || id:ebi-a-GCST006414	Atrial fibrillation	Atrial fibrillation || ||	TRUE	igd	0.0009	1.297e-06	exposure	TRUE	reported	qWMuig	textfile	7824	2	TRUE	0.00290909	22.8213
rs4144737	A	G	A	G	0.004	0.0018	0.5818	0.5626	FALSE	FALSE	FALSE	ebi-a-GCST006414	8	130761182	0.0067	1030836	0.7833	Atrial fibrillation || id:ebi-a-GCST006414	Atrial fibrillation	Atrial fibrillation || ||	TRUE	igd	0.0009	9.859e-06	exposure	TRUE	reported	qWMuig	textfile	7824	2	TRUE	0.00251832	19.748
rs42162	T	C	T	C	0.004	-0.0068	0.5492	0.5497	FALSE	FALSE	FALSE	ebi-a-GCST006414	7	106475927	0.0067	1030836	0.3098	Atrial fibrillation || id:ebi-a-GCST006414	Atrial fibrillation	Atrial fibrillation || ||	TRUE	igd	0.0009	8.217e-06	exposure	TRUE	reported	qWMuig	textfile	7824	2	TRUE	0.00251832	19.748
rs428185	T	C	T	C	-0.0045	0.0067	0.5851	0.5656	FALSE	FALSE	FALSE	ebi-a-GCST006414	14	48321936	0.0067	1030836	0.3184	Atrial fibrillation || id:ebi-a-GCST006414	Atrial fibrillation	Atrial fibrillation || ||	TRUE	igd	0.0009	6.254e-07	exposure	TRUE	reported	qWMuig	textfile	7824	2	TRUE	0.00318512	24.9936
rs4306882	T	G	T	G	-0.0057	-0.0098	0.6153	0.6019	FALSE	FALSE	FALSE	ebi-a-GCST006414	3	21062584	0.0068	1030836	0.1493	Atrial fibrillation || id:ebi-a-GCST006414	Atrial fibrillation	Atrial fibrillation || ||	TRUE	igd	0.0009	2.52e-10	exposure	TRUE	reported	qWMuig	textfile	7824	2	TRUE	0.00510053	40.1009
rs430727	T	C	T	C	0.0041	0.0073	0.4628	0.4522	FALSE	FALSE	FALSE	ebi-a-GCST006414	3	41128564	0.0066	1030836	0.2677	Atrial fibrillation || id:ebi-a-GCST006414	Atrial fibrillation	Atrial fibrillation || ||	TRUE	igd	0.0009	5.128e-06	exposure	TRUE	reported	qWMuig	textfile	7824	2	TRUE	0.00264547	20.7478
rs4356783	C	G	C	G	-0.0041	-0.0119	0.5863	0.5945	FALSE	TRUE	FALSE	ebi-a-GCST006414	3	25004834	0.0067	1030836	0.0760204	Atrial fibrillation || id:ebi-a-GCST006414	Atrial fibrillation	Atrial fibrillation || ||	TRUE	igd	0.0009	6.746e-06	exposure	TRUE	reported	qWMuig	textfile	7824	2	TRUE	0.00264547	20.7478
rs4611118	A	G	A	G	-0.0044	0.0007	0.609	0.6102	FALSE	FALSE	FALSE	ebi-a-GCST006414	10	122395120	0.0069	1030836	0.9208	Atrial fibrillation || id:ebi-a-GCST006414	Atrial fibrillation	Atrial fibrillation || ||	TRUE	igd	0.0009	9.406e-07	exposure	TRUE	reported	qWMuig	textfile	7824	2	TRUE	0.00304556	23.8951
rs4615256	A	G	A	G	0.0049	-0.0071	0.5327	0.5178	FALSE	FALSE	FALSE	ebi-a-GCST006414	5	62700867	0.0066	1030836	0.2863	Atrial fibrillation || id:ebi-a-GCST006414	Atrial fibrillation	Atrial fibrillation || ||	TRUE	igd	0.0009	4.988e-08	exposure	TRUE	reported	qWMuig	textfile	7824	2	TRUE	0.0037743	29.6344
rs4695138	A	T	A	T	0.0052	-0.0038	0.5352	0.535	FALSE	TRUE	TRUE	ebi-a-GCST006414	4	45956180	0.0067	1030836	0.574	Atrial fibrillation || id:ebi-a-GCST006414	Atrial fibrillation	Atrial fibrillation || ||	TRUE	igd	0.0009	7.996e-09	exposure	TRUE	reported	qWMuig	textfile	7824	2	FALSE	0.00424858	33.3742
rs4751282	T	C	T	C	0.0045	-0.0088	0.5421	0.5504	FALSE	FALSE	FALSE	ebi-a-GCST006414	10	129164681	0.0067	1030836	0.1913	Atrial fibrillation || id:ebi-a-GCST006414	Atrial fibrillation	Atrial fibrillation || ||	TRUE	igd	0.0009	7.405e-07	exposure	TRUE	reported	qWMuig	textfile	7824	2	TRUE	0.00318512	24.9936
rs4849291	C	G	C	G	0.0041	-0.0014	0.6092	0.5943	FALSE	TRUE	FALSE	ebi-a-GCST006414	2	114594099	0.0068	1030836	0.8378	Atrial fibrillation || id:ebi-a-GCST006414	Atrial fibrillation	Atrial fibrillation || ||	TRUE	igd	0.0009	5.933e-06	exposure	TRUE	reported	qWMuig	textfile	7824	2	TRUE	0.00264547	20.7478
rs4870304	A	G	A	G	0.0041	0.0042	0.5823	0.5765	FALSE	FALSE	FALSE	ebi-a-GCST006414	6	154991843	0.0068	1030836	0.5369	Atrial fibrillation || id:ebi-a-GCST006414	Atrial fibrillation	Atrial fibrillation || ||	TRUE	igd	0.0009	8.313e-06	exposure	TRUE	reported	qWMuig	textfile	7824	2	TRUE	0.00264547	20.7478
rs4880888	A	G	A	G	-0.0046	-0.0064	0.4785	0.4961	FALSE	FALSE	FALSE	ebi-a-GCST006414	10	1661627	0.0067	1030836	0.3367	Atrial fibrillation || id:ebi-a-GCST006414	Atrial fibrillation	Atrial fibrillation || ||	TRUE	igd	0.0009	3.243e-07	exposure	TRUE	reported	qWMuig	textfile	7824	2	TRUE	0.00332778	26.1168
rs4926571	T	C	T	C	-0.0048	0.0083	0.5231	0.5389	FALSE	FALSE	FALSE	ebi-a-GCST006414	1	53096614	0.0067	1030836	0.2144	Atrial fibrillation || id:ebi-a-GCST006414	Atrial fibrillation	Atrial fibrillation || ||	TRUE	igd	0.0009	9.025e-08	exposure	TRUE	reported	qWMuig	textfile	7824	2	TRUE	0.00362237	28.4372
rs4958379	A	G	A	G	-0.005	-0.0038	0.433	0.4223	FALSE	FALSE	FALSE	ebi-a-GCST006414	5	154010041	0.0067	1030836	0.5689	Atrial fibrillation || id:ebi-a-GCST006414	Atrial fibrillation	Atrial fibrillation || ||	TRUE	igd	0.0009	2.176e-08	exposure	TRUE	reported	qWMuig	textfile	7824	2	TRUE	0.00392931	30.8563
rs4972588	A	G	A	G	-0.0046	-0.0046	0.5138	0.5201	FALSE	FALSE	FALSE	ebi-a-GCST006414	2	174444590	0.0068	1030836	0.4943	Atrial fibrillation || id:ebi-a-GCST006414	Atrial fibrillation	Atrial fibrillation || ||	TRUE	igd	0.0009	3.744e-07	exposure	TRUE	reported	qWMuig	textfile	7824	2	TRUE	0.00332778	26.1168
rs4989308	A	G	A	G	-0.0045	-0.0108	0.3746	0.3879	FALSE	FALSE	FALSE	ebi-a-GCST006414	4	115289204	0.007	1030836	0.122	Atrial fibrillation || id:ebi-a-GCST006414	Atrial fibrillation	Atrial fibrillation || ||	TRUE	igd	0.0009	8.432e-07	exposure	TRUE	reported	qWMuig	textfile	7824	2	TRUE	0.00318512	24.9936
rs502654	T	C	T	C	-0.0046	0.0069	0.559	0.5504	FALSE	FALSE	FALSE	ebi-a-GCST006414	1	31061501	0.0068	1030836	0.3093	Atrial fibrillation || id:ebi-a-GCST006414	Atrial fibrillation	Atrial fibrillation || ||	TRUE	igd	0.0009	2.597e-07	exposure	TRUE	reported	qWMuig	textfile	7824	2	TRUE	0.00332778	26.1168
rs512453	T	C	T	C	-0.0044	-0.0004	0.5541	0.5341	FALSE	FALSE	FALSE	ebi-a-GCST006414	18	60662938	0.0067	1030836	0.9579	Atrial fibrillation || id:ebi-a-GCST006414	Atrial fibrillation	Atrial fibrillation || ||	TRUE	igd	0.0009	1.122e-06	exposure	TRUE	reported	qWMuig	textfile	7824	2	TRUE	0.00304556	23.8951
rs535446	C	G	C	G	0.0041	0.0108	0.3994	0.4024	FALSE	TRUE	FALSE	ebi-a-GCST006414	11	78872037	0.0068	1030836	0.1136	Atrial fibrillation || id:ebi-a-GCST006414	Atrial fibrillation	Atrial fibrillation || ||	TRUE	igd	0.0009	4.28e-06	exposure	TRUE	reported	qWMuig	textfile	7824	2	TRUE	0.00264547	20.7478
rs5997110	T	C	T	C	-0.005	0.0014	0.523	0.4992	FALSE	FALSE	FALSE	ebi-a-GCST006414	22	27036505	0.0067	1030836	0.8321	Atrial fibrillation || id:ebi-a-GCST006414	Atrial fibrillation	Atrial fibrillation || ||	TRUE	igd	0.001	5.733e-07	exposure	TRUE	reported	qWMuig	textfile	7824	2	TRUE	0.00318512	24.9936
rs6001129	T	C	T	C	-0.009	0.0065	0.134	0.1263	FALSE	FALSE	FALSE	ebi-a-GCST006414	22	22506340	0.0101	1030836	0.5204	Atrial fibrillation || id:ebi-a-GCST006414	Atrial fibrillation	Atrial fibrillation || ||	TRUE	igd	0.002	6.795e-06	exposure	TRUE	reported	qWMuig	textfile	7824	2	TRUE	0.00258151	20.2448
rs603446	T	C	T	C	0.0051	0.0031	0.4448	0.4538	FALSE	FALSE	FALSE	ebi-a-GCST006414	11	116654435	0.0067	1030836	0.6436	Atrial fibrillation || id:ebi-a-GCST006414	Atrial fibrillation	Atrial fibrillation || ||	TRUE	igd	0.0009	1.383e-08	exposure	TRUE	reported	qWMuig	textfile	7824	2	TRUE	0.00408741	32.1029
rs6077611	T	G	T	G	-0.0041	0.0068	0.4794	0.478	FALSE	FALSE	FALSE	ebi-a-GCST006414	20	9893691	0.0067	1030836	0.3088	Atrial fibrillation || id:ebi-a-GCST006414	Atrial fibrillation	Atrial fibrillation || ||	TRUE	igd	0.0009	5.321e-06	exposure	TRUE	reported	qWMuig	textfile	7824	2	TRUE	0.00264547	20.7478
rs6110544	T	C	T	C	0.004	0.0008	0.4394	0.4322	FALSE	FALSE	FALSE	ebi-a-GCST006414	20	15166775	0.0068	1030836	0.9013	Atrial fibrillation || id:ebi-a-GCST006414	Atrial fibrillation	Atrial fibrillation || ||	TRUE	igd	0.0009	7.011e-06	exposure	TRUE	reported	qWMuig	textfile	7824	2	TRUE	0.00251832	19.748
rs6130271	T	C	T	C	-0.004	0.0101	0.5352	0.5424	FALSE	FALSE	FALSE	ebi-a-GCST006414	20	41612425	0.0068	1030836	0.1417	Atrial fibrillation || id:ebi-a-GCST006414	Atrial fibrillation	Atrial fibrillation || ||	TRUE	igd	0.0009	7.398e-06	exposure	TRUE	reported	qWMuig	textfile	7824	2	TRUE	0.00251832	19.748
rs6454864	T	C	T	C	0.004	-0.0002	0.3705	0.3452	FALSE	FALSE	FALSE	ebi-a-GCST006414	6	92234894	0.0069	1030836	0.9733	Atrial fibrillation || id:ebi-a-GCST006414	Atrial fibrillation	Atrial fibrillation || ||	TRUE	igd	0.0009	8.872e-06	exposure	TRUE	reported	qWMuig	textfile	7824	2	TRUE	0.00251832	19.748
rs6480970	A	G	A	G	-0.0049	-0.0036	0.6159	0.6045	FALSE	FALSE	FALSE	ebi-a-GCST006414	10	54568664	0.0068	1030836	0.598199	Atrial fibrillation || id:ebi-a-GCST006414	Atrial fibrillation	Atrial fibrillation || ||	TRUE	igd	0.0009	4.287e-08	exposure	TRUE	reported	qWMuig	textfile	7824	2	TRUE	0.0037743	29.6344
rs6534667	C	G	C	G	-0.0043	0.0148	0.4186	0.3938	FALSE	TRUE	FALSE	ebi-a-GCST006414	4	129066488	0.0069	1030836	0.0324496	Atrial fibrillation || id:ebi-a-GCST006414	Atrial fibrillation	Atrial fibrillation || ||	TRUE	igd	0.0009	1.491e-06	exposure	TRUE	reported	qWMuig	textfile	7824	2	TRUE	0.00290909	22.8213
rs6537156	T	C	T	C	0.004	0.0116	0.4485	0.4461	FALSE	FALSE	FALSE	ebi-a-GCST006414	4	139067202	0.0066	1030836	0.07955	Atrial fibrillation || id:ebi-a-GCST006414	Atrial fibrillation	Atrial fibrillation || ||	TRUE	igd	0.0009	8.091e-06	exposure	TRUE	reported	qWMuig	textfile	7824	2	TRUE	0.00251832	19.748
rs6685230	T	C	T	C	-0.0042	0.0027	0.3976	0.395	FALSE	FALSE	FALSE	ebi-a-GCST006414	1	168368154	0.0073	1030836	0.7124	Atrial fibrillation || id:ebi-a-GCST006414	Atrial fibrillation	Atrial fibrillation || ||	TRUE	igd	0.0009	7.78e-06	exposure	TRUE	reported	qWMuig	textfile	7824	2	TRUE	0.00277573	21.7722
rs6730726	A	G	A	G	-0.004	0.0036	0.5312	0.5456	FALSE	FALSE	FALSE	ebi-a-GCST006414	2	205154353	0.0067	1030836	0.590999	Atrial fibrillation || id:ebi-a-GCST006414	Atrial fibrillation	Atrial fibrillation || ||	TRUE	igd	0.0009	7.167e-06	exposure	TRUE	reported	qWMuig	textfile	7824	2	TRUE	0.00251832	19.748
rs6759991	T	G	T	G	0.0076	0.0024	0.8623	0.838	FALSE	FALSE	FALSE	ebi-a-GCST006414	2	75696816	0.0089	1030836	0.7877	Atrial fibrillation || id:ebi-a-GCST006414	Atrial fibrillation	Atrial fibrillation || ||	TRUE	igd	0.0016	2.521e-06	exposure	TRUE	reported	qWMuig	textfile	7824	2	TRUE	0.00287546	22.5567
rs6819555	A	G	A	G	-0.0043	-0.0008	0.5862	0.5852	FALSE	FALSE	FALSE	ebi-a-GCST006414	4	27342170	0.0069	1030836	0.913	Atrial fibrillation || id:ebi-a-GCST006414	Atrial fibrillation	Atrial fibrillation || ||	TRUE	igd	0.0009	3.693e-06	exposure	TRUE	reported	qWMuig	textfile	7824	2	TRUE	0.00290909	22.8213
rs682359	T	G	T	G	0.0044	0.0048	0.5812	0.5861	FALSE	FALSE	FALSE	ebi-a-GCST006414	15	42426833	0.0068	1030836	0.4738	Atrial fibrillation || id:ebi-a-GCST006414	Atrial fibrillation	Atrial fibrillation || ||	TRUE	igd	0.0009	6.54e-07	exposure	TRUE	reported	qWMuig	textfile	7824	2	TRUE	0.00304556	23.8951
rs6901004	C	G	C	G	-0.0061	-0.0106	0.5742	0.565	FALSE	TRUE	TRUE	ebi-a-GCST006414	6	111554822	0.0067	1030836	0.1166	Atrial fibrillation || id:ebi-a-GCST006414	Atrial fibrillation	Atrial fibrillation || ||	TRUE	igd	0.0009	1.078e-11	exposure	TRUE	reported	qWMuig	textfile	7824	2	FALSE	0.00583718	45.9265
rs6910731	A	G	A	G	0.0041	-0.0117	0.4497	0.4447	FALSE	FALSE	FALSE	ebi-a-GCST006414	6	23415462	0.0068	1030836	0.0852491	Atrial fibrillation || id:ebi-a-GCST006414	Atrial fibrillation	Atrial fibrillation || ||	TRUE	igd	0.0009	6.679e-06	exposure	TRUE	reported	qWMuig	textfile	7824	2	TRUE	0.00264547	20.7478
rs6935961	A	G	A	G	-0.0056	-0.0069	0.5578	0.5682	FALSE	FALSE	FALSE	ebi-a-GCST006414	6	125636350	0.0067	1030836	0.302	Atrial fibrillation || id:ebi-a-GCST006414	Atrial fibrillation	Atrial fibrillation || ||	TRUE	igd	0.0009	3.753e-10	exposure	TRUE	reported	qWMuig	textfile	7824	2	TRUE	0.004924	38.7062
rs6947698	C	G	C	G	-0.004	-0.0186	0.4558	0.481	FALSE	TRUE	TRUE	ebi-a-GCST006414	7	55954993	0.0066	1030836	0.00512802	Atrial fibrillation || id:ebi-a-GCST006414	Atrial fibrillation	Atrial fibrillation || ||	TRUE	igd	0.0009	8.341e-06	exposure	TRUE	reported	qWMuig	textfile	7824	2	FALSE	0.00251832	19.748
rs699856	T	C	T	C	0.004	0.006	0.3661	0.3826	FALSE	FALSE	FALSE	ebi-a-GCST006414	1	75089136	0.0069	1030836	0.383	Atrial fibrillation || id:ebi-a-GCST006414	Atrial fibrillation	Atrial fibrillation || ||	TRUE	igd	0.0009	8.012e-06	exposure	TRUE	reported	qWMuig	textfile	7824	2	TRUE	0.00251832	19.748
rs7006068	T	C	T	C	0.0045	-0.0125	0.6264	0.604	FALSE	FALSE	FALSE	ebi-a-GCST006414	8	142656636	0.0068	1030836	0.0677907	Atrial fibrillation || id:ebi-a-GCST006414	Atrial fibrillation	Atrial fibrillation || ||	TRUE	igd	0.0009	4.801e-07	exposure	TRUE	reported	qWMuig	textfile	7824	2	TRUE	0.00318512	24.9936
rs7009696	T	C	T	C	0.0041	-0.0016	0.6243	0.6251	FALSE	FALSE	FALSE	ebi-a-GCST006414	8	72731717	0.0069	1030836	0.8116	Atrial fibrillation || id:ebi-a-GCST006414	Atrial fibrillation	Atrial fibrillation || ||	TRUE	igd	0.0009	6.166e-06	exposure	TRUE	reported	qWMuig	textfile	7824	2	TRUE	0.00264547	20.7478
rs710580	A	C	A	C	-0.005	0.0056	0.3566	0.3706	FALSE	FALSE	FALSE	ebi-a-GCST006414	3	189809163	0.0069	1030836	0.4143	Atrial fibrillation || id:ebi-a-GCST006414	Atrial fibrillation	Atrial fibrillation || ||	TRUE	igd	0.0009	3.574e-08	exposure	TRUE	reported	qWMuig	textfile	7824	2	TRUE	0.00392931	30.8563
rs7109477	A	G	A	G	-0.0047	-0.0151	0.4588	0.4526	FALSE	FALSE	FALSE	ebi-a-GCST006414	11	21413780	0.0067	1030836	0.0235001	Atrial fibrillation || id:ebi-a-GCST006414	Atrial fibrillation	Atrial fibrillation || ||	TRUE	igd	0.0009	1.887e-07	exposure	TRUE	reported	qWMuig	textfile	7824	2	TRUE	0.00347353	27.2646
rs719564	A	G	A	G	0.0044	0.0026	0.6101	0.6275	FALSE	FALSE	FALSE	ebi-a-GCST006414	2	242101368	0.0069	1030836	0.7092	Atrial fibrillation || id:ebi-a-GCST006414	Atrial fibrillation	Atrial fibrillation || ||	TRUE	igd	0.0009	1.276e-06	exposure	TRUE	reported	qWMuig	textfile	7824	2	TRUE	0.00304556	23.8951
rs7230740	A	C	A	C	0.0044	0.0072	0.6655	0.664	FALSE	FALSE	FALSE	ebi-a-GCST006414	18	3636288	0.007	1030836	0.3029	Atrial fibrillation || id:ebi-a-GCST006414	Atrial fibrillation	Atrial fibrillation || ||	TRUE	igd	0.0009	1.559e-06	exposure	TRUE	reported	qWMuig	textfile	7824	2	TRUE	0.00304556	23.8951
rs7246393	A	G	A	G	0.0043	0.0057	0.5222	0.5235	FALSE	FALSE	FALSE	ebi-a-GCST006414	19	23388805	0.0067	1030836	0.3944	Atrial fibrillation || id:ebi-a-GCST006414	Atrial fibrillation	Atrial fibrillation || ||	TRUE	igd	0.0009	1.554e-06	exposure	TRUE	reported	qWMuig	textfile	7824	2	TRUE	0.00290909	22.8213
rs7463805	T	C	T	C	-0.0053	0.002	0.5213	0.5141	FALSE	FALSE	FALSE	ebi-a-GCST006414	8	110753672	0.0066	1030836	0.757699	Atrial fibrillation || id:ebi-a-GCST006414	Atrial fibrillation	Atrial fibrillation || ||	TRUE	igd	0.0009	4.596e-09	exposure	TRUE	reported	qWMuig	textfile	7824	2	TRUE	0.00441283	34.6701
rs7505177	T	G	T	G	-0.0043	0.0022	0.4132	0.4181	FALSE	FALSE	FALSE	ebi-a-GCST006414	18	75220892	0.0069	1030836	0.7465	Atrial fibrillation || id:ebi-a-GCST006414	Atrial fibrillation	Atrial fibrillation || ||	TRUE	igd	0.0009	5.859e-06	exposure	TRUE	reported	qWMuig	textfile	7824	2	TRUE	0.00290909	22.8213
rs7584842	T	C	T	C	-0.005	-0.0068	0.5377	0.537	FALSE	FALSE	FALSE	ebi-a-GCST006414	2	11756260	0.0067	1030836	0.3077	Atrial fibrillation || id:ebi-a-GCST006414	Atrial fibrillation	Atrial fibrillation || ||	TRUE	igd	0.0009	4.15e-08	exposure	TRUE	reported	qWMuig	textfile	7824	2	TRUE	0.00392931	30.8563
rs7594598	A	C	A	C	0.004	-0.006	0.4257	0.421	FALSE	FALSE	FALSE	ebi-a-GCST006414	2	31026603	0.0067	1030836	0.3715	Atrial fibrillation || id:ebi-a-GCST006414	Atrial fibrillation	Atrial fibrillation || ||	TRUE	igd	0.0009	9.497e-06	exposure	TRUE	reported	qWMuig	textfile	7824	2	TRUE	0.00251832	19.748
rs7638383	A	G	A	G	0.0047	0.0089	0.3984	0.3999	FALSE	FALSE	FALSE	ebi-a-GCST006414	3	4994341	0.0068	1030836	0.1949	Atrial fibrillation || id:ebi-a-GCST006414	Atrial fibrillation	Atrial fibrillation || ||	TRUE	igd	0.0009	1.641e-07	exposure	TRUE	reported	qWMuig	textfile	7824	2	TRUE	0.00347353	27.2646
rs7810390	A	G	A	G	-0.0045	-0.0071	0.5928	0.6021	FALSE	FALSE	FALSE	ebi-a-GCST006414	7	82662097	0.0068	1030836	0.295	Atrial fibrillation || id:ebi-a-GCST006414	Atrial fibrillation	Atrial fibrillation || ||	TRUE	igd	0.0009	5.611e-07	exposure	TRUE	reported	qWMuig	textfile	7824	2	TRUE	0.00318512	24.9936
rs7843149	T	C	T	C	-0.0041	0.0045	0.3896	0.3899	FALSE	FALSE	FALSE	ebi-a-GCST006414	8	91474961	0.0068	1030836	0.5097	Atrial fibrillation || id:ebi-a-GCST006414	Atrial fibrillation	Atrial fibrillation || ||	TRUE	igd	0.0009	6.554e-06	exposure	TRUE	reported	qWMuig	textfile	7824	2	TRUE	0.00264547	20.7478
rs8006663	A	G	A	G	-0.0046	-0.0092	0.4556	0.4835	FALSE	FALSE	FALSE	ebi-a-GCST006414	14	69171003	0.0067	1030836	0.1657	Atrial fibrillation || id:ebi-a-GCST006414	Atrial fibrillation	Atrial fibrillation || ||	TRUE	igd	0.0009	3.016e-07	exposure	TRUE	reported	qWMuig	textfile	7824	2	TRUE	0.00332778	26.1168
rs8110890	T	G	T	G	0.0045	0.0066	0.4741	0.4748	FALSE	FALSE	FALSE	ebi-a-GCST006414	19	19848485	0.0067	1030836	0.3259	Atrial fibrillation || id:ebi-a-GCST006414	Atrial fibrillation	Atrial fibrillation || ||	TRUE	igd	0.0009	7.505e-07	exposure	TRUE	reported	qWMuig	textfile	7824	2	TRUE	0.00318512	24.9936
rs875184	T	C	T	C	-0.0041	-0.0019	0.403	0.4102	FALSE	FALSE	FALSE	ebi-a-GCST006414	5	170124362	0.0068	1030836	0.776401	Atrial fibrillation || id:ebi-a-GCST006414	Atrial fibrillation	Atrial fibrillation || ||	TRUE	igd	0.0009	5.689e-06	exposure	TRUE	reported	qWMuig	textfile	7824	2	TRUE	0.00264547	20.7478
rs875283	A	G	A	G	-0.0043	0.0006	0.4896	0.4859	FALSE	FALSE	FALSE	ebi-a-GCST006414	19	51767485	0.0067	1030836	0.9238	Atrial fibrillation || id:ebi-a-GCST006414	Atrial fibrillation	Atrial fibrillation || ||	TRUE	igd	0.0009	2.341e-06	exposure	TRUE	reported	qWMuig	textfile	7824	2	TRUE	0.00290909	22.8213
rs881562	T	G	T	G	0.0044	-0.0046	0.4978	0.4962	FALSE	FALSE	FALSE	ebi-a-GCST006414	16	7760884	0.0068	1030836	0.5014	Atrial fibrillation || id:ebi-a-GCST006414	Atrial fibrillation	Atrial fibrillation || ||	TRUE	igd	0.0009	1.451e-06	exposure	TRUE	reported	qWMuig	textfile	7824	2	TRUE	0.00304556	23.8951
rs893922	A	G	A	G	0.0042	-0.0043	0.366	0.3878	FALSE	FALSE	FALSE	ebi-a-GCST006414	9	112060144	0.0069	1030836	0.5327	Atrial fibrillation || id:ebi-a-GCST006414	Atrial fibrillation	Atrial fibrillation || ||	TRUE	igd	0.0009	3.945e-06	exposure	TRUE	reported	qWMuig	textfile	7824	2	TRUE	0.00277573	21.7722
rs915281	T	C	T	C	-0.0041	-0.0096	0.5076	0.4991	FALSE	FALSE	FALSE	ebi-a-GCST006414	9	119967963	0.0066	1030836	0.1467	Atrial fibrillation || id:ebi-a-GCST006414	Atrial fibrillation	Atrial fibrillation || ||	TRUE	igd	0.0009	4.423e-06	exposure	TRUE	reported	qWMuig	textfile	7824	2	TRUE	0.00264547	20.7478
rs928963	A	C	A	C	0.0042	0.0122	0.3985	0.4035	FALSE	FALSE	FALSE	ebi-a-GCST006414	16	13616231	0.0068	1030836	0.0719698	Atrial fibrillation || id:ebi-a-GCST006414	Atrial fibrillation	Atrial fibrillation || ||	TRUE	igd	0.0009	3.622e-06	exposure	TRUE	reported	qWMuig	textfile	7824	2	TRUE	0.00277573	21.7722
rs9315440	A	G	A	G	0.0048	-0.0005	0.5843	0.5533	FALSE	FALSE	FALSE	ebi-a-GCST006414	13	37293989	0.0068	1030836	0.9377	Atrial fibrillation || id:ebi-a-GCST006414	Atrial fibrillation	Atrial fibrillation || ||	TRUE	igd	0.0009	6.712e-08	exposure	TRUE	reported	qWMuig	textfile	7824	2	TRUE	0.00362237	28.4372
rs9330454	A	G	A	G	-0.0066	0.001	0.4006	0.4324	FALSE	FALSE	FALSE	ebi-a-GCST006414	9	92515514	0.0069	1030836	0.8899	Atrial fibrillation || id:ebi-a-GCST006414	Atrial fibrillation	Atrial fibrillation || ||	TRUE	igd	0.0015	6.044e-06	exposure	TRUE	reported	qWMuig	textfile	7824	2	TRUE	0.00246833	19.3551
rs937382	T	C	T	C	-0.0046	-0.0018	0.4466	0.4452	FALSE	FALSE	FALSE	ebi-a-GCST006414	4	189971532	0.0067	1030836	0.7903	Atrial fibrillation || id:ebi-a-GCST006414	Atrial fibrillation	Atrial fibrillation || ||	TRUE	igd	0.0009	2.312e-07	exposure	TRUE	reported	qWMuig	textfile	7824	2	TRUE	0.00332778	26.1168
rs938040	T	C	T	C	0.0074	-0.0179	0.107	0.1391	FALSE	FALSE	FALSE	ebi-a-GCST006414	10	65738183	0.0103	1030836	0.0826704	Atrial fibrillation || id:ebi-a-GCST006414	Atrial fibrillation	Atrial fibrillation || ||	TRUE	igd	0.0017	9.124e-06	exposure	TRUE	reported	qWMuig	textfile	7824	2	TRUE	0.00241594	18.9433
rs9464137	A	C	A	C	0.0041	0.0043	0.5592	0.5802	FALSE	FALSE	FALSE	ebi-a-GCST006414	6	54669826	0.0067	1030836	0.5202	Atrial fibrillation || id:ebi-a-GCST006414	Atrial fibrillation	Atrial fibrillation || ||	TRUE	igd	0.0009	4.445e-06	exposure	TRUE	reported	qWMuig	textfile	7824	2	TRUE	0.00264547	20.7478
rs9511152	A	G	A	G	-0.005	-0.0078	0.559	0.5741	FALSE	FALSE	FALSE	ebi-a-GCST006414	13	19596767	0.0067	1030836	0.2489	Atrial fibrillation || id:ebi-a-GCST006414	Atrial fibrillation	Atrial fibrillation || ||	TRUE	igd	0.0009	2.985e-08	exposure	TRUE	reported	qWMuig	textfile	7824	2	TRUE	0.00392931	30.8563
rs9517869	T	C	T	C	-0.0046	0.006	0.3661	0.3712	FALSE	FALSE	FALSE	ebi-a-GCST006414	13	100398242	0.007	1030836	0.3932	Atrial fibrillation || id:ebi-a-GCST006414	Atrial fibrillation	Atrial fibrillation || ||	TRUE	igd	0.0009	3.457e-07	exposure	TRUE	reported	qWMuig	textfile	7824	2	TRUE	0.00332778	26.1168
rs9523030	T	G	T	G	0.0043	0.0075	0.6269	0.6317	FALSE	FALSE	FALSE	ebi-a-GCST006414	13	91262300	0.007	1030836	0.2847	Atrial fibrillation || id:ebi-a-GCST006414	Atrial fibrillation	Atrial fibrillation || ||	TRUE	igd	0.0009	5.647e-06	exposure	TRUE	reported	qWMuig	textfile	7824	2	TRUE	0.00290909	22.8213
rs9541214	T	C	T	C	-0.0042	0.0095	0.653	0.6536	FALSE	FALSE	FALSE	ebi-a-GCST006414	13	35112824	0.007	1030836	0.1761	Atrial fibrillation || id:ebi-a-GCST006414	Atrial fibrillation	Atrial fibrillation || ||	TRUE	igd	0.0009	3.797e-06	exposure	TRUE	reported	qWMuig	textfile	7824	2	TRUE	0.00277573	21.7722
rs9543391	T	G	T	G	0.0041	0.0047	0.3993	0.4057	FALSE	FALSE	FALSE	ebi-a-GCST006414	13	74115140	0.0068	1030836	0.4942	Atrial fibrillation || id:ebi-a-GCST006414	Atrial fibrillation	Atrial fibrillation || ||	TRUE	igd	0.0009	6.39e-06	exposure	TRUE	reported	qWMuig	textfile	7824	2	TRUE	0.00264547	20.7478
rs9610322	A	G	A	G	-0.0043	-0.0011	0.5195	0.5326	FALSE	FALSE	FALSE	ebi-a-GCST006414	22	35980173	0.0067	1030836	0.8652	Atrial fibrillation || id:ebi-a-GCST006414	Atrial fibrillation	Atrial fibrillation || ||	TRUE	igd	0.0009	1.119e-06	exposure	TRUE	reported	qWMuig	textfile	7824	2	TRUE	0.00290909	22.8213
rs9646527	A	T	A	T	0.004	-0.0106	0.3795	0.3647	FALSE	TRUE	FALSE	ebi-a-GCST006414	18	24749737	0.0069	1030836	0.1218	Atrial fibrillation || id:ebi-a-GCST006414	Atrial fibrillation	Atrial fibrillation || ||	TRUE	igd	0.0009	9.002e-06	exposure	TRUE	reported	qWMuig	textfile	7824	2	TRUE	0.00251832	19.748
rs9649963	T	C	T	C	0.0041	-0.0095	0.634	0.6323	FALSE	FALSE	FALSE	ebi-a-GCST006414	8	131697816	0.0069	1030836	0.1638	Atrial fibrillation || id:ebi-a-GCST006414	Atrial fibrillation	Atrial fibrillation || ||	TRUE	igd	0.0009	5.841e-06	exposure	TRUE	reported	qWMuig	textfile	7824	2	TRUE	0.00264547	20.7478
rs972459	T	C	T	C	0.005	-0.0002	0.5787	0.5709	FALSE	FALSE	FALSE	ebi-a-GCST006414	3	191855497	0.0067	1030836	0.9813	Atrial fibrillation || id:ebi-a-GCST006414	Atrial fibrillation	Atrial fibrillation || ||	TRUE	igd	0.0009	1.969e-08	exposure	TRUE	reported	qWMuig	textfile	7824	2	TRUE	0.00392931	30.8563
rs9989564	A	G	A	G	-0.0042	-0.0078	0.5142	0.5338	FALSE	FALSE	FALSE	ebi-a-GCST006414	18	41305359	0.0067	1030836	0.2416	Atrial fibrillation || id:ebi-a-GCST006414	Atrial fibrillation	Atrial fibrillation || ||	TRUE	igd	0.0009	3.095e-06	exposure	TRUE	reported	qWMuig	textfile	7824	2	TRUE	0.00277573	21.7722
rs1527683	T	C	T	C	0.0061	-0.0067	0.8	0.7773	FALSE	FALSE	FALSE	ebi-a-GCST006414	1	74822937	0.0081	1030836	0.4104	Atrial fibrillation || id:ebi-a-GCST006414	Atrial fibrillation	Atrial fibrillation || ||	TRUE	igd	0.0013	2.168e-06	exposure	TRUE	reported	TSoJ7X	textfile	7824	2	TRUE	0.00280623	22.0121
rs16868246	C	G	C	G	0.0097	0.0042	0.2113	0.2161	FALSE	TRUE	FALSE	ebi-a-GCST006414	4	9978305	0.0084	1030836	0.6162	Atrial fibrillation || id:ebi-a-GCST006414	Atrial fibrillation	Atrial fibrillation || ||	TRUE	igd	0.0013	1.778e-14	exposure	TRUE	reported	TSoJ7X	textfile	7824	2	TRUE	0.00706559	55.6603
rs2176664	T	C	T	C	-0.0059	0.0046	0.2846	0.3024	FALSE	FALSE	FALSE	ebi-a-GCST006414	17	12519871	0.0074	1030836	0.5347	Atrial fibrillation || id:ebi-a-GCST006414	Atrial fibrillation	Atrial fibrillation || ||	TRUE	igd	0.0012	2.027e-06	exposure	TRUE	reported	TSoJ7X	textfile	7824	2	TRUE	0.00308016	24.1674
rs4288369	C	G	C	G	-0.0453	-0.0663	0.0134	0.0395	FALSE	TRUE	FALSE	ebi-a-GCST006414	8	78666725	0.0346	1030836	0.0554996	Atrial fibrillation || id:ebi-a-GCST006414	Atrial fibrillation	Atrial fibrillation || ||	TRUE	igd	0.0102	9.307e-06	exposure	TRUE	reported	TSoJ7X	textfile	7824	2	TRUE	0.00251463	19.719
rs4768741	C	G	C	G	-0.015	0.0066	0.9153	0.8898	FALSE	TRUE	FALSE	ebi-a-GCST006414	12	47070105	0.0116	1030836	0.5721	Atrial fibrillation || id:ebi-a-GCST006414	Atrial fibrillation	Atrial fibrillation || ||	TRUE	igd	0.0032	3.524e-06	exposure	TRUE	reported	TSoJ7X	textfile	7824	2	TRUE	0.0028005	21.967
rs7014133	A	G	A	G	-0.0561	0.0048	0.0119	0.0106	FALSE	FALSE	FALSE	ebi-a-GCST006414	8	131832502	0.0401	1030836	0.9041	Atrial fibrillation || id:ebi-a-GCST006414	Atrial fibrillation	Atrial fibrillation || ||	TRUE	igd	0.0109	2.739e-07	exposure	TRUE	reported	TSoJ7X	textfile	7824	2	TRUE	0.00337424	26.4827
rs715	T	C	T	C	0.0059	0.0125	0.7135	0.6986	FALSE	FALSE	FALSE	ebi-a-GCST006414	2	211543055	0.0074	1030836	0.0909704	Atrial fibrillation || id:ebi-a-GCST006414	Atrial fibrillation	Atrial fibrillation || ||	TRUE	igd	0.0012	1.651e-06	exposure	TRUE	reported	TSoJ7X	textfile	7824	2	TRUE	0.00308016	24.1674
rs10004285	A	G	A	G	0.005	0.0098	0.374	0.3792	FALSE	FALSE	FALSE	ebi-a-GCST006414	4	59559715	0.0068	1030836	0.1525	Atrial fibrillation || id:ebi-a-GCST006414	Atrial fibrillation	Atrial fibrillation || ||	TRUE	igd	0.001	5.733e-07	exposure	TRUE	reported	iveXlL	textfile	7824	2	TRUE	0.00318512	24.9936
rs1003887	T	C	T	C	-0.005	-0.0051	0.651	0.6439	FALSE	FALSE	FALSE	ebi-a-GCST006414	19	17927400	0.0074	1030836	0.490801	Atrial fibrillation || id:ebi-a-GCST006414	Atrial fibrillation	Atrial fibrillation || ||	TRUE	igd	0.001	5.733e-07	exposure	TRUE	reported	iveXlL	textfile	7824	2	TRUE	0.00318512	24.9936
rs10190188	T	C	T	C	0.005	-0.0032	0.662	0.6434	FALSE	FALSE	FALSE	ebi-a-GCST006414	2	49894154	0.007	1030836	0.6474	Atrial fibrillation || id:ebi-a-GCST006414	Atrial fibrillation	Atrial fibrillation || ||	TRUE	igd	0.001	5.733e-07	exposure	TRUE	reported	iveXlL	textfile	7824	2	TRUE	0.00318512	24.9936
rs10258601	A	G	A	G	0.0044	0.0024	0.4382	0.4611	FALSE	FALSE	FALSE	ebi-a-GCST006414	7	51371109	0.0067	1030836	0.7168	Atrial fibrillation || id:ebi-a-GCST006414	Atrial fibrillation	Atrial fibrillation || ||	TRUE	igd	0.0009	6.734e-07	exposure	TRUE	reported	iveXlL	textfile	7824	2	TRUE	0.00304556	23.8951
rs1043991	T	C	T	C	0.0048	0.0112	0.6375	0.6361	FALSE	FALSE	FALSE	ebi-a-GCST006414	9	111892999	0.0069	1030836	0.1043	Atrial fibrillation || id:ebi-a-GCST006414	Atrial fibrillation	Atrial fibrillation || ||	TRUE	igd	0.0009	8.333e-08	exposure	TRUE	reported	iveXlL	textfile	7824	2	TRUE	0.00362237	28.4372
rs10487377	A	G	A	G	0.0046	0.0032	0.5764	0.569	FALSE	FALSE	FALSE	ebi-a-GCST006414	7	117460254	0.0067	1030836	0.6284	Atrial fibrillation || id:ebi-a-GCST006414	Atrial fibrillation	Atrial fibrillation || ||	TRUE	igd	0.0009	4.091e-07	exposure	TRUE	reported	iveXlL	textfile	7824	2	TRUE	0.00332778	26.1168
rs10500907	A	G	A	G	0.0042	0.0068	0.3597	0.3589	FALSE	FALSE	FALSE	ebi-a-GCST006414	11	21415127	0.0069	1030836	0.329	Atrial fibrillation || id:ebi-a-GCST006414	Atrial fibrillation	Atrial fibrillation || ||	TRUE	igd	0.0009	3.547e-06	exposure	TRUE	reported	iveXlL	textfile	7824	2	TRUE	0.00277573	21.7722
rs10763940	A	G	A	G	0.0048	0.0083	0.3654	0.3902	FALSE	FALSE	FALSE	ebi-a-GCST006414	10	33751360	0.0068	1030836	0.2218	Atrial fibrillation || id:ebi-a-GCST006414	Atrial fibrillation	Atrial fibrillation || ||	TRUE	igd	0.0009	1.174e-07	exposure	TRUE	reported	iveXlL	textfile	7824	2	TRUE	0.00362237	28.4372
rs10798580	A	G	A	G	-0.0042	0.0039	0.4216	0.4199	FALSE	FALSE	FALSE	ebi-a-GCST006414	1	177864554	0.0067	1030836	0.5611	Atrial fibrillation || id:ebi-a-GCST006414	Atrial fibrillation	Atrial fibrillation || ||	TRUE	igd	0.0009	3.64e-06	exposure	TRUE	reported	iveXlL	textfile	7824	2	TRUE	0.00277573	21.7722
rs10810580	T	C	T	C	0.0046	-0.0011	0.5583	0.5516	FALSE	FALSE	FALSE	ebi-a-GCST006414	9	16629923	0.0064	1030836	0.8689	Atrial fibrillation || id:ebi-a-GCST006414	Atrial fibrillation	Atrial fibrillation || ||	TRUE	igd	0.0009	3.282e-07	exposure	TRUE	reported	iveXlL	textfile	7824	2	TRUE	0.00332778	26.1168
rs10828678	A	G	A	G	0.004	-0.0042	0.5105	0.5183	FALSE	FALSE	FALSE	ebi-a-GCST006414	10	24880712	0.0067	1030836	0.524499	Atrial fibrillation || id:ebi-a-GCST006414	Atrial fibrillation	Atrial fibrillation || ||	TRUE	igd	0.0009	7.202e-06	exposure	TRUE	reported	iveXlL	textfile	7824	2	TRUE	0.00251832	19.748
rs10911251	A	C	A	C	-0.0047	-0.0015	0.5759	0.5633	FALSE	FALSE	FALSE	ebi-a-GCST006414	1	183081194	0.0067	1030836	0.8175	Atrial fibrillation || id:ebi-a-GCST006414	Atrial fibrillation	Atrial fibrillation || ||	TRUE	igd	0.0009	1.584e-07	exposure	TRUE	reported	iveXlL	textfile	7824	2	TRUE	0.00347353	27.2646
rs10923016	A	G	A	G	0.0053	-0.0049	0.6191	0.6136	FALSE	FALSE	FALSE	ebi-a-GCST006414	1	88516267	0.0068	1030836	0.4713	Atrial fibrillation || id:ebi-a-GCST006414	Atrial fibrillation	Atrial fibrillation || ||	TRUE	igd	0.0009	2.88e-09	exposure	TRUE	reported	iveXlL	textfile	7824	2	TRUE	0.00441283	34.6701
rs10937762	A	G	A	G	0.0044	0.0022	0.5674	0.5684	FALSE	FALSE	FALSE	ebi-a-GCST006414	4	6918679	0.0067	1030836	0.745901	Atrial fibrillation || id:ebi-a-GCST006414	Atrial fibrillation	Atrial fibrillation || ||	TRUE	igd	0.0009	1.528e-06	exposure	TRUE	reported	iveXlL	textfile	7824	2	TRUE	0.00304556	23.8951
rs10973683	A	C	A	C	-0.0041	-0.014	0.4002	0.4078	FALSE	FALSE	FALSE	ebi-a-GCST006414	9	38151268	0.0067	1030836	0.03861	Atrial fibrillation || id:ebi-a-GCST006414	Atrial fibrillation	Atrial fibrillation || ||	TRUE	igd	0.0009	6.541e-06	exposure	TRUE	reported	iveXlL	textfile	7824	2	TRUE	0.00264547	20.7478
rs1104999	T	C	T	C	0.0041	0.0091	0.4822	0.4894	FALSE	FALSE	FALSE	ebi-a-GCST006414	9	119981095	0.0066	1030836	0.1724	Atrial fibrillation || id:ebi-a-GCST006414	Atrial fibrillation	Atrial fibrillation || ||	TRUE	igd	0.0009	3.51e-06	exposure	TRUE	reported	iveXlL	textfile	7824	2	TRUE	0.00264547	20.7478
rs11144511	T	C	T	C	-0.0042	-0.0103	0.4497	0.4751	FALSE	FALSE	FALSE	ebi-a-GCST006414	9	78218231	0.007	1030836	0.1386	Atrial fibrillation || id:ebi-a-GCST006414	Atrial fibrillation	Atrial fibrillation || ||	TRUE	igd	0.0009	8.417e-06	exposure	TRUE	reported	iveXlL	textfile	7824	2	TRUE	0.00277573	21.7722
rs11203041	A	G	A	G	-0.0043	-0.0015	0.4458	0.4614	FALSE	FALSE	FALSE	ebi-a-GCST006414	10	90988886	0.0066	1030836	0.8259	Atrial fibrillation || id:ebi-a-GCST006414	Atrial fibrillation	Atrial fibrillation || ||	TRUE	igd	0.0009	1.953e-06	exposure	TRUE	reported	iveXlL	textfile	7824	2	TRUE	0.00290909	22.8213
rs11657125	T	C	T	C	0.0041	0.0057	0.5604	0.5632	FALSE	FALSE	FALSE	ebi-a-GCST006414	17	66767551	0.0067	1030836	0.3953	Atrial fibrillation || id:ebi-a-GCST006414	Atrial fibrillation	Atrial fibrillation || ||	TRUE	igd	0.0009	5.71e-06	exposure	TRUE	reported	iveXlL	textfile	7824	2	TRUE	0.00264547	20.7478
rs11868948	A	G	A	G	-0.0042	0.0069	0.6435	0.6332	FALSE	FALSE	FALSE	ebi-a-GCST006414	17	10214042	0.0069	1030836	0.3189	Atrial fibrillation || id:ebi-a-GCST006414	Atrial fibrillation	Atrial fibrillation || ||	TRUE	igd	0.0009	4.628e-06	exposure	TRUE	reported	iveXlL	textfile	7824	2	TRUE	0.00277573	21.7722
rs11952637	A	G	A	G	0.0043	-0.0053	0.4212	0.4109	FALSE	FALSE	FALSE	ebi-a-GCST006414	5	108490168	0.0067	1030836	0.4337	Atrial fibrillation || id:ebi-a-GCST006414	Atrial fibrillation	Atrial fibrillation || ||	TRUE	igd	0.0009	4.313e-06	exposure	TRUE	reported	iveXlL	textfile	7824	2	TRUE	0.00290909	22.8213
rs12355470	T	C	T	C	-0.004	0.0013	0.6071	0.6118	FALSE	FALSE	FALSE	ebi-a-GCST006414	10	92150962	0.0068	1030836	0.8463	Atrial fibrillation || id:ebi-a-GCST006414	Atrial fibrillation	Atrial fibrillation || ||	TRUE	igd	0.0009	7.675e-06	exposure	TRUE	reported	iveXlL	textfile	7824	2	TRUE	0.00251832	19.748
rs12498703	A	G	A	G	-0.0042	-0.0019	0.5998	0.5909	FALSE	FALSE	FALSE	ebi-a-GCST006414	4	155854976	0.0068	1030836	0.781399	Atrial fibrillation || id:ebi-a-GCST006414	Atrial fibrillation	Atrial fibrillation || ||	TRUE	igd	0.0009	2.86e-06	exposure	TRUE	reported	iveXlL	textfile	7824	2	TRUE	0.00277573	21.7722
rs12517096	A	G	A	G	0.0041	0.0049	0.422	0.4249	FALSE	FALSE	FALSE	ebi-a-GCST006414	5	119624944	0.0067	1030836	0.4657	Atrial fibrillation || id:ebi-a-GCST006414	Atrial fibrillation	Atrial fibrillation || ||	TRUE	igd	0.0009	8.406e-06	exposure	TRUE	reported	iveXlL	textfile	7824	2	TRUE	0.00264547	20.7478
rs12612007	A	G	A	G	0.0044	-0.0052	0.3461	0.3439	FALSE	FALSE	FALSE	ebi-a-GCST006414	2	107870934	0.007	1030836	0.4547	Atrial fibrillation || id:ebi-a-GCST006414	Atrial fibrillation	Atrial fibrillation || ||	TRUE	igd	0.0009	1.202e-06	exposure	TRUE	reported	iveXlL	textfile	7824	2	TRUE	0.00304556	23.8951
rs1278312	T	C	T	C	-0.0042	0.0082	0.4008	0.4208	FALSE	FALSE	FALSE	ebi-a-GCST006414	10	127814203	0.0068	1030836	0.2236	Atrial fibrillation || id:ebi-a-GCST006414	Atrial fibrillation	Atrial fibrillation || ||	TRUE	igd	0.0009	2.867e-06	exposure	TRUE	reported	iveXlL	textfile	7824	2	TRUE	0.00277573	21.7722
rs1292666	T	C	T	C	0.0045	0.0061	0.4667	0.4549	FALSE	FALSE	FALSE	ebi-a-GCST006414	1	10908412	0.0068	1030836	0.3671	Atrial fibrillation || id:ebi-a-GCST006414	Atrial fibrillation	Atrial fibrillation || ||	TRUE	igd	0.0009	6.441e-07	exposure	TRUE	reported	iveXlL	textfile	7824	2	TRUE	0.00318512	24.9936
rs13130810	T	C	T	C	0.004	-0.0094	0.4401	0.4453	FALSE	FALSE	FALSE	ebi-a-GCST006414	4	177147696	0.0067	1030836	0.1604	Atrial fibrillation || id:ebi-a-GCST006414	Atrial fibrillation	Atrial fibrillation || ||	TRUE	igd	0.0009	7.791e-06	exposure	TRUE	reported	iveXlL	textfile	7824	2	TRUE	0.00251832	19.748
rs13147572	A	G	A	G	-0.0047	0.0058	0.5809	0.5875	FALSE	FALSE	FALSE	ebi-a-GCST006414	4	18293144	0.0067	1030836	0.3906	Atrial fibrillation || id:ebi-a-GCST006414	Atrial fibrillation	Atrial fibrillation || ||	TRUE	igd	0.0009	1.99e-07	exposure	TRUE	reported	iveXlL	textfile	7824	2	TRUE	0.00347353	27.2646
rs1334318	A	G	A	G	0.0044	0.0082	0.3572	0.372	FALSE	FALSE	FALSE	ebi-a-GCST006414	6	97079610	0.0069	1030836	0.2332	Atrial fibrillation || id:ebi-a-GCST006414	Atrial fibrillation	Atrial fibrillation || ||	TRUE	igd	0.0009	1.008e-06	exposure	TRUE	reported	iveXlL	textfile	7824	2	TRUE	0.00304556	23.8951
rs1360820	A	G	A	G	-0.0042	-0.014	0.4963	0.4989	FALSE	FALSE	FALSE	ebi-a-GCST006414	13	93554207	0.0066	1030836	0.0345804	Atrial fibrillation || id:ebi-a-GCST006414	Atrial fibrillation	Atrial fibrillation || ||	TRUE	igd	0.0009	2.154e-06	exposure	TRUE	reported	iveXlL	textfile	7824	2	TRUE	0.00277573	21.7722
rs1368532	T	C	T	C	-0.004	-0.0117	0.3842	0.3829	FALSE	FALSE	FALSE	ebi-a-GCST006414	10	127280375	0.0069	1030836	0.0874098	Atrial fibrillation || id:ebi-a-GCST006414	Atrial fibrillation	Atrial fibrillation || ||	TRUE	igd	0.0009	8.855e-06	exposure	TRUE	reported	iveXlL	textfile	7824	2	TRUE	0.00251832	19.748
rs1428203	T	G	T	G	0.0045	0.003	0.4117	0.4248	FALSE	FALSE	FALSE	ebi-a-GCST006414	5	24164613	0.0067	1030836	0.656401	Atrial fibrillation || id:ebi-a-GCST006414	Atrial fibrillation	Atrial fibrillation || ||	TRUE	igd	0.0009	5.513e-07	exposure	TRUE	reported	iveXlL	textfile	7824	2	TRUE	0.00318512	24.9936
rs1440581	T	C	T	C	-0.0081	-0.0053	0.4592	0.4784	FALSE	FALSE	FALSE	ebi-a-GCST006414	4	89226422	0.0066	1030836	0.4216	Atrial fibrillation || id:ebi-a-GCST006414	Atrial fibrillation	Atrial fibrillation || ||	TRUE	igd	0.0009	1.441e-19	exposure	TRUE	reported	iveXlL	textfile	7824	2	TRUE	0.0102467	80.9793
rs1463301	T	C	T	C	-0.0049	0.0006	0.5742	0.5748	FALSE	FALSE	FALSE	ebi-a-GCST006414	12	61929312	0.0069	1030836	0.9269	Atrial fibrillation || id:ebi-a-GCST006414	Atrial fibrillation	Atrial fibrillation || ||	TRUE	igd	0.0009	7.493e-08	exposure	TRUE	reported	iveXlL	textfile	7824	2	TRUE	0.0037743	29.6344
rs1519309	T	C	T	C	-0.0043	0.0087	0.6543	0.6453	FALSE	FALSE	FALSE	ebi-a-GCST006414	4	187015089	0.007	1030836	0.2104	Atrial fibrillation || id:ebi-a-GCST006414	Atrial fibrillation	Atrial fibrillation || ||	TRUE	igd	0.0009	1.873e-06	exposure	TRUE	reported	iveXlL	textfile	7824	2	TRUE	0.00290909	22.8213
rs1541245	T	C	T	C	-0.0048	0.0096	0.5318	0.5309	FALSE	FALSE	FALSE	ebi-a-GCST006414	1	164950128	0.0067	1030836	0.1509	Atrial fibrillation || id:ebi-a-GCST006414	Atrial fibrillation	Atrial fibrillation || ||	TRUE	igd	0.0009	7.988e-08	exposure	TRUE	reported	iveXlL	textfile	7824	2	TRUE	0.00362237	28.4372
rs1558789	A	C	A	C	0.0045	0.0016	0.51	0.5074	FALSE	FALSE	FALSE	ebi-a-GCST006414	12	15168791	0.0062	1030836	0.7962	Atrial fibrillation || id:ebi-a-GCST006414	Atrial fibrillation	Atrial fibrillation || ||	TRUE	igd	0.0009	3.523e-07	exposure	TRUE	reported	iveXlL	textfile	7824	2	TRUE	0.00318512	24.9936
rs1564480	A	G	A	G	0.0045	0.0073	0.4765	0.4736	FALSE	FALSE	FALSE	ebi-a-GCST006414	8	21402658	0.0066	1030836	0.271	Atrial fibrillation || id:ebi-a-GCST006414	Atrial fibrillation	Atrial fibrillation || ||	TRUE	igd	0.0009	6.681e-07	exposure	TRUE	reported	iveXlL	textfile	7824	2	TRUE	0.00318512	24.9936
rs1654495	A	C	A	C	0.0048	-0.0059	0.5709	0.5589	FALSE	FALSE	FALSE	ebi-a-GCST006414	19	55501579	0.0068	1030836	0.3819	Atrial fibrillation || id:ebi-a-GCST006414	Atrial fibrillation	Atrial fibrillation || ||	TRUE	igd	0.0009	1.036e-07	exposure	TRUE	reported	iveXlL	textfile	7824	2	TRUE	0.00362237	28.4372
rs167648	A	C	A	C	-0.0041	-0.0084	0.4439	0.4593	FALSE	FALSE	FALSE	ebi-a-GCST006414	2	211878255	0.0067	1030836	0.2143	Atrial fibrillation || id:ebi-a-GCST006414	Atrial fibrillation	Atrial fibrillation || ||	TRUE	igd	0.0009	4.515e-06	exposure	TRUE	reported	iveXlL	textfile	7824	2	TRUE	0.00264547	20.7478
rs1677193	A	C	A	C	-0.0044	-0.0104	0.6122	0.6057	FALSE	FALSE	FALSE	ebi-a-GCST006414	12	31756155	0.0068	1030836	0.128	Atrial fibrillation || id:ebi-a-GCST006414	Atrial fibrillation	Atrial fibrillation || ||	TRUE	igd	0.0009	1.246e-06	exposure	TRUE	reported	iveXlL	textfile	7824	2	TRUE	0.00304556	23.8951
rs1705832	T	C	T	C	0.0043	-0.01	0.395	0.4011	FALSE	FALSE	FALSE	ebi-a-GCST006414	3	3201432	0.0068	1030836	0.1399	Atrial fibrillation || id:ebi-a-GCST006414	Atrial fibrillation	Atrial fibrillation || ||	TRUE	igd	0.0009	1.898e-06	exposure	TRUE	reported	iveXlL	textfile	7824	2	TRUE	0.00290909	22.8213
rs17107974	T	C	T	C	-0.0082	0.0123	0.1068	0.1293	FALSE	FALSE	FALSE	ebi-a-GCST006414	14	22055136	0.0102	1030836	0.2282	Atrial fibrillation || id:ebi-a-GCST006414	Atrial fibrillation	Atrial fibrillation || ||	TRUE	igd	0.0017	1.496e-06	exposure	TRUE	reported	iveXlL	textfile	7824	2	TRUE	0.00296491	23.2605
rs17173197	T	C	T	C	-0.0044	-0.0015	0.3872	0.3832	FALSE	FALSE	FALSE	ebi-a-GCST006414	7	151268920	0.0069	1030836	0.8282	Atrial fibrillation || id:ebi-a-GCST006414	Atrial fibrillation	Atrial fibrillation || ||	TRUE	igd	0.0009	2.464e-06	exposure	TRUE	reported	iveXlL	textfile	7824	2	TRUE	0.00304556	23.8951
rs174476	T	C	T	C	-0.0042	0.0117	0.4174	0.4227	FALSE	FALSE	FALSE	ebi-a-GCST006414	11	61674118	0.0069	1030836	0.0875891	Atrial fibrillation || id:ebi-a-GCST006414	Atrial fibrillation	Atrial fibrillation || ||	TRUE	igd	0.0009	5.703e-06	exposure	TRUE	reported	iveXlL	textfile	7824	2	TRUE	0.00277573	21.7722
rs17698229	C	G	C	G	0.0041	-0.0076	0.4567	0.4656	FALSE	TRUE	TRUE	ebi-a-GCST006414	3	7371980	0.0069	1030836	0.274	Atrial fibrillation || id:ebi-a-GCST006414	Atrial fibrillation	Atrial fibrillation || ||	TRUE	igd	0.0009	8.998e-06	exposure	TRUE	reported	iveXlL	textfile	7824	2	FALSE	0.00264547	20.7478
rs1818106	A	C	A	C	0.005	-0.0031	0.501	0.5076	FALSE	FALSE	FALSE	ebi-a-GCST006414	11	103913376	0.0066	1030836	0.635	Atrial fibrillation || id:ebi-a-GCST006414	Atrial fibrillation	Atrial fibrillation || ||	TRUE	igd	0.001	5.733e-07	exposure	TRUE	reported	iveXlL	textfile	7824	2	TRUE	0.00318512	24.9936
rs1822834	C	G	C	G	0.0108	0.0156	0.0629	0.0673	FALSE	TRUE	FALSE	ebi-a-GCST006414	15	58635927	0.0135	1030836	0.2469	Atrial fibrillation || id:ebi-a-GCST006414	Atrial fibrillation	Atrial fibrillation || ||	TRUE	igd	0.0024	6.594e-06	exposure	TRUE	reported	iveXlL	textfile	7824	2	TRUE	0.00258151	20.2448
rs1862710	A	G	A	G	0.0047	-0.0097	0.5489	0.5647	FALSE	FALSE	FALSE	ebi-a-GCST006414	1	15844057	0.0067	1030836	0.1452	Atrial fibrillation || id:ebi-a-GCST006414	Atrial fibrillation	Atrial fibrillation || ||	TRUE	igd	0.0009	1.174e-07	exposure	TRUE	reported	iveXlL	textfile	7824	2	TRUE	0.00347353	27.2646
rs1871053	A	G	A	G	-0.005	-0.0012	0.4513	0.4486	FALSE	FALSE	FALSE	ebi-a-GCST006414	11	88476191	0.0067	1030836	0.8605	Atrial fibrillation || id:ebi-a-GCST006414	Atrial fibrillation	Atrial fibrillation || ||	TRUE	igd	0.0009	2.401e-08	exposure	TRUE	reported	iveXlL	textfile	7824	2	TRUE	0.00392931	30.8563
rs1872800	A	T	A	T	-0.004	-0.0013	0.6438	0.6304	FALSE	TRUE	FALSE	ebi-a-GCST006414	8	32108495	0.0069	1030836	0.8544	Atrial fibrillation || id:ebi-a-GCST006414	Atrial fibrillation	Atrial fibrillation || ||	TRUE	igd	0.0009	8.247e-06	exposure	TRUE	reported	iveXlL	textfile	7824	2	TRUE	0.00251832	19.748
rs1884639	T	C	T	C	0.0047	-0.0083	0.3865	0.3837	FALSE	FALSE	FALSE	ebi-a-GCST006414	20	719854	0.007	1030836	0.2322	Atrial fibrillation || id:ebi-a-GCST006414	Atrial fibrillation	Atrial fibrillation || ||	TRUE	igd	0.0009	2.316e-07	exposure	TRUE	reported	iveXlL	textfile	7824	2	TRUE	0.00347353	27.2646
rs1931001	T	G	T	G	-0.0043	0.011	0.3503	0.3482	FALSE	FALSE	FALSE	ebi-a-GCST006414	6	132287936	0.007	1030836	0.1183	Atrial fibrillation || id:ebi-a-GCST006414	Atrial fibrillation	Atrial fibrillation || ||	TRUE	igd	0.0009	1.622e-06	exposure	TRUE	reported	iveXlL	textfile	7824	2	TRUE	0.00290909	22.8213
rs1952935	A	C	A	C	-0.0048	-0.0073	0.5806	0.573	FALSE	FALSE	FALSE	ebi-a-GCST006414	14	40859517	0.0067	1030836	0.2777	Atrial fibrillation || id:ebi-a-GCST006414	Atrial fibrillation	Atrial fibrillation || ||	TRUE	igd	0.0009	1.069e-07	exposure	TRUE	reported	iveXlL	textfile	7824	2	TRUE	0.00362237	28.4372
rs2060490	T	C	T	C	-0.0044	0.0033	0.474	0.4735	FALSE	FALSE	FALSE	ebi-a-GCST006414	2	178861177	0.0066	1030836	0.613501	Atrial fibrillation || id:ebi-a-GCST006414	Atrial fibrillation	Atrial fibrillation || ||	TRUE	igd	0.0009	9.103e-07	exposure	TRUE	reported	iveXlL	textfile	7824	2	TRUE	0.00304556	23.8951
rs2146498	A	G	A	G	0.004	-0.0168	0.5787	0.5588	FALSE	FALSE	FALSE	ebi-a-GCST006414	14	93072269	0.0067	1030836	0.01214	Atrial fibrillation || id:ebi-a-GCST006414	Atrial fibrillation	Atrial fibrillation || ||	TRUE	igd	0.0009	8.041e-06	exposure	TRUE	reported	iveXlL	textfile	7824	2	TRUE	0.00251832	19.748
rs2173986	C	G	C	G	-0.0041	-0.0134	0.4996	0.4919	FALSE	TRUE	TRUE	ebi-a-GCST006414	6	8330781	0.0067	1030836	0.0441804	Atrial fibrillation || id:ebi-a-GCST006414	Atrial fibrillation	Atrial fibrillation || ||	TRUE	igd	0.0009	4.737e-06	exposure	TRUE	reported	iveXlL	textfile	7824	2	FALSE	0.00264547	20.7478
rs2273875	C	G	C	G	0.0043	0.0075	0.37	0.3602	FALSE	TRUE	FALSE	ebi-a-GCST006414	1	234573357	0.0069	1030836	0.2768	Atrial fibrillation || id:ebi-a-GCST006414	Atrial fibrillation	Atrial fibrillation || ||	TRUE	igd	0.0009	1.821e-06	exposure	TRUE	reported	iveXlL	textfile	7824	2	TRUE	0.00290909	22.8213
rs2285137	T	C	T	C	-0.0108	-0.0031	0.9436	0.943	FALSE	FALSE	FALSE	ebi-a-GCST006414	22	42980678	0.0141	1030836	0.828	Atrial fibrillation || id:ebi-a-GCST006414	Atrial fibrillation	Atrial fibrillation || ||	TRUE	igd	0.0024	5.351e-06	exposure	TRUE	reported	iveXlL	textfile	7824	2	TRUE	0.00258151	20.2448
rs2302423	A	G	A	G	0.0042	-0.0094	0.55	0.525	FALSE	FALSE	FALSE	ebi-a-GCST006414	11	22868937	0.0067	1030836	0.1596	Atrial fibrillation || id:ebi-a-GCST006414	Atrial fibrillation	Atrial fibrillation || ||	TRUE	igd	0.0009	2.818e-06	exposure	TRUE	reported	iveXlL	textfile	7824	2	TRUE	0.00277573	21.7722
rs2357713	T	G	T	G	-0.0042	-0.0019	0.447	0.4651	FALSE	FALSE	FALSE	ebi-a-GCST006414	7	13657472	0.0067	1030836	0.779399	Atrial fibrillation || id:ebi-a-GCST006414	Atrial fibrillation	Atrial fibrillation || ||	TRUE	igd	0.0009	2.999e-06	exposure	TRUE	reported	iveXlL	textfile	7824	2	TRUE	0.00277573	21.7722
rs2373642	A	G	A	G	-0.0536	-0.0522	0.0138	0.0262	FALSE	FALSE	FALSE	ebi-a-GCST006414	7	149680189	0.0299	1030836	0.0809804	Atrial fibrillation || id:ebi-a-GCST006414	Atrial fibrillation	Atrial fibrillation || ||	TRUE	igd	0.0117	4.722e-06	exposure	TRUE	reported	iveXlL	textfile	7824	2	TRUE	0.00267526	20.982
rs242082	T	C	T	C	0.0048	-0.0075	0.3867	0.4082	FALSE	FALSE	FALSE	ebi-a-GCST006414	22	33224439	0.0068	1030836	0.2725	Atrial fibrillation || id:ebi-a-GCST006414	Atrial fibrillation	Atrial fibrillation || ||	TRUE	igd	0.0009	1.383e-07	exposure	TRUE	reported	iveXlL	textfile	7824	2	TRUE	0.00362237	28.4372
rs2454043	A	C	A	C	-0.0047	0.0075	0.588	0.5888	FALSE	FALSE	FALSE	ebi-a-GCST006414	8	104070255	0.0068	1030836	0.27	Atrial fibrillation || id:ebi-a-GCST006414	Atrial fibrillation	Atrial fibrillation || ||	TRUE	igd	0.0009	1.852e-07	exposure	TRUE	reported	iveXlL	textfile	7824	2	TRUE	0.00347353	27.2646
rs2465250	A	C	A	C	0.0048	-0.0083	0.5503	0.5346	FALSE	FALSE	FALSE	ebi-a-GCST006414	4	169357067	0.0067	1030836	0.2134	Atrial fibrillation || id:ebi-a-GCST006414	Atrial fibrillation	Atrial fibrillation || ||	TRUE	igd	0.0009	7.761e-08	exposure	TRUE	reported	iveXlL	textfile	7824	2	TRUE	0.00362237	28.4372
rs2471650	T	C	T	C	-0.0048	-0.0073	0.5252	0.5107	FALSE	FALSE	FALSE	ebi-a-GCST006414	12	75578076	0.0067	1030836	0.2725	Atrial fibrillation || id:ebi-a-GCST006414	Atrial fibrillation	Atrial fibrillation || ||	TRUE	igd	0.0009	1.16e-07	exposure	TRUE	reported	iveXlL	textfile	7824	2	TRUE	0.00362237	28.4372
rs248065	A	G	A	G	-0.0048	-0.0017	0.5081	0.5107	FALSE	FALSE	FALSE	ebi-a-GCST006414	5	126500873	0.0066	1030836	0.7954	Atrial fibrillation || id:ebi-a-GCST006414	Atrial fibrillation	Atrial fibrillation || ||	TRUE	igd	0.0009	1.127e-07	exposure	TRUE	reported	iveXlL	textfile	7824	2	TRUE	0.00362237	28.4372
rs2513896	A	G	A	G	0.0042	-0.0169	0.3526	0.3614	FALSE	FALSE	FALSE	ebi-a-GCST006414	8	103769678	0.007	1030836	0.0166702	Atrial fibrillation || id:ebi-a-GCST006414	Atrial fibrillation	Atrial fibrillation || ||	TRUE	igd	0.001	9.648e-06	exposure	TRUE	reported	iveXlL	textfile	7824	2	TRUE	0.00224953	17.6355
rs2624695	T	C	T	C	-0.004	-0.0059	0.5102	0.4972	FALSE	FALSE	FALSE	ebi-a-GCST006414	10	44549767	0.0067	1030836	0.3729	Atrial fibrillation || id:ebi-a-GCST006414	Atrial fibrillation	Atrial fibrillation || ||	TRUE	igd	0.0009	8.941e-06	exposure	TRUE	reported	iveXlL	textfile	7824	2	TRUE	0.00251832	19.748
rs2713737	A	G	A	G	-0.006	-0.0077	0.44	0.4594	FALSE	FALSE	FALSE	ebi-a-GCST006414	3	100767398	0.0067	1030836	0.2519	Atrial fibrillation || id:ebi-a-GCST006414	Atrial fibrillation	Atrial fibrillation || ||	TRUE	igd	0.001	1.973e-09	exposure	TRUE	reported	iveXlL	textfile	7824	2	TRUE	0.00458015	35.9908
rs2722276	A	G	A	G	0.0048	-0.0055	0.523	0.5338	FALSE	FALSE	FALSE	ebi-a-GCST006414	7	37989178	0.0067	1030836	0.4098	Atrial fibrillation || id:ebi-a-GCST006414	Atrial fibrillation	Atrial fibrillation || ||	TRUE	igd	0.0009	8.702e-08	exposure	TRUE	reported	iveXlL	textfile	7824	2	TRUE	0.00362237	28.4372
rs2834578	T	C	T	C	0.0045	-0.0015	0.3986	0.4023	FALSE	FALSE	FALSE	ebi-a-GCST006414	21	36059609	0.0068	1030836	0.8235	Atrial fibrillation || id:ebi-a-GCST006414	Atrial fibrillation	Atrial fibrillation || ||	TRUE	igd	0.0009	7.24e-07	exposure	TRUE	reported	iveXlL	textfile	7824	2	TRUE	0.00318512	24.9936
rs2898645	T	C	T	C	-0.005	-0.0112	0.545	0.5505	FALSE	FALSE	FALSE	ebi-a-GCST006414	17	75332699	0.0067	1030836	0.0952401	Atrial fibrillation || id:ebi-a-GCST006414	Atrial fibrillation	Atrial fibrillation || ||	TRUE	igd	0.001	5.733e-07	exposure	TRUE	reported	iveXlL	textfile	7824	2	TRUE	0.00318512	24.9936
rs2933284	T	C	T	C	0.0042	-0.0032	0.3898	0.4187	FALSE	FALSE	FALSE	ebi-a-GCST006414	3	11021945	0.0068	1030836	0.6427	Atrial fibrillation || id:ebi-a-GCST006414	Atrial fibrillation	Atrial fibrillation || ||	TRUE	igd	0.0009	2.86e-06	exposure	TRUE	reported	iveXlL	textfile	7824	2	TRUE	0.00277573	21.7722
rs295520	A	T	A	T	0.0041	0.0077	0.5846	0.5821	FALSE	TRUE	FALSE	ebi-a-GCST006414	3	139296712	0.0068	1030836	0.2556	Atrial fibrillation || id:ebi-a-GCST006414	Atrial fibrillation	Atrial fibrillation || ||	TRUE	igd	0.0009	5.033e-06	exposure	TRUE	reported	iveXlL	textfile	7824	2	TRUE	0.00264547	20.7478
rs3102519	A	G	A	G	0.0048	-0.0001	0.375	0.3763	FALSE	FALSE	FALSE	ebi-a-GCST006414	8	96791410	0.0068	1030836	0.9866	Atrial fibrillation || id:ebi-a-GCST006414	Atrial fibrillation	Atrial fibrillation || ||	TRUE	igd	0.0009	7.83e-08	exposure	TRUE	reported	iveXlL	textfile	7824	2	TRUE	0.00362237	28.4372
rs37959	T	C	T	C	0.0044	0.0189	0.3912	0.3909	FALSE	FALSE	FALSE	ebi-a-GCST006414	7	8002389	0.0069	1030836	0.00642703	Atrial fibrillation || id:ebi-a-GCST006414	Atrial fibrillation	Atrial fibrillation || ||	TRUE	igd	0.0009	1.708e-06	exposure	TRUE	reported	iveXlL	textfile	7824	2	TRUE	0.00304556	23.8951
rs3802644	A	T	A	T	-0.0042	0.0268	0.4006	0.4204	FALSE	TRUE	TRUE	ebi-a-GCST006414	10	80782924	0.0067	1030836	7.09807e-05	Atrial fibrillation || id:ebi-a-GCST006414	Atrial fibrillation	Atrial fibrillation || ||	TRUE	igd	0.0009	2.941e-06	exposure	TRUE	reported	iveXlL	textfile	7824	2	FALSE	0.00277573	21.7722
rs390836	A	T	A	T	0.0045	0.0025	0.415	0.4182	FALSE	TRUE	FALSE	ebi-a-GCST006414	20	15057002	0.0068	1030836	0.7119	Atrial fibrillation || id:ebi-a-GCST006414	Atrial fibrillation	Atrial fibrillation || ||	TRUE	igd	0.0009	8.059e-07	exposure	TRUE	reported	iveXlL	textfile	7824	2	TRUE	0.00318512	24.9936
rs3924223	A	G	A	G	-0.0041	0.0084	0.549	0.5368	FALSE	FALSE	FALSE	ebi-a-GCST006414	1	222079194	0.0066	1030836	0.2076	Atrial fibrillation || id:ebi-a-GCST006414	Atrial fibrillation	Atrial fibrillation || ||	TRUE	igd	0.0009	6.182e-06	exposure	TRUE	reported	iveXlL	textfile	7824	2	TRUE	0.00264547	20.7478
rs4016189	C	G	C	G	0.0045	0.0074	0.4191	0.4256	FALSE	TRUE	TRUE	ebi-a-GCST006414	2	35967123	0.0074	1030836	0.3114	Atrial fibrillation || id:ebi-a-GCST006414	Atrial fibrillation	Atrial fibrillation || ||	TRUE	igd	0.0009	4.741e-07	exposure	TRUE	reported	iveXlL	textfile	7824	2	FALSE	0.00318512	24.9936
rs4074961	T	C	T	C	-0.0044	0.0228	0.4317	0.4375	FALSE	FALSE	FALSE	ebi-a-GCST006414	1	38092723	0.0067	1030836	0.000644006	Atrial fibrillation || id:ebi-a-GCST006414	Atrial fibrillation	Atrial fibrillation || ||	TRUE	igd	0.001	4.228e-06	exposure	TRUE	reported	iveXlL	textfile	7824	2	TRUE	0.00246833	19.3551
rs4077470	T	C	T	C	-0.0045	0.0043	0.5403	0.5405	FALSE	FALSE	FALSE	ebi-a-GCST006414	12	5596812	0.0066	1030836	0.519501	Atrial fibrillation || id:ebi-a-GCST006414	Atrial fibrillation	Atrial fibrillation || ||	TRUE	igd	0.0009	4.646e-07	exposure	TRUE	reported	iveXlL	textfile	7824	2	TRUE	0.00318512	24.9936
rs4140704	C	G	C	G	0.0047	0.0109	0.4857	0.4603	FALSE	TRUE	TRUE	ebi-a-GCST006414	12	114516809	0.0066	1030836	0.1015	Atrial fibrillation || id:ebi-a-GCST006414	Atrial fibrillation	Atrial fibrillation || ||	TRUE	igd	0.0009	1.626e-07	exposure	TRUE	reported	iveXlL	textfile	7824	2	FALSE	0.00347353	27.2646
rs4148593	A	G	A	G	0.005	0.0082	0.624	0.6307	FALSE	FALSE	FALSE	ebi-a-GCST006414	3	183649870	0.0069	1030836	0.2343	Atrial fibrillation || id:ebi-a-GCST006414	Atrial fibrillation	Atrial fibrillation || ||	TRUE	igd	0.001	5.733e-07	exposure	TRUE	reported	iveXlL	textfile	7824	2	TRUE	0.00318512	24.9936
rs417144	T	C	T	C	0.0046	-0.0084	0.3507	0.3561	FALSE	FALSE	FALSE	ebi-a-GCST006414	2	79251847	0.0069	1030836	0.2233	Atrial fibrillation || id:ebi-a-GCST006414	Atrial fibrillation	Atrial fibrillation || ||	TRUE	igd	0.0009	2.565e-07	exposure	TRUE	reported	iveXlL	textfile	7824	2	TRUE	0.00332778	26.1168
rs4499783	T	C	T	C	-0.004	0.005	0.5958	0.5936	FALSE	FALSE	FALSE	ebi-a-GCST006414	5	65967123	0.0068	1030836	0.4631	Atrial fibrillation || id:ebi-a-GCST006414	Atrial fibrillation	Atrial fibrillation || ||	TRUE	igd	0.0009	7.582e-06	exposure	TRUE	reported	iveXlL	textfile	7824	2	TRUE	0.00251832	19.748
rs4531478	A	G	A	G	0.0041	0.0029	0.4713	0.4499	FALSE	FALSE	FALSE	ebi-a-GCST006414	11	68482489	0.0067	1030836	0.6669	Atrial fibrillation || id:ebi-a-GCST006414	Atrial fibrillation	Atrial fibrillation || ||	TRUE	igd	0.0009	4.451e-06	exposure	TRUE	reported	iveXlL	textfile	7824	2	TRUE	0.00264547	20.7478
rs4726308	T	G	T	G	-0.0042	-0.0072	0.3944	0.3831	FALSE	FALSE	FALSE	ebi-a-GCST006414	7	153290520	0.0068	1030836	0.2887	Atrial fibrillation || id:ebi-a-GCST006414	Atrial fibrillation	Atrial fibrillation || ||	TRUE	igd	0.0009	3.346e-06	exposure	TRUE	reported	iveXlL	textfile	7824	2	TRUE	0.00277573	21.7722
rs4741887	A	G	A	G	-0.0047	0.0007	0.4584	0.4706	FALSE	FALSE	FALSE	ebi-a-GCST006414	9	4079470	0.0066	1030836	0.9113	Atrial fibrillation || id:ebi-a-GCST006414	Atrial fibrillation	Atrial fibrillation || ||	TRUE	igd	0.0009	1.68e-07	exposure	TRUE	reported	iveXlL	textfile	7824	2	TRUE	0.00347353	27.2646
rs4756646	A	T	A	T	-0.0043	-0.0043	0.4588	0.459	FALSE	TRUE	TRUE	ebi-a-GCST006414	11	41459769	0.0067	1030836	0.5177	Atrial fibrillation || id:ebi-a-GCST006414	Atrial fibrillation	Atrial fibrillation || ||	TRUE	igd	0.0009	1.528e-06	exposure	TRUE	reported	iveXlL	textfile	7824	2	FALSE	0.00290909	22.8213
rs4758270	A	G	A	G	-0.0048	0.0113	0.6483	0.6417	FALSE	FALSE	FALSE	ebi-a-GCST006414	11	8042616	0.0069	1030836	0.1025	Atrial fibrillation || id:ebi-a-GCST006414	Atrial fibrillation	Atrial fibrillation || ||	TRUE	igd	0.0009	2.013e-07	exposure	TRUE	reported	iveXlL	textfile	7824	2	TRUE	0.00362237	28.4372
rs4767788	A	G	A	G	0.0047	-0.0083	0.4189	0.4123	FALSE	FALSE	FALSE	ebi-a-GCST006414	12	119574210	0.0068	1030836	0.22	Atrial fibrillation || id:ebi-a-GCST006414	Atrial fibrillation	Atrial fibrillation || ||	TRUE	igd	0.0009	5.738e-07	exposure	TRUE	reported	iveXlL	textfile	7824	2	TRUE	0.00347353	27.2646
rs477992	A	G	A	G	-0.0047	0.003	0.3228	0.3317	FALSE	FALSE	FALSE	ebi-a-GCST006414	1	120257576	0.0071	1030836	0.6757	Atrial fibrillation || id:ebi-a-GCST006414	Atrial fibrillation	Atrial fibrillation || ||	TRUE	igd	0.0009	1.999e-07	exposure	TRUE	reported	iveXlL	textfile	7824	2	TRUE	0.00347353	27.2646
rs4795552	A	G	A	G	-0.0047	0.0144	0.3894	0.3849	FALSE	FALSE	FALSE	ebi-a-GCST006414	17	25613381	0.0068	1030836	0.0359402	Atrial fibrillation || id:ebi-a-GCST006414	Atrial fibrillation	Atrial fibrillation || ||	TRUE	igd	0.0009	1.545e-07	exposure	TRUE	reported	iveXlL	textfile	7824	2	TRUE	0.00347353	27.2646
rs4805013	A	T	A	T	0.004	-0.0005	0.5144	0.5599	FALSE	TRUE	TRUE	ebi-a-GCST006414	19	28484840	0.0068	1030836	0.947	Atrial fibrillation || id:ebi-a-GCST006414	Atrial fibrillation	Atrial fibrillation || ||	TRUE	igd	0.0009	9.504e-06	exposure	TRUE	reported	iveXlL	textfile	7824	2	FALSE	0.00251832	19.748
rs481781	T	C	T	C	0.0044	0.0131	0.5409	0.5249	FALSE	FALSE	FALSE	ebi-a-GCST006414	3	169940045	0.0066	1030836	0.0480198	Atrial fibrillation || id:ebi-a-GCST006414	Atrial fibrillation	Atrial fibrillation || ||	TRUE	igd	0.0009	9.144e-07	exposure	TRUE	reported	iveXlL	textfile	7824	2	TRUE	0.00304556	23.8951
rs4851946	A	G	A	G	0.0042	-0.0149	0.5706	0.5795	FALSE	FALSE	FALSE	ebi-a-GCST006414	2	106839924	0.0067	1030836	0.0270502	Atrial fibrillation || id:ebi-a-GCST006414	Atrial fibrillation	Atrial fibrillation || ||	TRUE	igd	0.0009	2.195e-06	exposure	TRUE	reported	iveXlL	textfile	7824	2	TRUE	0.00277573	21.7722
rs4875397	A	G	A	G	-0.0042	0.005	0.5599	0.5636	FALSE	FALSE	FALSE	ebi-a-GCST006414	8	4700011	0.0068	1030836	0.4632	Atrial fibrillation || id:ebi-a-GCST006414	Atrial fibrillation	Atrial fibrillation || ||	TRUE	igd	0.0009	3.037e-06	exposure	TRUE	reported	iveXlL	textfile	7824	2	TRUE	0.00277573	21.7722
rs4889294	T	C	T	C	-0.0041	0.0007	0.5449	0.5456	FALSE	FALSE	FALSE	ebi-a-GCST006414	16	81303759	0.0067	1030836	0.9122	Atrial fibrillation || id:ebi-a-GCST006414	Atrial fibrillation	Atrial fibrillation || ||	TRUE	igd	0.0009	3.646e-06	exposure	TRUE	reported	iveXlL	textfile	7824	2	TRUE	0.00264547	20.7478
rs4921412	C	G	C	G	-0.0042	-0.0065	0.3864	0.4006	FALSE	TRUE	FALSE	ebi-a-GCST006414	5	161158782	0.0068	1030836	0.3346	Atrial fibrillation || id:ebi-a-GCST006414	Atrial fibrillation	Atrial fibrillation || ||	TRUE	igd	0.0009	2.781e-06	exposure	TRUE	reported	iveXlL	textfile	7824	2	TRUE	0.00277573	21.7722
rs4935115	A	G	A	G	0.0045	-0.0035	0.529	0.5359	FALSE	FALSE	FALSE	ebi-a-GCST006414	10	56396781	0.0067	1030836	0.6005	Atrial fibrillation || id:ebi-a-GCST006414	Atrial fibrillation	Atrial fibrillation || ||	TRUE	igd	0.0009	5.754e-07	exposure	TRUE	reported	iveXlL	textfile	7824	2	TRUE	0.00318512	24.9936
rs498475	A	G	A	G	-0.004	-0.003	0.6277	0.6179	FALSE	FALSE	FALSE	ebi-a-GCST006414	7	28256240	0.0069	1030836	0.6611	Atrial fibrillation || id:ebi-a-GCST006414	Atrial fibrillation	Atrial fibrillation || ||	TRUE	igd	0.0009	6.656e-06	exposure	TRUE	reported	iveXlL	textfile	7824	2	TRUE	0.00251832	19.748
rs6003916	T	C	T	C	0.0087	0.005	0.8966	0.8889	FALSE	FALSE	FALSE	ebi-a-GCST006414	22	24186823	0.0107	1030836	0.643	Atrial fibrillation || id:ebi-a-GCST006414	Atrial fibrillation	Atrial fibrillation || ||	TRUE	igd	0.0018	1.057e-06	exposure	TRUE	reported	iveXlL	textfile	7824	2	TRUE	0.00297694	23.3551
rs606798	T	G	T	G	0.004	0.0021	0.3722	0.376	FALSE	FALSE	FALSE	ebi-a-GCST006414	18	34905440	0.0069	1030836	0.764999	Atrial fibrillation || id:ebi-a-GCST006414	Atrial fibrillation	Atrial fibrillation || ||	TRUE	igd	0.0009	9.901e-06	exposure	TRUE	reported	iveXlL	textfile	7824	2	TRUE	0.00251832	19.748
rs6103894	T	G	T	G	-0.0043	-0.0023	0.5939	0.609	FALSE	FALSE	FALSE	ebi-a-GCST006414	20	43480679	0.007	1030836	0.746	Atrial fibrillation || id:ebi-a-GCST006414	Atrial fibrillation	Atrial fibrillation || ||	TRUE	igd	0.0009	2.705e-06	exposure	TRUE	reported	iveXlL	textfile	7824	2	TRUE	0.00290909	22.8213
rs618001	T	C	T	C	0.0041	-0.0067	0.5857	0.5908	FALSE	FALSE	FALSE	ebi-a-GCST006414	11	85756362	0.0067	1030836	0.3166	Atrial fibrillation || id:ebi-a-GCST006414	Atrial fibrillation	Atrial fibrillation || ||	TRUE	igd	0.0009	4.176e-06	exposure	TRUE	reported	iveXlL	textfile	7824	2	TRUE	0.00264547	20.7478
rs631750	T	C	T	C	0.0041	0.0069	0.3544	0.3612	FALSE	FALSE	FALSE	ebi-a-GCST006414	12	4075855	0.007	1030836	0.322	Atrial fibrillation || id:ebi-a-GCST006414	Atrial fibrillation	Atrial fibrillation || ||	TRUE	igd	0.0009	7.506e-06	exposure	TRUE	reported	iveXlL	textfile	7824	2	TRUE	0.00264547	20.7478
rs637828	A	C	A	C	0.0041	0.0058	0.5424	0.5494	FALSE	FALSE	FALSE	ebi-a-GCST006414	18	60153289	0.0067	1030836	0.3898	Atrial fibrillation || id:ebi-a-GCST006414	Atrial fibrillation	Atrial fibrillation || ||	TRUE	igd	0.0009	5.812e-06	exposure	TRUE	reported	iveXlL	textfile	7824	2	TRUE	0.00264547	20.7478
rs6470194	A	G	A	G	0.005	-0.009	0.406	0.4087	FALSE	FALSE	FALSE	ebi-a-GCST006414	8	124863492	0.0073	1030836	0.2174	Atrial fibrillation || id:ebi-a-GCST006414	Atrial fibrillation	Atrial fibrillation || ||	TRUE	igd	0.001	5.733e-07	exposure	TRUE	reported	iveXlL	textfile	7824	2	TRUE	0.00318512	24.9936
rs6475359	A	G	A	G	-0.0046	0.0111	0.4127	0.4447	FALSE	FALSE	FALSE	ebi-a-GCST006414	9	1975279	0.0069	1030836	0.109	Atrial fibrillation || id:ebi-a-GCST006414	Atrial fibrillation	Atrial fibrillation || ||	TRUE	igd	0.0009	3.573e-07	exposure	TRUE	reported	iveXlL	textfile	7824	2	TRUE	0.00332778	26.1168
rs6518309	A	C	A	C	0.0043	0.0043	0.6195	0.6167	FALSE	FALSE	FALSE	ebi-a-GCST006414	21	45047992	0.007	1030836	0.5363	Atrial fibrillation || id:ebi-a-GCST006414	Atrial fibrillation	Atrial fibrillation || ||	TRUE	igd	0.0009	1.78e-06	exposure	TRUE	reported	iveXlL	textfile	7824	2	TRUE	0.00290909	22.8213
rs6543342	T	C	T	C	0.004	0.0005	0.3778	0.3814	FALSE	FALSE	FALSE	ebi-a-GCST006414	2	106462256	0.0068	1030836	0.936	Atrial fibrillation || id:ebi-a-GCST006414	Atrial fibrillation	Atrial fibrillation || ||	TRUE	igd	0.0009	8.561e-06	exposure	TRUE	reported	iveXlL	textfile	7824	2	TRUE	0.00251832	19.748
rs6562776	A	G	A	G	-0.0043	-0.0025	0.6116	0.6079	FALSE	FALSE	FALSE	ebi-a-GCST006414	13	74196887	0.0068	1030836	0.7117	Atrial fibrillation || id:ebi-a-GCST006414	Atrial fibrillation	Atrial fibrillation || ||	TRUE	igd	0.0009	1.645e-06	exposure	TRUE	reported	iveXlL	textfile	7824	2	TRUE	0.00290909	22.8213
rs6588636	T	C	T	C	-0.004	-0.0129	0.611	0.592	FALSE	FALSE	FALSE	ebi-a-GCST006414	1	56946799	0.0067	1030836	0.0557199	Atrial fibrillation || id:ebi-a-GCST006414	Atrial fibrillation	Atrial fibrillation || ||	TRUE	igd	0.0009	9.935e-06	exposure	TRUE	reported	iveXlL	textfile	7824	2	TRUE	0.00251832	19.748
rs6735596	A	C	A	C	-0.0052	-0.0023	0.6267	0.6119	FALSE	FALSE	FALSE	ebi-a-GCST006414	2	228093883	0.0069	1030836	0.7346	Atrial fibrillation || id:ebi-a-GCST006414	Atrial fibrillation	Atrial fibrillation || ||	TRUE	igd	0.0009	1.153e-08	exposure	TRUE	reported	iveXlL	textfile	7824	2	TRUE	0.00424858	33.3742
rs6737109	T	C	T	C	0.0051	-0.0074	0.5761	0.5911	FALSE	FALSE	FALSE	ebi-a-GCST006414	2	23179531	0.0068	1030836	0.2743	Atrial fibrillation || id:ebi-a-GCST006414	Atrial fibrillation	Atrial fibrillation || ||	TRUE	igd	0.0009	1.454e-08	exposure	TRUE	reported	iveXlL	textfile	7824	2	TRUE	0.00408741	32.1029
rs6820011	T	G	T	G	-0.0051	0.0056	0.5152	0.5135	FALSE	FALSE	FALSE	ebi-a-GCST006414	4	167390955	0.0067	1030836	0.4036	Atrial fibrillation || id:ebi-a-GCST006414	Atrial fibrillation	Atrial fibrillation || ||	TRUE	igd	0.0009	1.182e-08	exposure	TRUE	reported	iveXlL	textfile	7824	2	TRUE	0.00408741	32.1029
rs6820313	T	G	T	G	0.0049	0.0043	0.5169	0.522	FALSE	FALSE	FALSE	ebi-a-GCST006414	4	140134659	0.0066	1030836	0.5126	Atrial fibrillation || id:ebi-a-GCST006414	Atrial fibrillation	Atrial fibrillation || ||	TRUE	igd	0.0009	4.651e-08	exposure	TRUE	reported	iveXlL	textfile	7824	2	TRUE	0.0037743	29.6344
rs6982408	T	G	T	G	-0.0042	0.0024	0.4435	0.446	FALSE	FALSE	FALSE	ebi-a-GCST006414	8	60673486	0.0066	1030836	0.7204	Atrial fibrillation || id:ebi-a-GCST006414	Atrial fibrillation	Atrial fibrillation || ||	TRUE	igd	0.0009	2.322e-06	exposure	TRUE	reported	iveXlL	textfile	7824	2	TRUE	0.00277573	21.7722
rs699856	T	C	T	C	0.004	0.006	0.3661	0.3826	FALSE	FALSE	FALSE	ebi-a-GCST006414	1	75089136	0.0069	1030836	0.383	Atrial fibrillation || id:ebi-a-GCST006414	Atrial fibrillation	Atrial fibrillation || ||	TRUE	igd	0.0009	7.449e-06	exposure	TRUE	reported	iveXlL	textfile	7824	2	TRUE	0.00251832	19.748
rs7073430	A	C	A	C	0.004	0.0044	0.4008	0.4186	FALSE	FALSE	FALSE	ebi-a-GCST006414	10	64454881	0.0068	1030836	0.5178	Atrial fibrillation || id:ebi-a-GCST006414	Atrial fibrillation	Atrial fibrillation || ||	TRUE	igd	0.0009	9.946e-06	exposure	TRUE	reported	iveXlL	textfile	7824	2	TRUE	0.00251832	19.748
rs7082507	T	G	T	G	0.0041	-0.0056	0.5142	0.533	FALSE	FALSE	FALSE	ebi-a-GCST006414	10	31258346	0.0067	1030836	0.4011	Atrial fibrillation || id:ebi-a-GCST006414	Atrial fibrillation	Atrial fibrillation || ||	TRUE	igd	0.0009	5.116e-06	exposure	TRUE	reported	iveXlL	textfile	7824	2	TRUE	0.00264547	20.7478
rs7137008	A	G	A	G	0.0046	-0.0058	0.4468	0.4502	FALSE	FALSE	FALSE	ebi-a-GCST006414	12	96159905	0.0066	1030836	0.3843	Atrial fibrillation || id:ebi-a-GCST006414	Atrial fibrillation	Atrial fibrillation || ||	TRUE	igd	0.0009	2.601e-07	exposure	TRUE	reported	iveXlL	textfile	7824	2	TRUE	0.00332778	26.1168
rs720293	A	G	A	G	0.0043	-0.0095	0.4312	0.421	FALSE	FALSE	FALSE	ebi-a-GCST006414	11	43036313	0.0068	1030836	0.1593	Atrial fibrillation || id:ebi-a-GCST006414	Atrial fibrillation	Atrial fibrillation || ||	TRUE	igd	0.0009	2.528e-06	exposure	TRUE	reported	iveXlL	textfile	7824	2	TRUE	0.00290909	22.8213
rs720625	A	G	A	G	-0.0046	0.0155	0.6267	0.6265	FALSE	FALSE	FALSE	ebi-a-GCST006414	3	45810094	0.007	1030836	0.02585	Atrial fibrillation || id:ebi-a-GCST006414	Atrial fibrillation	Atrial fibrillation || ||	TRUE	igd	0.0009	4.655e-07	exposure	TRUE	reported	iveXlL	textfile	7824	2	TRUE	0.00332778	26.1168
rs720816	A	G	A	G	0.004	0.004	0.5425	0.5269	FALSE	FALSE	FALSE	ebi-a-GCST006414	7	41775748	0.0067	1030836	0.550201	Atrial fibrillation || id:ebi-a-GCST006414	Atrial fibrillation	Atrial fibrillation || ||	TRUE	igd	0.0009	7.764e-06	exposure	TRUE	reported	iveXlL	textfile	7824	2	TRUE	0.00251832	19.748
rs7301176	T	C	T	C	0.0043	0.0076	0.4603	0.4728	FALSE	FALSE	FALSE	ebi-a-GCST006414	12	48790991	0.0067	1030836	0.2565	Atrial fibrillation || id:ebi-a-GCST006414	Atrial fibrillation	Atrial fibrillation || ||	TRUE	igd	0.0009	1.861e-06	exposure	TRUE	reported	iveXlL	textfile	7824	2	TRUE	0.00290909	22.8213
rs7329192	T	C	T	C	-0.0042	-0.0053	0.5277	0.5123	FALSE	FALSE	FALSE	ebi-a-GCST006414	13	85068774	0.0067	1030836	0.4237	Atrial fibrillation || id:ebi-a-GCST006414	Atrial fibrillation	Atrial fibrillation || ||	TRUE	igd	0.0009	3.165e-06	exposure	TRUE	reported	iveXlL	textfile	7824	2	TRUE	0.00277573	21.7722
rs7366464	T	C	T	C	-0.0075	0.0118	0.1258	0.1247	FALSE	FALSE	FALSE	ebi-a-GCST006414	1	232359758	0.0102	1030836	0.244	Atrial fibrillation || id:ebi-a-GCST006414	Atrial fibrillation	Atrial fibrillation || ||	TRUE	igd	0.0017	7.783e-06	exposure	TRUE	reported	iveXlL	textfile	7824	2	TRUE	0.00248151	19.4587
rs7420162	C	G	C	G	0.005	-0.0046	0.455	0.4588	FALSE	TRUE	TRUE	ebi-a-GCST006414	2	6086982	0.0067	1030836	0.4869	Atrial fibrillation || id:ebi-a-GCST006414	Atrial fibrillation	Atrial fibrillation || ||	TRUE	igd	0.001	2.696e-07	exposure	TRUE	reported	iveXlL	textfile	7824	2	FALSE	0.00318512	24.9936
rs7584322	A	C	A	C	-0.0048	-0.008	0.4742	0.4646	FALSE	FALSE	FALSE	ebi-a-GCST006414	2	71140960	0.0066	1030836	0.2263	Atrial fibrillation || id:ebi-a-GCST006414	Atrial fibrillation	Atrial fibrillation || ||	TRUE	igd	0.0009	7.033e-08	exposure	TRUE	reported	iveXlL	textfile	7824	2	TRUE	0.00362237	28.4372
rs7584842	T	C	T	C	-0.0051	-0.0068	0.5379	0.537	FALSE	FALSE	FALSE	ebi-a-GCST006414	2	11756260	0.0067	1030836	0.3077	Atrial fibrillation || id:ebi-a-GCST006414	Atrial fibrillation	Atrial fibrillation || ||	TRUE	igd	0.0009	1.892e-08	exposure	TRUE	reported	iveXlL	textfile	7824	2	TRUE	0.00408741	32.1029
rs759456	T	G	T	G	0.0042	0.0006	0.6263	0.6309	FALSE	FALSE	FALSE	ebi-a-GCST006414	2	65194302	0.007	1030836	0.9327	Atrial fibrillation || id:ebi-a-GCST006414	Atrial fibrillation	Atrial fibrillation || ||	TRUE	igd	0.0009	3.733e-06	exposure	TRUE	reported	iveXlL	textfile	7824	2	TRUE	0.00277573	21.7722
rs7622687	A	G	A	G	-0.0041	0.0115	0.4032	0.4188	FALSE	FALSE	FALSE	ebi-a-GCST006414	3	58168406	0.0068	1030836	0.0888096	Atrial fibrillation || id:ebi-a-GCST006414	Atrial fibrillation	Atrial fibrillation || ||	TRUE	igd	0.0009	5.212e-06	exposure	TRUE	reported	iveXlL	textfile	7824	2	TRUE	0.00264547	20.7478
rs7625991	A	C	A	C	-0.0042	0.0018	0.345	0.3611	FALSE	FALSE	FALSE	ebi-a-GCST006414	3	44136424	0.007	1030836	0.796	Atrial fibrillation || id:ebi-a-GCST006414	Atrial fibrillation	Atrial fibrillation || ||	TRUE	igd	0.0009	5.897e-06	exposure	TRUE	reported	iveXlL	textfile	7824	2	TRUE	0.00277573	21.7722
rs7647029	A	G	A	G	0.0053	-0.007	0.6479	0.6392	FALSE	FALSE	FALSE	ebi-a-GCST006414	3	131726722	0.0069	1030836	0.3102	Atrial fibrillation || id:ebi-a-GCST006414	Atrial fibrillation	Atrial fibrillation || ||	TRUE	igd	0.0009	1.021e-08	exposure	TRUE	reported	iveXlL	textfile	7824	2	TRUE	0.00441283	34.6701
rs7669967	A	G	A	G	0.004	0.0034	0.6167	0.6188	FALSE	FALSE	FALSE	ebi-a-GCST006414	4	156049070	0.0069	1030836	0.6246	Atrial fibrillation || id:ebi-a-GCST006414	Atrial fibrillation	Atrial fibrillation || ||	TRUE	igd	0.0009	6.827e-06	exposure	TRUE	reported	iveXlL	textfile	7824	2	TRUE	0.00251832	19.748
rs7685009	A	G	A	G	-0.0045	0.0041	0.6582	0.6491	FALSE	FALSE	FALSE	ebi-a-GCST006414	4	90480831	0.007	1030836	0.5579	Atrial fibrillation || id:ebi-a-GCST006414	Atrial fibrillation	Atrial fibrillation || ||	TRUE	igd	0.0009	6.437e-07	exposure	TRUE	reported	iveXlL	textfile	7824	2	TRUE	0.00318512	24.9936
rs7689825	T	C	T	C	0.0046	0.0082	0.643	0.6206	FALSE	FALSE	FALSE	ebi-a-GCST006414	4	101324700	0.0075	1030836	0.2731	Atrial fibrillation || id:ebi-a-GCST006414	Atrial fibrillation	Atrial fibrillation || ||	TRUE	igd	0.0009	3.97e-07	exposure	TRUE	reported	iveXlL	textfile	7824	2	TRUE	0.00332778	26.1168
rs769630	T	C	T	C	0.0041	-0.0032	0.6016	0.5864	FALSE	FALSE	FALSE	ebi-a-GCST006414	3	3822559	0.0068	1030836	0.64	Atrial fibrillation || id:ebi-a-GCST006414	Atrial fibrillation	Atrial fibrillation || ||	TRUE	igd	0.0009	5.064e-06	exposure	TRUE	reported	iveXlL	textfile	7824	2	TRUE	0.00264547	20.7478
rs7738860	T	C	T	C	-0.0044	-0.0031	0.4518	0.4558	FALSE	FALSE	FALSE	ebi-a-GCST006414	6	155805281	0.0067	1030836	0.6391	Atrial fibrillation || id:ebi-a-GCST006414	Atrial fibrillation	Atrial fibrillation || ||	TRUE	igd	0.0009	1.312e-06	exposure	TRUE	reported	iveXlL	textfile	7824	2	TRUE	0.00304556	23.8951
rs7740614	A	G	A	G	-0.0049	-0.0074	0.4838	0.4823	FALSE	FALSE	FALSE	ebi-a-GCST006414	6	45545851	0.0067	1030836	0.2732	Atrial fibrillation || id:ebi-a-GCST006414	Atrial fibrillation	Atrial fibrillation || ||	TRUE	igd	0.0009	4.746e-08	exposure	TRUE	reported	iveXlL	textfile	7824	2	TRUE	0.0037743	29.6344
rs7795093	A	G	A	G	-0.0044	-0.0119	0.3813	0.376	FALSE	FALSE	FALSE	ebi-a-GCST006414	7	131365443	0.0069	1030836	0.0852099	Atrial fibrillation || id:ebi-a-GCST006414	Atrial fibrillation	Atrial fibrillation || ||	TRUE	igd	0.0009	1.474e-06	exposure	TRUE	reported	iveXlL	textfile	7824	2	TRUE	0.00304556	23.8951
rs7825809	T	C	T	C	-0.0047	0.0064	0.4319	0.433	FALSE	FALSE	FALSE	ebi-a-GCST006414	8	93190822	0.0067	1030836	0.3412	Atrial fibrillation || id:ebi-a-GCST006414	Atrial fibrillation	Atrial fibrillation || ||	TRUE	igd	0.0009	1.549e-07	exposure	TRUE	reported	iveXlL	textfile	7824	2	TRUE	0.00347353	27.2646
rs7911876	T	C	T	C	0.0043	0.0145	0.4276	0.4331	FALSE	FALSE	FALSE	ebi-a-GCST006414	10	14494126	0.0069	1030836	0.0357396	Atrial fibrillation || id:ebi-a-GCST006414	Atrial fibrillation	Atrial fibrillation || ||	TRUE	igd	0.0009	2.757e-06	exposure	TRUE	reported	iveXlL	textfile	7824	2	TRUE	0.00290909	22.8213
rs7915	A	C	A	C	-0.0049	-0.0075	0.6374	0.6436	FALSE	FALSE	FALSE	ebi-a-GCST006414	15	41106485	0.0069	1030836	0.282	Atrial fibrillation || id:ebi-a-GCST006414	Atrial fibrillation	Atrial fibrillation || ||	TRUE	igd	0.0009	5.82e-08	exposure	TRUE	reported	iveXlL	textfile	7824	2	TRUE	0.0037743	29.6344
rs7923885	A	G	A	G	-0.0044	0.0099	0.5257	0.5279	FALSE	FALSE	FALSE	ebi-a-GCST006414	10	18654871	0.0067	1030836	0.1387	Atrial fibrillation || id:ebi-a-GCST006414	Atrial fibrillation	Atrial fibrillation || ||	TRUE	igd	0.0009	8.078e-07	exposure	TRUE	reported	iveXlL	textfile	7824	2	TRUE	0.00304556	23.8951
rs8003702	T	G	T	G	0.0042	-0.0042	0.536	0.5353	FALSE	FALSE	FALSE	ebi-a-GCST006414	14	25787602	0.0067	1030836	0.533	Atrial fibrillation || id:ebi-a-GCST006414	Atrial fibrillation	Atrial fibrillation || ||	TRUE	igd	0.0009	2.446e-06	exposure	TRUE	reported	iveXlL	textfile	7824	2	TRUE	0.00277573	21.7722
rs825885	A	G	A	G	-0.0097	0.0006	0.1469	0.2158	FALSE	FALSE	FALSE	ebi-a-GCST006414	12	130410838	0.0087	1030836	0.9437	Atrial fibrillation || id:ebi-a-GCST006414	Atrial fibrillation	Atrial fibrillation || ||	TRUE	igd	0.002	1.558e-06	exposure	TRUE	reported	iveXlL	textfile	7824	2	TRUE	0.00299744	23.5165
rs867560	C	G	C	G	-0.0041	0.0002	0.5603	0.5583	FALSE	TRUE	TRUE	ebi-a-GCST006414	9	129465233	0.0067	1030836	0.982	Atrial fibrillation || id:ebi-a-GCST006414	Atrial fibrillation	Atrial fibrillation || ||	TRUE	igd	0.0009	3.857e-06	exposure	TRUE	reported	iveXlL	textfile	7824	2	FALSE	0.00264547	20.7478
rs891878	T	G	T	G	-0.0041	-0.0038	0.4844	0.5	FALSE	FALSE	FALSE	ebi-a-GCST006414	2	1992624	0.0067	1030836	0.568499	Atrial fibrillation || id:ebi-a-GCST006414	Atrial fibrillation	Atrial fibrillation || ||	TRUE	igd	0.0009	6.034e-06	exposure	TRUE	reported	iveXlL	textfile	7824	2	TRUE	0.00264547	20.7478
rs899273	T	C	T	C	0.0042	-0.0113	0.5202	0.5154	FALSE	FALSE	FALSE	ebi-a-GCST006414	4	189584904	0.0067	1030836	0.0904191	Atrial fibrillation || id:ebi-a-GCST006414	Atrial fibrillation	Atrial fibrillation || ||	TRUE	igd	0.0009	3.334e-06	exposure	TRUE	reported	iveXlL	textfile	7824	2	TRUE	0.00277573	21.7722
rs900532	T	C	T	C	-0.0044	0.0018	0.4524	0.457	FALSE	FALSE	FALSE	ebi-a-GCST006414	5	10636077	0.0067	1030836	0.7921	Atrial fibrillation || id:ebi-a-GCST006414	Atrial fibrillation	Atrial fibrillation || ||	TRUE	igd	0.0009	8.99e-07	exposure	TRUE	reported	iveXlL	textfile	7824	2	TRUE	0.00304556	23.8951
rs923818	A	G	A	G	0.0041	0.0109	0.5072	0.5089	FALSE	FALSE	FALSE	ebi-a-GCST006414	3	192065903	0.0067	1030836	0.1039	Atrial fibrillation || id:ebi-a-GCST006414	Atrial fibrillation	Atrial fibrillation || ||	TRUE	igd	0.0009	6.232e-06	exposure	TRUE	reported	iveXlL	textfile	7824	2	TRUE	0.00264547	20.7478
rs9292230	T	C	T	C	0.0041	0.0027	0.6218	0.6191	FALSE	FALSE	FALSE	ebi-a-GCST006414	5	27906291	0.0069	1030836	0.6888	Atrial fibrillation || id:ebi-a-GCST006414	Atrial fibrillation	Atrial fibrillation || ||	TRUE	igd	0.0009	4.63e-06	exposure	TRUE	reported	iveXlL	textfile	7824	2	TRUE	0.00264547	20.7478
rs9394683	T	C	T	C	-0.004	-0.0046	0.5195	0.5165	FALSE	FALSE	FALSE	ebi-a-GCST006414	6	40308360	0.0066	1030836	0.4862	Atrial fibrillation || id:ebi-a-GCST006414	Atrial fibrillation	Atrial fibrillation || ||	TRUE	igd	0.0009	9.054e-06	exposure	TRUE	reported	iveXlL	textfile	7824	2	TRUE	0.00251832	19.748
rs9403527	T	C	T	C	0.0045	-0.0118	0.3456	0.3479	FALSE	FALSE	FALSE	ebi-a-GCST006414	6	144047833	0.0071	1030836	0.0950101	Atrial fibrillation || id:ebi-a-GCST006414	Atrial fibrillation	Atrial fibrillation || ||	TRUE	igd	0.0009	9.914e-07	exposure	TRUE	reported	iveXlL	textfile	7824	2	TRUE	0.00318512	24.9936
rs951134	A	T	A	T	0.0047	-0.0257	0.5573	0.5565	FALSE	TRUE	TRUE	ebi-a-GCST006414	5	342195	0.0069	1030836	0.000172799	Atrial fibrillation || id:ebi-a-GCST006414	Atrial fibrillation	Atrial fibrillation || ||	TRUE	igd	0.0009	1.932e-07	exposure	TRUE	reported	iveXlL	textfile	7824	2	FALSE	0.00347353	27.2646
rs9541214	T	C	T	C	-0.005	0.0095	0.6529	0.6536	FALSE	FALSE	FALSE	ebi-a-GCST006414	13	35112824	0.007	1030836	0.1761	Atrial fibrillation || id:ebi-a-GCST006414	Atrial fibrillation	Atrial fibrillation || ||	TRUE	igd	0.0009	3.4e-08	exposure	TRUE	reported	iveXlL	textfile	7824	2	TRUE	0.00392931	30.8563
rs9559495	C	G	C	G	0.0045	0.0082	0.4844	0.4851	FALSE	TRUE	TRUE	ebi-a-GCST006414	13	109750926	0.0066	1030836	0.2142	Atrial fibrillation || id:ebi-a-GCST006414	Atrial fibrillation	Atrial fibrillation || ||	TRUE	igd	0.0009	4.065e-07	exposure	TRUE	reported	iveXlL	textfile	7824	2	FALSE	0.00318512	24.9936
rs9636889	A	G	A	G	0.0043	-0.0009	0.4879	0.4929	FALSE	FALSE	FALSE	ebi-a-GCST006414	21	36433600	0.0067	1030836	0.8944	Atrial fibrillation || id:ebi-a-GCST006414	Atrial fibrillation	Atrial fibrillation || ||	TRUE	igd	0.001	7.746e-06	exposure	TRUE	reported	iveXlL	textfile	7824	2	TRUE	0.00235767	18.4853
rs978346	C	G	C	G	-0.0049	-0.0112	0.428	0.4306	FALSE	TRUE	TRUE	ebi-a-GCST006414	1	98578574	0.0067	1030836	0.0951503	Atrial fibrillation || id:ebi-a-GCST006414	Atrial fibrillation	Atrial fibrillation || ||	TRUE	igd	0.0009	5.726e-08	exposure	TRUE	reported	iveXlL	textfile	7824	2	FALSE	0.0037743	29.6344
rs9808116	A	T	A	T	-0.0041	-0.0079	0.5528	0.542	FALSE	TRUE	TRUE	ebi-a-GCST006414	2	229970455	0.0067	1030836	0.2401	Atrial fibrillation || id:ebi-a-GCST006414	Atrial fibrillation	Atrial fibrillation || ||	TRUE	igd	0.0009	4.933e-06	exposure	TRUE	reported	iveXlL	textfile	7824	2	FALSE	0.00264547	20.7478
rs982790	T	C	T	C	-0.0044	-0.0068	0.4106	0.4054	FALSE	FALSE	FALSE	ebi-a-GCST006414	13	91231773	0.0069	1030836	0.3239	Atrial fibrillation || id:ebi-a-GCST006414	Atrial fibrillation	Atrial fibrillation || ||	TRUE	igd	0.0009	3.74e-06	exposure	TRUE	reported	iveXlL	textfile	7824	2	TRUE	0.00304556	23.8951
rs9837954	T	C	T	C	-0.0043	0.0075	0.6418	0.6213	FALSE	FALSE	FALSE	ebi-a-GCST006414	3	157316461	0.0069	1030836	0.2752	Atrial fibrillation || id:ebi-a-GCST006414	Atrial fibrillation	Atrial fibrillation || ||	TRUE	igd	0.0009	2.636e-06	exposure	TRUE	reported	iveXlL	textfile	7824	2	TRUE	0.00290909	22.8213
rs9889080	A	G	A	G	0.0074	0.0095	0.1641	0.1704	FALSE	FALSE	FALSE	ebi-a-GCST006414	16	55926873	0.0089	1030836	0.2819	Atrial fibrillation || id:ebi-a-GCST006414	Atrial fibrillation	Atrial fibrillation || ||	TRUE	igd	0.0016	4.211e-06	exposure	TRUE	reported	iveXlL	textfile	7824	2	TRUE	0.00272652	21.3852
rs989960	T	C	T	C	0.0041	-0.005	0.4175	0.4376	FALSE	FALSE	FALSE	ebi-a-GCST006414	7	107445727	0.0067	1030836	0.4556	Atrial fibrillation || id:ebi-a-GCST006414	Atrial fibrillation	Atrial fibrillation || ||	TRUE	igd	0.0009	4.662e-06	exposure	TRUE	reported	iveXlL	textfile	7824	2	TRUE	0.00264547	20.7478
rs9903421	T	C	T	C	-0.0041	0.0012	0.5633	0.5742	FALSE	FALSE	FALSE	ebi-a-GCST006414	17	39067912	0.0068	1030836	0.8573	Atrial fibrillation || id:ebi-a-GCST006414	Atrial fibrillation	Atrial fibrillation || ||	TRUE	igd	0.0009	7.394e-06	exposure	TRUE	reported	iveXlL	textfile	7824	2	TRUE	0.00264547	20.7478
rs10011091	T	C	T	C	0.0086	-0.0066	0.8159	0.8235	FALSE	FALSE	FALSE	ebi-a-GCST006414	4	160932189	0.0087	1030836	0.4469	Atrial fibrillation || id:ebi-a-GCST006414	Atrial fibrillation	Atrial fibrillation || ||	TRUE	igd	0.0018	2.151e-06	exposure	TRUE	reported	dlknwu	textfile	7824	2	TRUE	0.00290909	22.8213
rs1005596	A	G	A	G	0.0115	0.004	0.1014	0.1014	FALSE	FALSE	FALSE	ebi-a-GCST006414	17	33142245	0.0111	1030836	0.7177	Atrial fibrillation || id:ebi-a-GCST006414	Atrial fibrillation	Atrial fibrillation || ||	TRUE	igd	0.0025	4.195e-06	exposure	TRUE	reported	dlknwu	textfile	7824	2	TRUE	0.0026972	21.1546
rs10207315	T	G	T	G	0.0078	-0.0066	0.2432	0.2489	FALSE	FALSE	FALSE	ebi-a-GCST006414	2	21196346	0.0077	1030836	0.3902	Atrial fibrillation || id:ebi-a-GCST006414	Atrial fibrillation	Atrial fibrillation || ||	TRUE	igd	0.0017	4.789e-06	exposure	TRUE	reported	dlknwu	textfile	7824	2	TRUE	0.00268346	21.0465
rs10493549	A	G	A	G	-0.009	-0.0074	0.7989	0.7985	FALSE	FALSE	FALSE	ebi-a-GCST006414	1	75311145	0.0083	1030836	0.3717	Atrial fibrillation || id:ebi-a-GCST006414	Atrial fibrillation	Atrial fibrillation || ||	TRUE	igd	0.0017	2.274e-07	exposure	TRUE	reported	dlknwu	textfile	7824	2	TRUE	0.00356948	28.0205
rs1077834	T	C	T	C	-0.0113	-0.0001	0.7912	0.7901	FALSE	FALSE	FALSE	ebi-a-GCST006414	15	58723479	0.0081	1030836	0.9896	Atrial fibrillation || id:ebi-a-GCST006414	Atrial fibrillation	Atrial fibrillation || ||	TRUE	igd	0.0023	6.867e-07	exposure	TRUE	reported	dlknwu	textfile	7824	2	TRUE	0.00307563	24.1318
rs11022174	A	G	A	G	0.0101	-0.0062	0.295	0.361	FALSE	FALSE	FALSE	ebi-a-GCST006414	11	12123206	0.0074	1030836	0.4	Atrial fibrillation || id:ebi-a-GCST006414	Atrial fibrillation	Atrial fibrillation || ||	TRUE	igd	0.0023	7.361e-06	exposure	TRUE	reported	dlknwu	textfile	7824	2	TRUE	0.00245861	19.2786
rs11106131	T	G	T	G	-0.0089	0.0042	0.2379	0.2476	FALSE	FALSE	FALSE	ebi-a-GCST006414	12	78045649	0.008	1030836	0.5974	Atrial fibrillation || id:ebi-a-GCST006414	Atrial fibrillation	Atrial fibrillation || ||	TRUE	igd	0.0019	1.807e-06	exposure	TRUE	reported	dlknwu	textfile	7824	2	TRUE	0.00279658	21.9362
rs11111293	T	C	T	C	-0.008	-0.01	0.7914	0.7747	FALSE	FALSE	FALSE	ebi-a-GCST006414	12	102921296	0.0082	1030836	0.2192	Atrial fibrillation || id:ebi-a-GCST006414	Atrial fibrillation	Atrial fibrillation || ||	TRUE	igd	0.0018	6.118e-06	exposure	TRUE	reported	dlknwu	textfile	7824	2	TRUE	0.00251832	19.748
rs1124515	A	G	A	G	-0.0078	0.008	0.2539	0.2469	FALSE	FALSE	FALSE	ebi-a-GCST006414	11	126346842	0.0077	1030836	0.3029	Atrial fibrillation || id:ebi-a-GCST006414	Atrial fibrillation	Atrial fibrillation || ||	TRUE	igd	0.0017	6.006e-06	exposure	TRUE	reported	dlknwu	textfile	7824	2	TRUE	0.00268346	21.0465
rs11610936	T	C	T	C	-0.0121	-0.0157	0.0989	0.0979	FALSE	FALSE	FALSE	ebi-a-GCST006414	12	95285404	0.0112	1030836	0.1629	Atrial fibrillation || id:ebi-a-GCST006414	Atrial fibrillation	Atrial fibrillation || ||	TRUE	igd	0.0025	1.343e-06	exposure	TRUE	reported	dlknwu	textfile	7824	2	TRUE	0.00298513	23.4196
rs11813145	A	G	A	G	0.0076	-0.0056	0.3414	0.35	FALSE	FALSE	FALSE	ebi-a-GCST006414	10	45134272	0.007	1030836	0.4291	Atrial fibrillation || id:ebi-a-GCST006414	Atrial fibrillation	Atrial fibrillation || ||	TRUE	igd	0.0017	5.867e-06	exposure	TRUE	reported	dlknwu	textfile	7824	2	TRUE	0.00254796	19.9811
rs12648765	A	G	A	G	0.0564	-0.0133	0.9861	0.982	FALSE	FALSE	FALSE	ebi-a-GCST006414	4	60544511	0.0283	1030836	0.637699	Atrial fibrillation || id:ebi-a-GCST006414	Atrial fibrillation	Atrial fibrillation || ||	TRUE	igd	0.0122	3.568e-06	exposure	TRUE	reported	dlknwu	textfile	7824	2	TRUE	0.00272411	21.3662
rs12881791	T	G	T	G	-0.0083	-0.0032	0.7603	0.7323	FALSE	FALSE	FALSE	ebi-a-GCST006414	14	63023507	0.0076	1030836	0.6672	Atrial fibrillation || id:ebi-a-GCST006414	Atrial fibrillation	Atrial fibrillation || ||	TRUE	igd	0.0018	5.911e-06	exposure	TRUE	reported	dlknwu	textfile	7824	2	TRUE	0.00271021	21.2569
rs12896813	T	C	T	C	-0.0082	-0.0041	0.1853	0.1801	FALSE	FALSE	FALSE	ebi-a-GCST006414	14	43029500	0.0086	1030836	0.6337	Atrial fibrillation || id:ebi-a-GCST006414	Atrial fibrillation	Atrial fibrillation || ||	TRUE	igd	0.0018	3.524e-06	exposure	TRUE	reported	dlknwu	textfile	7824	2	TRUE	0.00264547	20.7478
rs1411983	A	T	A	T	-0.0073	0.0013	0.594	0.6123	FALSE	TRUE	FALSE	ebi-a-GCST006414	9	89236178	0.007	1030836	0.8499	Atrial fibrillation || id:ebi-a-GCST006414	Atrial fibrillation	Atrial fibrillation || ||	TRUE	igd	0.0017	9.208e-06	exposure	TRUE	reported	dlknwu	textfile	7824	2	TRUE	0.00235124	18.4347
rs1433904	T	C	T	C	0.0442	0.0034	0.0228	0.0289	FALSE	FALSE	FALSE	ebi-a-GCST006414	11	4819790	0.0205	1030836	0.8677	Atrial fibrillation || id:ebi-a-GCST006414	Atrial fibrillation	Atrial fibrillation || ||	TRUE	igd	0.0097	5.056e-06	exposure	TRUE	reported	dlknwu	textfile	7824	2	TRUE	0.0026468	20.7582
rs1479402	T	C	T	C	0.0306	0.0278	0.0137	0.0131	FALSE	FALSE	FALSE	ebi-a-GCST006414	3	61973121	0.032	1030836	0.385	Atrial fibrillation || id:ebi-a-GCST006414	Atrial fibrillation	Atrial fibrillation || ||	TRUE	igd	0.0068	6.854e-06	exposure	TRUE	reported	dlknwu	textfile	7824	2	TRUE	0.00258151	20.2448
rs17182784	T	C	T	C	-0.0082	-0.0112	0.253	0.266	FALSE	FALSE	FALSE	ebi-a-GCST006414	2	166100967	0.0076	1030836	0.14	Atrial fibrillation || id:ebi-a-GCST006414	Atrial fibrillation	Atrial fibrillation || ||	TRUE	igd	0.0017	2.1e-06	exposure	TRUE	reported	dlknwu	textfile	7824	2	TRUE	0.00296491	23.2605
rs17683567	T	C	T	C	0.0078	0.0041	0.2146	0.2191	FALSE	FALSE	FALSE	ebi-a-GCST006414	8	133876930	0.0081	1030836	0.6159	Atrial fibrillation || id:ebi-a-GCST006414	Atrial fibrillation	Atrial fibrillation || ||	TRUE	igd	0.0017	7.567e-06	exposure	TRUE	reported	dlknwu	textfile	7824	2	TRUE	0.00268346	21.0465
rs17728920	A	C	A	C	0.0081	-0.0041	0.1768	0.1823	FALSE	FALSE	FALSE	ebi-a-GCST006414	13	26132841	0.0088	1030836	0.6393	Atrial fibrillation || id:ebi-a-GCST006414	Atrial fibrillation	Atrial fibrillation || ||	TRUE	igd	0.0018	5.299e-06	exposure	TRUE	reported	dlknwu	textfile	7824	2	TRUE	0.00258151	20.2448
rs17765253	A	G	A	G	0.0096	-0.0159	0.1845	0.1948	FALSE	FALSE	FALSE	ebi-a-GCST006414	12	54099369	0.0085	1030836	0.0619199	Atrial fibrillation || id:ebi-a-GCST006414	Atrial fibrillation	Atrial fibrillation || ||	TRUE	igd	0.0018	8.265e-08	exposure	TRUE	reported	dlknwu	textfile	7824	2	TRUE	0.00362237	28.4372
rs2026590	T	G	T	G	0.008	0.0013	0.2176	0.2082	FALSE	FALSE	FALSE	ebi-a-GCST006414	9	24833789	0.0081	1030836	0.8688	Atrial fibrillation || id:ebi-a-GCST006414	Atrial fibrillation	Atrial fibrillation || ||	TRUE	igd	0.0017	3.764e-06	exposure	TRUE	reported	dlknwu	textfile	7824	2	TRUE	0.00282245	22.1397
rs2130712	A	C	A	C	0.0165	0.012	0.92	0.894	FALSE	FALSE	FALSE	ebi-a-GCST006414	4	155247554	0.0122	1030836	0.3264	Atrial fibrillation || id:ebi-a-GCST006414	Atrial fibrillation	Atrial fibrillation || ||	TRUE	igd	0.0032	2.429e-07	exposure	TRUE	reported	dlknwu	textfile	7824	2	TRUE	0.00338661	26.5801
rs2259571	T	G	T	G	-0.0078	-0.0088	0.6893	0.6482	FALSE	FALSE	FALSE	ebi-a-GCST006414	6	31583827	0.0074	1030836	0.2379	Atrial fibrillation || id:ebi-a-GCST006414	Atrial fibrillation	Atrial fibrillation || ||	TRUE	igd	0.0017	2.864e-06	exposure	TRUE	reported	dlknwu	textfile	7824	2	TRUE	0.00268346	21.0465
rs2407893	A	G	A	G	0.0079	0.0006	0.427	0.4177	FALSE	FALSE	FALSE	ebi-a-GCST006414	16	61623478	0.0068	1030836	0.9285	Atrial fibrillation || id:ebi-a-GCST006414	Atrial fibrillation	Atrial fibrillation || ||	TRUE	igd	0.0016	1.285e-06	exposure	TRUE	reported	dlknwu	textfile	7824	2	TRUE	0.00310623	24.3727
rs2869804	A	G	A	G	0.0078	-0.0025	0.2489	0.2568	FALSE	FALSE	FALSE	ebi-a-GCST006414	18	14141133	0.0081	1030836	0.759899	Atrial fibrillation || id:ebi-a-GCST006414	Atrial fibrillation	Atrial fibrillation || ||	TRUE	igd	0.0017	6.503e-06	exposure	TRUE	reported	dlknwu	textfile	7824	2	TRUE	0.00268346	21.0465
rs2870664	T	C	T	C	0.0147	-0.0013	0.4767	0.4691	FALSE	FALSE	FALSE	ebi-a-GCST006414	20	54283260	0.0067	1030836	0.8447	Atrial fibrillation || id:ebi-a-GCST006414	Atrial fibrillation	Atrial fibrillation || ||	TRUE	igd	0.0031	1.602e-06	exposure	TRUE	reported	dlknwu	textfile	7824	2	TRUE	0.00286574	22.4802
rs3747924	T	C	T	C	0.0083	0.0006	0.1781	0.178	FALSE	FALSE	FALSE	ebi-a-GCST006414	20	6182755	0.0087	1030836	0.9416	Atrial fibrillation || id:ebi-a-GCST006414	Atrial fibrillation	Atrial fibrillation || ||	TRUE	igd	0.0018	4.243e-06	exposure	TRUE	reported	dlknwu	textfile	7824	2	TRUE	0.00271021	21.2569
rs3802195	T	G	T	G	0.0086	0.0042	0.1886	0.2003	FALSE	FALSE	FALSE	ebi-a-GCST006414	8	99140208	0.0086	1030836	0.6239	Atrial fibrillation || id:ebi-a-GCST006414	Atrial fibrillation	Atrial fibrillation || ||	TRUE	igd	0.0018	1.132e-06	exposure	TRUE	reported	dlknwu	textfile	7824	2	TRUE	0.00290909	22.8213
rs3897960	A	T	A	T	-0.0084	0.0185	0.2083	0.2065	FALSE	TRUE	FALSE	ebi-a-GCST006414	4	83701791	0.0082	1030836	0.0240503	Atrial fibrillation || id:ebi-a-GCST006414	Atrial fibrillation	Atrial fibrillation || ||	TRUE	igd	0.0017	1.287e-06	exposure	TRUE	reported	dlknwu	textfile	7824	2	TRUE	0.00311085	24.409
rs4401492	T	G	T	G	0.0082	-0.0086	0.1795	0.1842	FALSE	FALSE	FALSE	ebi-a-GCST006414	4	184611799	0.0085	1030836	0.31	Atrial fibrillation || id:ebi-a-GCST006414	Atrial fibrillation	Atrial fibrillation || ||	TRUE	igd	0.0018	4.515e-06	exposure	TRUE	reported	dlknwu	textfile	7824	2	TRUE	0.00264547	20.7478
rs445925	A	G	A	G	-0.025	-0.0113	0.079	0.1065	FALSE	FALSE	FALSE	ebi-a-GCST006414	19	45415640	0.0111	1030836	0.3112	Atrial fibrillation || id:ebi-a-GCST006414	Atrial fibrillation	Atrial fibrillation || ||	TRUE	igd	0.004	4.105e-10	exposure	TRUE	reported	dlknwu	textfile	7824	2	TRUE	0.00496785	39.0525
rs4602115	T	G	T	G	0.0146	0.0177	0.7133	0.724	FALSE	FALSE	FALSE	ebi-a-GCST006414	18	234473	0.0075	1030836	0.0184302	Atrial fibrillation || id:ebi-a-GCST006414	Atrial fibrillation	Atrial fibrillation || ||	TRUE	igd	0.0033	7.651e-06	exposure	TRUE	reported	dlknwu	textfile	7824	2	TRUE	0.00249554	19.5689
rs4941743	T	C	T	C	0.0087	0.0098	0.2179	0.232	FALSE	FALSE	FALSE	ebi-a-GCST006414	13	31664439	0.0078	1030836	0.2111	Atrial fibrillation || id:ebi-a-GCST006414	Atrial fibrillation	Atrial fibrillation || ||	TRUE	igd	0.0017	3.282e-07	exposure	TRUE	reported	dlknwu	textfile	7824	2	TRUE	0.00333626	26.1836
rs602633	T	G	T	G	-0.0102	-0.0149	0.2163	0.2326	FALSE	FALSE	FALSE	ebi-a-GCST006414	1	109821511	0.008	1030836	0.0632004	Atrial fibrillation || id:ebi-a-GCST006414	Atrial fibrillation	Atrial fibrillation || ||	TRUE	igd	0.0017	5.024e-09	exposure	TRUE	reported	dlknwu	textfile	7824	2	TRUE	0.00458015	35.9908
rs6438950	C	G	C	G	0.0131	-0.0092	0.9036	0.8931	FALSE	TRUE	FALSE	ebi-a-GCST006414	3	96806729	0.0107	1030836	0.3928	Atrial fibrillation || id:ebi-a-GCST006414	Atrial fibrillation	Atrial fibrillation || ||	TRUE	igd	0.0025	1.54e-07	exposure	TRUE	reported	dlknwu	textfile	7824	2	TRUE	0.00349713	27.4506
rs6511720	T	G	T	G	-0.0136	-0.0002	0.1197	0.1125	FALSE	FALSE	FALSE	ebi-a-GCST006414	19	11202306	0.0108	1030836	0.988	Atrial fibrillation || id:ebi-a-GCST006414	Atrial fibrillation	Atrial fibrillation || ||	TRUE	igd	0.0027	3.688e-07	exposure	TRUE	reported	dlknwu	textfile	7824	2	TRUE	0.00323233	25.3653
rs6573766	T	G	T	G	-0.0085	-0.0087	0.8061	0.8022	FALSE	FALSE	FALSE	ebi-a-GCST006414	14	24852046	0.0082	1030836	0.2891	Atrial fibrillation || id:ebi-a-GCST006414	Atrial fibrillation	Atrial fibrillation || ||	TRUE	igd	0.0018	1.549e-06	exposure	TRUE	reported	dlknwu	textfile	7824	2	TRUE	0.00284203	22.2937
rs6603141	A	G	A	G	-0.0081	0.0038	0.258	0.2732	FALSE	FALSE	FALSE	ebi-a-GCST006414	19	8158074	0.0077	1030836	0.6195	Atrial fibrillation || id:ebi-a-GCST006414	Atrial fibrillation	Atrial fibrillation || ||	TRUE	igd	0.0017	2.608e-06	exposure	TRUE	reported	dlknwu	textfile	7824	2	TRUE	0.00289324	22.6966
rs6970076	T	C	T	C	-0.0079	-0.003	0.7679	0.7659	FALSE	FALSE	FALSE	ebi-a-GCST006414	7	105698143	0.0078	1030836	0.7021	Atrial fibrillation || id:ebi-a-GCST006414	Atrial fibrillation	Atrial fibrillation || ||	TRUE	igd	0.0017	4.366e-06	exposure	TRUE	reported	dlknwu	textfile	7824	2	TRUE	0.00275252	21.5896
rs810551	C	G	C	G	0.008	0.0015	0.7904	0.765	FALSE	TRUE	FALSE	ebi-a-GCST006414	7	73492093	0.0081	1030836	0.848	Atrial fibrillation || id:ebi-a-GCST006414	Atrial fibrillation	Atrial fibrillation || ||	TRUE	igd	0.0017	4.659e-06	exposure	TRUE	reported	dlknwu	textfile	7824	2	TRUE	0.00282245	22.1397
rs871748	T	C	T	C	-0.0082	-0.0029	0.182	0.1828	FALSE	FALSE	FALSE	ebi-a-GCST006414	10	5701795	0.0086	1030836	0.7312	Atrial fibrillation || id:ebi-a-GCST006414	Atrial fibrillation	Atrial fibrillation || ||	TRUE	igd	0.0018	8.562e-06	exposure	TRUE	reported	dlknwu	textfile	7824	2	TRUE	0.00264547	20.7478
rs886282	T	C	T	C	0.0081	-0.0084	0.1989	0.2162	FALSE	FALSE	FALSE	ebi-a-GCST006414	17	55188150	0.0082	1030836	0.3032	Atrial fibrillation || id:ebi-a-GCST006414	Atrial fibrillation	Atrial fibrillation || ||	TRUE	igd	0.0018	3.711e-06	exposure	TRUE	reported	dlknwu	textfile	7824	2	TRUE	0.00258151	20.2448
rs927961	T	G	T	G	-0.0079	0.0129	0.7597	0.7403	FALSE	FALSE	FALSE	ebi-a-GCST006414	1	41246301	0.0077	1030836	0.0949708	Atrial fibrillation || id:ebi-a-GCST006414	Atrial fibrillation	Atrial fibrillation || ||	TRUE	igd	0.0017	5.057e-06	exposure	TRUE	reported	dlknwu	textfile	7824	2	TRUE	0.00275252	21.5896
rs10050054	T	C	T	C	-0.0325	-0.0169	0.9828	0.955	FALSE	FALSE	FALSE	ebi-a-GCST006414	4	178647306	0.0252	1030836	0.503	Atrial fibrillation || id:ebi-a-GCST006414	Atrial fibrillation	Atrial fibrillation || ||	TRUE	igd	0.0069	2.583e-06	exposure	TRUE	reported	1dLbfv	textfile	7824	2	TRUE	0.00282755	22.1798
rs1498694	A	G	A	G	0.0075	-0.0001	0.4035	0.3985	FALSE	FALSE	FALSE	ebi-a-GCST006414	12	103257876	0.0068	1030836	0.984	Atrial fibrillation || id:ebi-a-GCST006414	Atrial fibrillation	Atrial fibrillation || ||	TRUE	igd	0.0011	7.336e-11	exposure	TRUE	reported	1dLbfv	textfile	7824	2	TRUE	0.00590657	46.4757
rs1565225	A	G	A	G	0.007	-0.0195	0.245	0.251	FALSE	FALSE	FALSE	ebi-a-GCST006414	8	85687107	0.0076	1030836	0.0105801	Atrial fibrillation || id:ebi-a-GCST006414	Atrial fibrillation	Atrial fibrillation || ||	TRUE	igd	0.0015	2.342e-06	exposure	TRUE	reported	1dLbfv	textfile	7824	2	TRUE	0.00277573	21.7722
rs2905873	A	C	A	C	0.0055	-0.0038	0.6858	0.6917	FALSE	FALSE	FALSE	ebi-a-GCST006414	17	29532356	0.0074	1030836	0.611	Atrial fibrillation || id:ebi-a-GCST006414	Atrial fibrillation	Atrial fibrillation || ||	TRUE	igd	0.0012	2.966e-06	exposure	TRUE	reported	1dLbfv	textfile	7824	2	TRUE	0.00267775	21.0016
rs6831907	T	C	T	C	0.0206	0.0095	0.0395	0.0446	FALSE	FALSE	FALSE	ebi-a-GCST006414	4	190761715	0.0179	1030836	0.593401	Atrial fibrillation || id:ebi-a-GCST006414	Atrial fibrillation	Atrial fibrillation || ||	TRUE	igd	0.0046	7.053e-06	exposure	TRUE	reported	1dLbfv	textfile	7824	2	TRUE	0.00255669	20.0497
rs10202838	C	G	C	G	0.0137	-0.0045	0.5288	0.5669	FALSE	TRUE	TRUE	ebi-a-GCST006414	2	12749003	0.0067	1030836	0.503499	Atrial fibrillation || id:ebi-a-GCST006414	Atrial fibrillation	Atrial fibrillation || ||	TRUE	igd	0.0029	3.321e-06	exposure	TRUE	reported	GQ1WDW	textfile	7824	2	FALSE	0.00284433	22.3118
rs10426415	A	G	A	G	-0.0086	-0.0127	0.878	0.8673	FALSE	FALSE	FALSE	ebi-a-GCST006414	19	41183590	0.0098	1030836	0.1972	Atrial fibrillation || id:ebi-a-GCST006414	Atrial fibrillation	Atrial fibrillation || ||	TRUE	igd	0.0018	3.109e-06	exposure	TRUE	reported	GQ1WDW	textfile	7824	2	TRUE	0.00290909	22.8213
rs10519445	A	G	A	G	-0.0045	-0.006	0.5338	0.528	FALSE	FALSE	FALSE	ebi-a-GCST006414	15	24106808	0.0067	1030836	0.3673	Atrial fibrillation || id:ebi-a-GCST006414	Atrial fibrillation	Atrial fibrillation || ||	TRUE	igd	0.0009	1.846e-06	exposure	TRUE	reported	GQ1WDW	textfile	7824	2	TRUE	0.00318512	24.9936
rs11054328	T	C	T	C	0.0088	-0.0052	0.1072	0.1027	FALSE	FALSE	FALSE	ebi-a-GCST006414	12	11663755	0.011	1030836	0.6349	Atrial fibrillation || id:ebi-a-GCST006414	Atrial fibrillation	Atrial fibrillation || ||	TRUE	igd	0.0018	1.456e-06	exposure	TRUE	reported	GQ1WDW	textfile	7824	2	TRUE	0.00304556	23.8951
rs1116866	T	C	T	C	0.0094	-0.0035	0.1035	0.1288	FALSE	FALSE	FALSE	ebi-a-GCST006414	1	96976835	0.0108	1030836	0.7456	Atrial fibrillation || id:ebi-a-GCST006414	Atrial fibrillation	Atrial fibrillation || ||	TRUE	igd	0.0018	2.866e-07	exposure	TRUE	reported	GQ1WDW	textfile	7824	2	TRUE	0.00347353	27.2646
rs11638382	T	C	T	C	-0.0171	0.0065	0.1875	0.1801	FALSE	FALSE	FALSE	ebi-a-GCST006414	15	29496888	0.009	1030836	0.472799	Atrial fibrillation || id:ebi-a-GCST006414	Atrial fibrillation	Atrial fibrillation || ||	TRUE	igd	0.0038	5.062e-06	exposure	TRUE	reported	GQ1WDW	textfile	7824	2	TRUE	0.00258151	20.2448
rs11694230	T	C	T	C	-0.0075	-0.0015	0.3363	0.3389	FALSE	FALSE	FALSE	ebi-a-GCST006414	2	6839127	0.007	1030836	0.8347	Atrial fibrillation || id:ebi-a-GCST006414	Atrial fibrillation	Atrial fibrillation || ||	TRUE	igd	0.0017	9.003e-06	exposure	TRUE	reported	GQ1WDW	textfile	7824	2	TRUE	0.00248151	19.4587
rs12175103	A	C	A	C	0.0048	-0.0134	0.4153	0.4385	FALSE	FALSE	FALSE	ebi-a-GCST006414	6	100706809	0.0067	1030836	0.0452898	Atrial fibrillation || id:ebi-a-GCST006414	Atrial fibrillation	Atrial fibrillation || ||	TRUE	igd	0.0009	4.863e-07	exposure	TRUE	reported	GQ1WDW	textfile	7824	2	TRUE	0.00362237	28.4372
rs12324230	T	C	T	C	0.0042	0.013	0.5209	0.5001	FALSE	FALSE	FALSE	ebi-a-GCST006414	15	75806911	0.0066	1030836	0.0498506	Atrial fibrillation || id:ebi-a-GCST006414	Atrial fibrillation	Atrial fibrillation || ||	TRUE	igd	0.0009	8.677e-06	exposure	TRUE	reported	GQ1WDW	textfile	7824	2	TRUE	0.00277573	21.7722
rs12801550	T	C	T	C	0.0088	-0.0272	0.8705	0.8664	FALSE	FALSE	FALSE	ebi-a-GCST006414	11	13993754	0.0102	1030836	0.00764205	Atrial fibrillation || id:ebi-a-GCST006414	Atrial fibrillation	Atrial fibrillation || ||	TRUE	igd	0.0018	9.639e-07	exposure	TRUE	reported	GQ1WDW	textfile	7824	2	TRUE	0.00304556	23.8951
rs13031396	T	G	T	G	-0.0076	-0.011	0.2473	0.2462	FALSE	FALSE	FALSE	ebi-a-GCST006414	2	60717399	0.0078	1030836	0.1602	Atrial fibrillation || id:ebi-a-GCST006414	Atrial fibrillation	Atrial fibrillation || ||	TRUE	igd	0.0017	9.166e-06	exposure	TRUE	reported	GQ1WDW	textfile	7824	2	TRUE	0.00254796	19.9811
rs1374355	A	T	A	T	0.0083	0.0061	0.1077	0.1311	FALSE	TRUE	FALSE	ebi-a-GCST006414	2	200156193	0.0108	1030836	0.572	Atrial fibrillation || id:ebi-a-GCST006414	Atrial fibrillation	Atrial fibrillation || ||	TRUE	igd	0.0019	8.594e-06	exposure	TRUE	reported	GQ1WDW	textfile	7824	2	TRUE	0.00243311	19.0782
rs1498350	A	C	A	C	0.0045	0.0036	0.4954	0.491	FALSE	FALSE	FALSE	ebi-a-GCST006414	1	67294143	0.0066	1030836	0.583399	Atrial fibrillation || id:ebi-a-GCST006414	Atrial fibrillation	Atrial fibrillation || ||	TRUE	igd	0.001	1.879e-06	exposure	TRUE	reported	GQ1WDW	textfile	7824	2	TRUE	0.00258151	20.2448
rs17533525	T	C	T	C	0.0082	0.0183	0.1534	0.1601	FALSE	FALSE	FALSE	ebi-a-GCST006414	5	106779692	0.0092	1030836	0.0457099	Atrial fibrillation || id:ebi-a-GCST006414	Atrial fibrillation	Atrial fibrillation || ||	TRUE	igd	0.0018	5.037e-06	exposure	TRUE	reported	GQ1WDW	textfile	7824	2	TRUE	0.00264547	20.7478
rs1955135	A	C	A	C	0.008	0.0033	0.8659	0.8326	FALSE	FALSE	FALSE	ebi-a-GCST006414	3	105164872	0.0089	1030836	0.709999	Atrial fibrillation || id:ebi-a-GCST006414	Atrial fibrillation	Atrial fibrillation || ||	TRUE	igd	0.0018	9.994e-06	exposure	TRUE	reported	GQ1WDW	textfile	7824	2	TRUE	0.00251832	19.748
rs1990178	T	C	T	C	-0.0164	0.0063	0.1943	0.2622	FALSE	FALSE	FALSE	ebi-a-GCST006414	7	21300265	0.0078	1030836	0.4209	Atrial fibrillation || id:ebi-a-GCST006414	Atrial fibrillation	Atrial fibrillation || ||	TRUE	igd	0.0036	6.272e-06	exposure	TRUE	reported	GQ1WDW	textfile	7824	2	TRUE	0.00264547	20.7478
rs2042499	A	C	A	C	0.0052	-0.0113	0.4837	0.4787	FALSE	FALSE	FALSE	ebi-a-GCST006414	7	24095366	0.0067	1030836	0.0915609	Atrial fibrillation || id:ebi-a-GCST006414	Atrial fibrillation	Atrial fibrillation || ||	TRUE	igd	0.0009	4.883e-08	exposure	TRUE	reported	GQ1WDW	textfile	7824	2	TRUE	0.00424858	33.3742
rs2048277	A	G	A	G	0.0083	-0.0007	0.8956	0.9017	FALSE	FALSE	FALSE	ebi-a-GCST006414	2	211151774	0.0112	1030836	0.9521	Atrial fibrillation || id:ebi-a-GCST006414	Atrial fibrillation	Atrial fibrillation || ||	TRUE	igd	0.0019	8.751e-06	exposure	TRUE	reported	GQ1WDW	textfile	7824	2	TRUE	0.00243311	19.0782
rs2289804	A	G	A	G	-0.0143	0.0045	0.9343	0.9221	FALSE	FALSE	FALSE	ebi-a-GCST006414	10	69993032	0.0124	1030836	0.714399	Atrial fibrillation || id:ebi-a-GCST006414	Atrial fibrillation	Atrial fibrillation || ||	TRUE	igd	0.0027	1.246e-07	exposure	TRUE	reported	GQ1WDW	textfile	7824	2	TRUE	0.00357241	28.0436
rs2521310	T	C	T	C	0.009	0.0114	0.874	0.8561	FALSE	FALSE	FALSE	ebi-a-GCST006414	7	89352860	0.0094	1030836	0.2259	Atrial fibrillation || id:ebi-a-GCST006414	Atrial fibrillation	Atrial fibrillation || ||	TRUE	igd	0.002	6.795e-06	exposure	TRUE	reported	GQ1WDW	textfile	7824	2	TRUE	0.00258151	20.2448
rs394282	A	T	A	T	-0.0163	0.0029	0.1112	0.068	FALSE	TRUE	FALSE	ebi-a-GCST006414	1	8284657	0.0133	1030836	0.825	Atrial fibrillation || id:ebi-a-GCST006414	Atrial fibrillation	Atrial fibrillation || ||	TRUE	igd	0.0033	1.016e-06	exposure	TRUE	reported	GQ1WDW	textfile	7824	2	TRUE	0.00310861	24.3914
rs4460629	T	C	T	C	-0.0045	0.0079	0.5224	0.5018	FALSE	FALSE	FALSE	ebi-a-GCST006414	1	155135335	0.0066	1030836	0.2312	Atrial fibrillation || id:ebi-a-GCST006414	Atrial fibrillation	Atrial fibrillation || ||	TRUE	igd	0.001	2.205e-06	exposure	TRUE	reported	GQ1WDW	textfile	7824	2	TRUE	0.00258151	20.2448
rs6502247	A	G	A	G	-0.009	0.0119	0.119	0.114	FALSE	FALSE	FALSE	ebi-a-GCST006414	17	13203562	0.0107	1030836	0.2663	Atrial fibrillation || id:ebi-a-GCST006414	Atrial fibrillation	Atrial fibrillation || ||	TRUE	igd	0.002	6.795e-06	exposure	TRUE	reported	GQ1WDW	textfile	7824	2	TRUE	0.00258151	20.2448
rs6663614	A	C	A	C	-0.0104	-0.0121	0.2085	0.2721	FALSE	FALSE	FALSE	ebi-a-GCST006414	1	213097941	0.008	1030836	0.1333	Atrial fibrillation || id:ebi-a-GCST006414	Atrial fibrillation	Atrial fibrillation || ||	TRUE	igd	0.0022	3.057e-06	exposure	TRUE	reported	GQ1WDW	textfile	7824	2	TRUE	0.00284809	22.3414
rs9312777	T	C	T	C	0.0043	0.0045	0.4788	0.4866	FALSE	FALSE	FALSE	ebi-a-GCST006414	5	11556754	0.0066	1030836	0.4948	Atrial fibrillation || id:ebi-a-GCST006414	Atrial fibrillation	Atrial fibrillation || ||	TRUE	igd	0.0009	4.677e-06	exposure	TRUE	reported	GQ1WDW	textfile	7824	2	TRUE	0.00290909	22.8213
rs9456538	A	G	A	G	-0.0082	0.0095	0.1493	0.1488	FALSE	FALSE	FALSE	ebi-a-GCST006414	6	160853393	0.0091	1030836	0.2963	Atrial fibrillation || id:ebi-a-GCST006414	Atrial fibrillation	Atrial fibrillation || ||	TRUE	igd	0.0018	4.198e-06	exposure	TRUE	reported	GQ1WDW	textfile	7824	2	TRUE	0.00264547	20.7478
rs9477021	C	G	C	G	-0.0236	0.018	0.0178	0.022	FALSE	TRUE	FALSE	ebi-a-GCST006414	6	16061453	0.0219	1030836	0.4112	Atrial fibrillation || id:ebi-a-GCST006414	Atrial fibrillation	Atrial fibrillation || ||	TRUE	igd	0.0053	7.726e-06	exposure	TRUE	reported	GQ1WDW	textfile	7824	2	TRUE	0.00252781	19.8226
rs10788232	T	C	T	C	-0.0111	-0.0106	0.6825	0.6479	FALSE	FALSE	FALSE	ebi-a-GCST006414	10	123803584	0.0065	1030836	0.1045	Atrial fibrillation || id:ebi-a-GCST006414	Atrial fibrillation	Atrial fibrillation || ||	TRUE	igd	0.0024	2.464e-06	exposure	TRUE	reported	VnKuim	textfile	7824	2	TRUE	0.00272652	21.3852
rs1193345	A	G	A	G	-0.0216	0.0002	0.9357	0.9067	FALSE	FALSE	FALSE	ebi-a-GCST006414	1	17913714	0.0134	1030836	0.9909	Atrial fibrillation || id:ebi-a-GCST006414	Atrial fibrillation	Atrial fibrillation || ||	TRUE	igd	0.0045	1.434e-06	exposure	TRUE	reported	VnKuim	textfile	7824	2	TRUE	0.00293614	23.0341
rs1330523	A	G	A	G	-0.0117	-0.004	0.2326	0.2361	FALSE	FALSE	FALSE	ebi-a-GCST006414	13	104925616	0.0079	1030836	0.6097	Atrial fibrillation || id:ebi-a-GCST006414	Atrial fibrillation	Atrial fibrillation || ||	TRUE	igd	0.0024	1.561e-06	exposure	TRUE	reported	VnKuim	textfile	7824	2	TRUE	0.00302833	23.7595
rs13403441	A	T	A	T	-0.0235	-0.004	0.8588	0.8728	FALSE	TRUE	FALSE	ebi-a-GCST006414	2	83225802	0.0098	1030836	0.6791	Atrial fibrillation || id:ebi-a-GCST006414	Atrial fibrillation	Atrial fibrillation || ||	TRUE	igd	0.0048	1.019e-06	exposure	TRUE	reported	VnKuim	textfile	7824	2	TRUE	0.00305419	23.9631
rs16937124	A	C	A	C	-0.021	-0.0106	0.9471	0.9341	FALSE	FALSE	FALSE	ebi-a-GCST006414	10	36885746	0.0138	1030836	0.4427	Atrial fibrillation || id:ebi-a-GCST006414	Atrial fibrillation	Atrial fibrillation || ||	TRUE	igd	0.0046	5.622e-06	exposure	TRUE	reported	VnKuim	textfile	7824	2	TRUE	0.00265668	20.8359
rs1876100	A	T	A	T	-0.0106	0.0047	0.2626	0.3249	FALSE	TRUE	FALSE	ebi-a-GCST006414	9	81189702	0.0073	1030836	0.5204	Atrial fibrillation || id:ebi-a-GCST006414	Atrial fibrillation	Atrial fibrillation || ||	TRUE	igd	0.0024	9.204e-06	exposure	TRUE	reported	VnKuim	textfile	7824	2	TRUE	0.00248702	19.502
rs2000812	T	C	T	C	0.0111	0.014	0.8223	0.7693	FALSE	FALSE	FALSE	ebi-a-GCST006414	18	47093790	0.0082	1030836	0.0876496	Atrial fibrillation || id:ebi-a-GCST006414	Atrial fibrillation	Atrial fibrillation || ||	TRUE	igd	0.0025	9.7e-06	exposure	TRUE	reported	VnKuim	textfile	7824	2	TRUE	0.0025133	19.7086
rs2242578	C	G	C	G	-0.0111	-0.0218	0.6704	0.645	FALSE	TRUE	FALSE	ebi-a-GCST006414	12	57853153	0.0072	1030836	0.00226699	Atrial fibrillation || id:ebi-a-GCST006414	Atrial fibrillation	Atrial fibrillation || ||	TRUE	igd	0.0024	5.078e-06	exposure	TRUE	reported	VnKuim	textfile	7824	2	TRUE	0.00272652	21.3852
rs3785024	A	G	A	G	-0.0223	-0.0321	0.9469	0.9452	FALSE	FALSE	FALSE	ebi-a-GCST006414	16	84136233	0.0147	1030836	0.02857	Atrial fibrillation || id:ebi-a-GCST006414	Atrial fibrillation	Atrial fibrillation || ||	TRUE	igd	0.0049	5.562e-06	exposure	TRUE	reported	VnKuim	textfile	7824	2	TRUE	0.00264022	20.7065
rs4635489	A	G	A	G	0.0364	0.0489	0.0177	0.0207	FALSE	FALSE	FALSE	ebi-a-GCST006414	2	30126856	0.0226	1030836	0.03065	Atrial fibrillation || id:ebi-a-GCST006414	Atrial fibrillation	Atrial fibrillation || ||	TRUE	igd	0.008	5.663e-06	exposure	TRUE	reported	VnKuim	textfile	7824	2	TRUE	0.00263904	20.6972
rs4718532	T	C	T	C	-0.016	0.0038	0.5052	0.539	FALSE	FALSE	FALSE	ebi-a-GCST006414	7	66805000	0.0066	1030836	0.569	Atrial fibrillation || id:ebi-a-GCST006414	Atrial fibrillation	Atrial fibrillation || ||	TRUE	igd	0.0035	6.605e-06	exposure	TRUE	reported	VnKuim	textfile	7824	2	TRUE	0.00266389	20.8926
rs723526	A	G	A	G	-0.011	-0.0079	0.1994	0.206	FALSE	FALSE	FALSE	ebi-a-GCST006414	7	55134819	0.0086	1030836	0.3584	Atrial fibrillation || id:ebi-a-GCST006414	Atrial fibrillation	Atrial fibrillation || ||	TRUE	igd	0.0024	6.624e-06	exposure	TRUE	reported	VnKuim	textfile	7824	2	TRUE	0.00267775	21.0016
rs780093	T	C	T	C	0.0117	-0.0007	0.4	0.3788	FALSE	FALSE	FALSE	ebi-a-GCST006414	2	27742603	0.0068	1030836	0.9227	Atrial fibrillation || id:ebi-a-GCST006414	Atrial fibrillation	Atrial fibrillation || ||	TRUE	igd	0.0023	1.887e-07	exposure	TRUE	reported	VnKuim	textfile	7824	2	TRUE	0.0032965	25.8705
rs11224003	A	G	A	G	0.0419	-0.009	0.177	0.2152	FALSE	FALSE	FALSE	ebi-a-GCST006414	11	134637840	0.0083	1030836	0.2829	Atrial fibrillation || id:ebi-a-GCST006414	Atrial fibrillation	Atrial fibrillation || ||	TRUE	igd	NA	NA	NA	NA	NA	NA	NA	0.0093	7.072e-06	exposure	TRUE	reported	gIsLUl	textfile	7824	2	TRUE	0.00258766	20.2932
rs11719883	C	G	C	G	-0.0524	0.0002	0.8445	0.8133	FALSE	TRUE	FALSE	ebi-a-GCST006414	3	144922477	0.009	1030836	0.9784	Atrial fibrillation || id:ebi-a-GCST006414	Atrial fibrillation	Atrial fibrillation || ||	TRUE	igd	NA	NA	NA	NA	NA	NA	NA	0.0103	3.864e-07	exposure	TRUE	reported	gIsLUl	textfile	7824	2	TRUE	0.00329705	25.8748
rs13288937	A	C	A	C	0.2488	-0.0218	0.0205	0.0121	FALSE	FALSE	FALSE	ebi-a-GCST006414	9	18117253	0.0357	1030836	0.541499	Atrial fibrillation || id:ebi-a-GCST006414	Atrial fibrillation	Atrial fibrillation || ||	TRUE	igd	NA	NA	NA	NA	NA	NA	NA	0.0526	2.287e-06	exposure	TRUE	reported	gIsLUl	textfile	7824	2	TRUE	0.00285141	22.3675
rs2295758	T	C	T	C	-0.1137	0.016	0.9754	0.976	FALSE	FALSE	FALSE	ebi-a-GCST006414	11	35236125	0.0226	1030836	0.4795	Atrial fibrillation || id:ebi-a-GCST006414	Atrial fibrillation	Atrial fibrillation || ||	TRUE	igd	NA	NA	NA	NA	NA	NA	NA	0.0255	8.568e-06	exposure	TRUE	reported	gIsLUl	textfile	7824	2	TRUE	0.0025346	19.876
rs2711506	A	G	A	G	-0.0326	-0.0163	0.5343	0.5325	FALSE	FALSE	FALSE	ebi-a-GCST006414	7	68256685	0.0067	1030836	0.01513	Atrial fibrillation || id:ebi-a-GCST006414	Atrial fibrillation	Atrial fibrillation || ||	TRUE	igd	NA	NA	NA	NA	NA	NA	NA	0.0072	6.349e-06	exposure	TRUE	reported	gIsLUl	textfile	7824	2	TRUE	0.00261339	20.4955
rs4297577	T	C	T	C	0.0977	0.0073	0.0384	0.0524	FALSE	FALSE	FALSE	ebi-a-GCST006414	13	80231387	0.0162	1030836	0.652299	Atrial fibrillation || id:ebi-a-GCST006414	Atrial fibrillation	Atrial fibrillation || ||	TRUE	igd	NA	NA	NA	NA	NA	NA	NA	0.0209	2.938e-06	exposure	TRUE	reported	gIsLUl	textfile	7824	2	TRUE	0.0027852	21.8467
rs4838537	T	C	T	C	0.3226	-0.0286	0.0133	0.0271	FALSE	FALSE	FALSE	ebi-a-GCST006414	10	50827721	0.0205	1030836	0.1638	Atrial fibrillation || id:ebi-a-GCST006414	Atrial fibrillation	Atrial fibrillation || ||	TRUE	igd	NA	NA	NA	NA	NA	NA	NA	0.0699	3.964e-06	exposure	TRUE	reported	gIsLUl	textfile	7824	2	TRUE	0.00271497	21.2943
rs6493912	T	C	T	C	-0.0368	0.0066	0.7431	0.7125	FALSE	FALSE	FALSE	ebi-a-GCST006414	15	57600488	0.0076	1030836	0.388	Atrial fibrillation || id:ebi-a-GCST006414	Atrial fibrillation	Atrial fibrillation || ||	TRUE	igd	NA	NA	NA	NA	NA	NA	NA	0.0081	5.359e-06	exposure	TRUE	reported	gIsLUl	textfile	7824	2	TRUE	0.00263119	20.6355
rs7314742	T	G	T	G	-0.0358	-0.0003	0.2662	0.2655	FALSE	FALSE	FALSE	ebi-a-GCST006414	12	122212752	0.0076	1030836	0.9676	Atrial fibrillation || id:ebi-a-GCST006414	Atrial fibrillation	Atrial fibrillation || ||	TRUE	igd	NA	NA	NA	NA	NA	NA	NA	0.008	8.508e-06	exposure	TRUE	reported	gIsLUl	textfile	7824	2	TRUE	0.00255298	20.0205
rs8000457	T	C	T	C	-0.2093	-0.0031	0.9661	0.928	FALSE	FALSE	FALSE	ebi-a-GCST006414	13	22877059	0.0129	1030836	0.8132	Atrial fibrillation || id:ebi-a-GCST006414	Atrial fibrillation	Atrial fibrillation || ||	TRUE	igd	TRUE	rs8000457	rs113767061	C	T	C	G	0.0433	1.351e-06	exposure	TRUE	reported	gIsLUl	textfile	7824	2	TRUE	0.00297741	23.3589
rs1176413	T	C	T	C	-0.1032	-0.0018	0.1873	0.1787	FALSE	FALSE	FALSE	ebi-a-GCST006414	10	132574025	0.0087	1030836	0.8331	Atrial fibrillation || id:ebi-a-GCST006414	Atrial fibrillation	Atrial fibrillation || ||	TRUE	igd	0.0219	2.545e-06	exposure	TRUE	reported	GxnlvK	textfile	7824	2	TRUE	0.00283016	22.2004
rs12127162	A	T	A	T	-0.0775	-0.0008	0.4773	0.4895	FALSE	TRUE	TRUE	ebi-a-GCST006414	1	62079647	0.0066	1030836	0.9082	Atrial fibrillation || id:ebi-a-GCST006414	Atrial fibrillation	Atrial fibrillation || ||	TRUE	igd	0.0167	3.539e-06	exposure	TRUE	reported	GxnlvK	textfile	7824	2	FALSE	0.00274503	21.5308
rs12440014	C	G	C	G	0.1008	0.0108	0.7673	0.7637	FALSE	TRUE	FALSE	ebi-a-GCST006414	15	78926726	0.0079	1030836	0.1715	Atrial fibrillation || id:ebi-a-GCST006414	Atrial fibrillation	Atrial fibrillation || ||	TRUE	igd	0.0213	2.18e-06	exposure	TRUE	reported	GxnlvK	textfile	7824	2	TRUE	0.00285425	22.3898
rs12511407	A	T	A	T	-0.1357	-0.0097	0.436	0.4606	FALSE	TRUE	TRUE	ebi-a-GCST006414	4	145612552	0.0094	1030836	0.302	Atrial fibrillation || id:ebi-a-GCST006414	Atrial fibrillation	Atrial fibrillation || ||	TRUE	igd	0.0285	1.937e-06	exposure	TRUE	reported	GxnlvK	textfile	7824	2	FALSE	0.00288925	22.6652
rs1556938	T	G	T	G	-0.1815	-0.0417	0.0466	0.0907	FALSE	FALSE	FALSE	ebi-a-GCST006414	1	180489915	0.0157	1030836	0.00800793	Atrial fibrillation || id:ebi-a-GCST006414	Atrial fibrillation	Atrial fibrillation || ||	TRUE	igd	0.041	9.589e-06	exposure	TRUE	reported	GxnlvK	textfile	7824	2	TRUE	0.00249845	19.5918
rs1605457	T	C	T	C	0.3731	-0.0236	0.9643	0.9209	FALSE	FALSE	FALSE	ebi-a-GCST006414	18	68662821	0.0148	1030836	0.1107	Atrial fibrillation || id:ebi-a-GCST006414	Atrial fibrillation	Atrial fibrillation || ||	TRUE	igd	0.08	3.097e-06	exposure	TRUE	reported	GxnlvK	textfile	7824	2	TRUE	0.00277227	21.745
rs1662749	A	T	A	T	0.0843	0.0015	0.5299	0.5239	FALSE	TRUE	TRUE	ebi-a-GCST006414	17	42010245	0.0067	1030836	0.8208	Atrial fibrillation || id:ebi-a-GCST006414	Atrial fibrillation	Atrial fibrillation || ||	TRUE	igd	0.0167	4.294e-07	exposure	TRUE	reported	GxnlvK	textfile	7824	2	FALSE	0.00324624	25.4748
rs16830773	C	G	C	G	-0.5244	-0.0196	0.0197	0.0233	FALSE	TRUE	FALSE	ebi-a-GCST006414	2	135300726	0.0214	1030836	0.3602	Atrial fibrillation || id:ebi-a-GCST006414	Atrial fibrillation	Atrial fibrillation || ||	TRUE	igd	0.1007	1.922e-07	exposure	TRUE	reported	GxnlvK	textfile	7824	2	TRUE	0.0034541	27.1116
rs17800513	T	G	T	G	-0.1308	0.0162	0.1085	0.1049	FALSE	FALSE	FALSE	ebi-a-GCST006414	19	51314692	0.011	1030836	0.1414	Atrial fibrillation || id:ebi-a-GCST006414	Atrial fibrillation	Atrial fibrillation || ||	TRUE	igd	0.0273	1.575e-06	exposure	TRUE	reported	GxnlvK	textfile	7824	2	TRUE	0.00292543	22.9498
rs1818902	T	C	T	C	0.5718	-0.0007	0.9701	0.9624	FALSE	FALSE	FALSE	ebi-a-GCST006414	3	81947741	0.0296	1030836	0.9814	Atrial fibrillation || id:ebi-a-GCST006414	Atrial fibrillation	Atrial fibrillation || ||	TRUE	igd	0.1255	5.205e-06	exposure	TRUE	reported	GxnlvK	textfile	7824	2	TRUE	0.00264619	20.7534
rs2075317	T	C	T	C	0.0732	0.0064	0.5417	0.5323	FALSE	FALSE	FALSE	ebi-a-GCST006414	12	4492315	0.0067	1030836	0.341	Atrial fibrillation || id:ebi-a-GCST006414	Atrial fibrillation	Atrial fibrillation || ||	TRUE	igd	0.0165	9.187e-06	exposure	TRUE	reported	GxnlvK	textfile	7824	2	TRUE	0.00250919	19.6763
rs2211372	T	C	T	C	0.3317	0.0058	0.985	0.9865	FALSE	FALSE	FALSE	ebi-a-GCST006414	6	22587398	0.0302	1030836	0.8468	Atrial fibrillation || id:ebi-a-GCST006414	Atrial fibrillation	Atrial fibrillation || ||	TRUE	igd	0.0696	1.869e-06	exposure	TRUE	reported	GxnlvK	textfile	7824	2	TRUE	0.00289457	22.7071
rs2234233	A	G	A	G	-0.1234	0.0128	0.135	0.1622	FALSE	FALSE	FALSE	ebi-a-GCST006414	5	9629529	0.0091	1030836	0.1573	Atrial fibrillation || id:ebi-a-GCST006414	Atrial fibrillation	Atrial fibrillation || ||	TRUE	igd	0.0248	6.376e-07	exposure	TRUE	reported	GxnlvK	textfile	7824	2	TRUE	0.00315447	24.7523
rs6468437	T	C	T	C	0.1246	0.0018	0.8334	0.782	FALSE	FALSE	FALSE	ebi-a-GCST006414	8	37590446	0.0086	1030836	0.8348	Atrial fibrillation || id:ebi-a-GCST006414	Atrial fibrillation	Atrial fibrillation || ||	TRUE	igd	0.0277	6.86e-06	exposure	TRUE	reported	GxnlvK	textfile	7824	2	TRUE	0.00257944	20.2286
rs6816298	A	G	A	G	0.1842	0.0068	0.8254	0.8123	FALSE	FALSE	FALSE	ebi-a-GCST006414	4	65144051	0.0085	1030836	0.4229	Atrial fibrillation || id:ebi-a-GCST006414	Atrial fibrillation	Atrial fibrillation || ||	TRUE	igd	0.0403	4.76e-06	exposure	TRUE	reported	GxnlvK	textfile	7824	2	TRUE	0.00266307	20.8861
rs7482087	T	C	T	C	-0.5162	-0.021	0.0254	0.055	FALSE	FALSE	FALSE	ebi-a-GCST006414	11	11655316	0.0192	1030836	0.273	Atrial fibrillation || id:ebi-a-GCST006414	Atrial fibrillation	Atrial fibrillation || ||	TRUE	igd	0.1064	1.237e-06	exposure	TRUE	reported	GxnlvK	textfile	7824	2	TRUE	0.0029993	23.5311
rs7701941	C	G	C	G	-0.5561	-0.0203	0.0194	0.0179	FALSE	TRUE	FALSE	ebi-a-GCST006414	5	134789579	0.0264	1030836	0.4415	Atrial fibrillation || id:ebi-a-GCST006414	Atrial fibrillation	Atrial fibrillation || ||	TRUE	igd	0.1115	6.097e-07	exposure	TRUE	reported	GxnlvK	textfile	7824	2	TRUE	0.00316919	24.8682
rs9614985	A	G	A	G	-0.0855	0.0003	0.4177	0.429	FALSE	FALSE	FALSE	ebi-a-GCST006414	22	45320631	0.0068	1030836	0.9655	Atrial fibrillation || id:ebi-a-GCST006414	Atrial fibrillation	Atrial fibrillation || ||	TRUE	igd	0.0177	1.283e-06	exposure	TRUE	reported	GxnlvK	textfile	7824	2	TRUE	0.00297347	23.3278
rs1039293	A	G	A	G	0.0709	0.0253	0.4948	0.4841	FALSE	FALSE	FALSE	ebi-a-GCST006414	3	25155294	0.0067	1030836	0.000146801	Atrial fibrillation || id:ebi-a-GCST006414	Atrial fibrillation	Atrial fibrillation || ||	TRUE	igd	0.0153	3.393e-06	exposure	TRUE	reported	ukr40X	textfile	7824	2	TRUE	0.0027371	21.4683
rs10935899	C	G	C	G	-0.0506	-0.0001	0.8197	0.8027	FALSE	TRUE	FALSE	ebi-a-GCST006414	3	152485128	0.0083	1030836	0.9919	Atrial fibrillation || id:ebi-a-GCST006414	Atrial fibrillation	Atrial fibrillation || ||	TRUE	igd	0.011	4.539e-06	exposure	TRUE	reported	ukr40X	textfile	7824	2	TRUE	0.0026972	21.1546
rs1397829	A	G	A	G	0.042	0.0066	0.5328	0.5339	FALSE	FALSE	FALSE	ebi-a-GCST006414	4	23587996	0.0067	1030836	0.3293	Atrial fibrillation || id:ebi-a-GCST006414	Atrial fibrillation	Atrial fibrillation || ||	TRUE	igd	0.0085	7.076e-07	exposure	TRUE	reported	ukr40X	textfile	7824	2	TRUE	0.00311085	24.409
rs16902976	T	G	T	G	-0.1325	-0.0101	0.0232	0.031	FALSE	FALSE	FALSE	ebi-a-GCST006414	5	36369458	0.0192	1030836	0.5999	Atrial fibrillation || id:ebi-a-GCST006414	Atrial fibrillation	Atrial fibrillation || ||	TRUE	igd	0.0294	6.361e-06	exposure	TRUE	reported	ukr40X	textfile	7824	2	TRUE	0.0025893	20.3061
rs2446427	T	C	T	C	-0.0554	-0.0035	0.8371	0.8342	FALSE	FALSE	FALSE	ebi-a-GCST006414	15	51672513	0.0089	1030836	0.697	Atrial fibrillation || id:ebi-a-GCST006414	Atrial fibrillation	Atrial fibrillation || ||	TRUE	igd	0.0122	5.211e-06	exposure	TRUE	reported	ukr40X	textfile	7824	2	TRUE	0.00262862	20.6153
rs2472297	T	C	T	C	-0.0668	-0.0062	0.2362	0.264	FALSE	FALSE	FALSE	ebi-a-GCST006414	15	75027880	0.0077	1030836	0.4259	Atrial fibrillation || id:ebi-a-GCST006414	Atrial fibrillation	Atrial fibrillation || ||	TRUE	igd	0.0104	1.502e-10	exposure	TRUE	reported	ukr40X	textfile	7824	2	TRUE	0.00524534	41.2454
rs2493277	C	G	C	G	0.0605	-0.0152	0.6552	0.5917	FALSE	TRUE	FALSE	ebi-a-GCST006414	1	3346348	0.0072	1030836	0.0357298	Atrial fibrillation || id:ebi-a-GCST006414	Atrial fibrillation	Atrial fibrillation || ||	TRUE	igd	0.0127	1.914e-06	exposure	TRUE	reported	ukr40X	textfile	7824	2	TRUE	0.00289212	22.6878
rs384814	A	G	A	G	0.1452	-0.0031	0.0255	0.0717	FALSE	FALSE	FALSE	ebi-a-GCST006414	8	9119918	0.013	1030836	0.8145	Atrial fibrillation || id:ebi-a-GCST006414	Atrial fibrillation	Atrial fibrillation || ||	TRUE	igd	0.0326	8.35e-06	exposure	TRUE	reported	ukr40X	textfile	7824	2	TRUE	0.00252912	19.8329
rs6603123	T	G	T	G	0.0865	0.0179	0.3939	0.4185	FALSE	FALSE	FALSE	ebi-a-GCST006414	19	7854674	0.0069	1030836	0.00942106	Atrial fibrillation || id:ebi-a-GCST006414	Atrial fibrillation	Atrial fibrillation || ||	TRUE	igd	0.0193	7.84e-06	exposure	TRUE	reported	ukr40X	textfile	7824	2	TRUE	0.0025608	20.082
rs6968554	A	G	A	G	0.0644	-0.0117	0.3756	0.3721	FALSE	FALSE	FALSE	ebi-a-GCST006414	7	17287106	0.0069	1030836	0.0895695	Atrial fibrillation || id:ebi-a-GCST006414	Atrial fibrillation	Atrial fibrillation || ||	TRUE	igd	0.0086	8.677e-14	exposure	TRUE	reported	ukr40X	textfile	7824	2	TRUE	0.00711614	56.0614
rs8096497	A	G	A	G	0.089	-0.0108	0.097	0.1111	FALSE	FALSE	FALSE	ebi-a-GCST006414	18	4770395	0.0121	1030836	0.3754	Atrial fibrillation || id:ebi-a-GCST006414	Atrial fibrillation	Atrial fibrillation || ||	TRUE	igd	0.0163	4.836e-08	exposure	TRUE	reported	ukr40X	textfile	7824	2	TRUE	0.00379598	29.8053
rs946712	A	C	A	C	0.1039	0.0017	0.9559	0.9215	FALSE	FALSE	FALSE	ebi-a-GCST006414	9	134389070	0.0155	1030836	0.9099	Atrial fibrillation || id:ebi-a-GCST006414	Atrial fibrillation	Atrial fibrillation || ||	TRUE	igd	0.0212	9.586e-07	exposure	TRUE	reported	ukr40X	textfile	7824	2	TRUE	0.00306055	24.0131
rs12091176	A	G	A	G	0.127	0.0192	0.0264	NA	FALSE	FALSE	FALSE	ebi-a-GCST006414	1	216322436	0.0243	1030836	0.4295	Atrial fibrillation || id:ebi-a-GCST006414	Atrial fibrillation	Atrial fibrillation || ||	TRUE	igd	0.0271	2.814e-06	exposure	TRUE	reported	EkfRfy	textfile	7824	2	TRUE	0.00279913	21.9562
rs12426131	A	G	A	G	0.0246	0.0048	0.1446	0.1614	FALSE	FALSE	FALSE	ebi-a-GCST006414	12	46567909	0.0091	1030836	0.5983	Atrial fibrillation || id:ebi-a-GCST006414	Atrial fibrillation	Atrial fibrillation || ||	TRUE	igd	0.0051	1.681e-06	exposure	TRUE	reported	EkfRfy	textfile	7824	2	TRUE	0.00296491	23.2605
rs33976862	C	G	C	G	0.0602	0.0457	0.0674	0.0789	FALSE	TRUE	FALSE	ebi-a-GCST006414	14	64408852	0.0124	1030836	0.0002266	Atrial fibrillation || id:ebi-a-GCST006414	Atrial fibrillation	Atrial fibrillation || ||	TRUE	igd	0.0135	7.764e-06	exposure	TRUE	reported	EkfRfy	textfile	7824	2	TRUE	0.00253509	19.8799
rs526744	T	C	T	C	-0.021	0.0123	0.243	0.2495	FALSE	FALSE	FALSE	ebi-a-GCST006414	19	49300605	0.0082	1030836	0.1313	Atrial fibrillation || id:ebi-a-GCST006414	Atrial fibrillation	Atrial fibrillation || ||	TRUE	igd	0.0042	7.141e-07	exposure	TRUE	reported	EkfRfy	textfile	7824	2	TRUE	0.00318512	24.9936
rs7790791	T	C	T	C	0.0594	-0.009	0.0873	0.1208	FALSE	FALSE	FALSE	ebi-a-GCST006414	7	139994273	0.0112	1030836	0.4205	Atrial fibrillation || id:ebi-a-GCST006414	Atrial fibrillation	Atrial fibrillation || ||	TRUE	igd	0.013	4.672e-06	exposure	TRUE	reported	EkfRfy	textfile	7824	2	TRUE	0.00266134	20.8725
rs2456584	A	G	A	G	-0.0179	0.0031	0.5393	0.5387	FALSE	FALSE	FALSE	ebi-a-GCST006414	19	51313145	0.0067	1030836	0.6441	Atrial fibrillation || id:ebi-a-GCST006414	Atrial fibrillation	Atrial fibrillation || ||	TRUE	igd	0.0037	1.635e-06	exposure	TRUE	reported	En24YW	textfile	7824	2	TRUE	0.00298247	23.3987
rs4663119	A	G	A	G	0.0331	0.0086	0.0773	0.076	FALSE	FALSE	FALSE	ebi-a-GCST006414	2	235172988	0.0128	1030836	0.501	Atrial fibrillation || id:ebi-a-GCST006414	Atrial fibrillation	Atrial fibrillation || ||	TRUE	igd	0.0074	7.324e-06	exposure	TRUE	reported	En24YW	textfile	7824	2	TRUE	0.00255067	20.0024
rs661454	A	G	A	G	0.0317	0.0017	0.0848	0.0836	FALSE	FALSE	FALSE	ebi-a-GCST006414	6	50620678	0.0119	1030836	0.8874	Atrial fibrillation || id:ebi-a-GCST006414	Atrial fibrillation	Atrial fibrillation || ||	TRUE	igd	0.0065	1.313e-06	exposure	TRUE	reported	En24YW	textfile	7824	2	TRUE	0.00303071	23.7783
rs10736	T	C	T	C	-0.0118	-0.0048	0.2011	0.2047	FALSE	FALSE	FALSE	ebi-a-GCST006414	7	32526687	0.0083	1030836	0.56	Atrial fibrillation || id:ebi-a-GCST006414	Atrial fibrillation	Atrial fibrillation || ||	TRUE	igd	0.0026	4.731e-06	exposure	TRUE	reported	1tKknr	textfile	7824	2	TRUE	0.00262571	20.5924
rs10982244	A	G	A	G	-0.0177	0.0011	0.6098	0.6116	FALSE	FALSE	FALSE	ebi-a-GCST006414	9	117250278	0.0068	1030836	0.8759	Atrial fibrillation || id:ebi-a-GCST006414	Atrial fibrillation	Atrial fibrillation || ||	TRUE	igd	0.004	8.931e-06	exposure	TRUE	reported	1tKknr	textfile	7824	2	TRUE	0.00249639	19.5756
rs11676911	A	G	A	G	-0.0429	-0.0188	0.0216	0.0327	FALSE	FALSE	FALSE	ebi-a-GCST006414	2	129124919	0.0202	1030836	0.3538	Atrial fibrillation || id:ebi-a-GCST006414	Atrial fibrillation	Atrial fibrillation || ||	TRUE	igd	0.0084	3.659e-07	exposure	TRUE	reported	1tKknr	textfile	7824	2	TRUE	0.00332263	26.0762
rs1181723	A	G	A	G	0.0116	-0.0121	0.2086	0.1967	FALSE	FALSE	FALSE	ebi-a-GCST006414	7	141110146	0.0087	1030836	0.1625	Atrial fibrillation || id:ebi-a-GCST006414	Atrial fibrillation	Atrial fibrillation || ||	TRUE	igd	0.0026	5.629e-06	exposure	TRUE	reported	1tKknr	textfile	7824	2	TRUE	0.00253768	19.9002
rs12218544	C	G	C	G	-0.019	-0.0037	0.0836	0.1151	FALSE	TRUE	FALSE	ebi-a-GCST006414	10	124947286	0.0106	1030836	0.7264	Atrial fibrillation || id:ebi-a-GCST006414	Atrial fibrillation	Atrial fibrillation || ||	TRUE	igd	0.0039	1.28e-06	exposure	TRUE	reported	1tKknr	textfile	7824	2	TRUE	0.00302436	23.7283
rs12414366	C	G	C	G	0.0214	-0.0099	0.7696	0.7907	FALSE	TRUE	FALSE	ebi-a-GCST006414	10	4436442	0.0085	1030836	0.2453	Atrial fibrillation || id:ebi-a-GCST006414	Atrial fibrillation	Atrial fibrillation || ||	TRUE	igd	0.0047	4.889e-06	exposure	TRUE	reported	1tKknr	textfile	7824	2	TRUE	0.00264274	20.7263
rs1260326	T	C	T	C	-0.0439	-0.0017	0.4088	0.3865	FALSE	FALSE	FALSE	ebi-a-GCST006414	2	27730940	0.0068	1030836	0.8069	Atrial fibrillation || id:ebi-a-GCST006414	Atrial fibrillation	Atrial fibrillation || ||	TRUE	igd	0.0024	1.296e-77	exposure	TRUE	reported	1tKknr	textfile	7824	2	TRUE	0.0410102	334.5
rs13116473	A	G	A	G	-0.0448	0.0087	0.9853	0.9811	FALSE	FALSE	FALSE	ebi-a-GCST006414	4	39184712	0.0282	1030836	0.757399	Atrial fibrillation || id:ebi-a-GCST006414	Atrial fibrillation	Atrial fibrillation || ||	TRUE	igd	0.0096	2.932e-06	exposure	TRUE	reported	1tKknr	textfile	7824	2	TRUE	0.00277573	21.7722
rs16932803	T	G	T	G	-0.0121	0.023	0.1673	0.167	FALSE	FALSE	FALSE	ebi-a-GCST006414	9	35961087	0.009	1030836	0.01035	Atrial fibrillation || id:ebi-a-GCST006414	Atrial fibrillation	Atrial fibrillation || ||	TRUE	igd	0.0026	5.005e-06	exposure	TRUE	reported	1tKknr	textfile	7824	2	TRUE	0.00276054	21.6527
rs17061914	A	G	A	G	-0.0146	0.004	0.8581	0.8445	FALSE	FALSE	FALSE	ebi-a-GCST006414	5	162989491	0.0093	1030836	0.663201	Atrial fibrillation || id:ebi-a-GCST006414	Atrial fibrillation	Atrial fibrillation || ||	TRUE	igd	0.0033	8.766e-06	exposure	TRUE	reported	1tKknr	textfile	7824	2	TRUE	0.00249554	19.5689
rs1841535	T	G	T	G	0.0252	0.0088	0.1482	0.2484	FALSE	FALSE	FALSE	ebi-a-GCST006414	3	131615890	0.0076	1030836	0.2454	Atrial fibrillation || id:ebi-a-GCST006414	Atrial fibrillation	Atrial fibrillation || ||	TRUE	igd	0.0056	6.998e-06	exposure	TRUE	reported	1tKknr	textfile	7824	2	TRUE	0.00258151	20.2448
rs2270451	A	G	A	G	0.0152	-0.0439	0.8941	0.8869	FALSE	FALSE	FALSE	ebi-a-GCST006414	12	12849826	0.0106	1030836	3.52103e-05	Atrial fibrillation || id:ebi-a-GCST006414	Atrial fibrillation	Atrial fibrillation || ||	TRUE	igd	0.0034	7.525e-06	exposure	TRUE	reported	1tKknr	textfile	7824	2	TRUE	0.00254796	19.9811
rs2272172	T	C	T	C	-0.0648	-0.0268	0.0226	0.019	FALSE	FALSE	FALSE	ebi-a-GCST006414	7	105251106	0.026	1030836	0.3025	Atrial fibrillation || id:ebi-a-GCST006414	Atrial fibrillation	Atrial fibrillation || ||	TRUE	igd	0.0145	7.508e-06	exposure	TRUE	reported	1tKknr	textfile	7824	2	TRUE	0.00254611	19.9665
rs2723713	T	C	T	C	-0.0356	-0.0101	0.0254	0.0393	FALSE	FALSE	FALSE	ebi-a-GCST006414	4	169599841	0.0193	1030836	0.6004	Atrial fibrillation || id:ebi-a-GCST006414	Atrial fibrillation	Atrial fibrillation || ||	TRUE	igd	0.008	9.19e-06	exposure	TRUE	reported	1tKknr	textfile	7824	2	TRUE	0.0025246	19.7974
rs435315	A	T	A	T	-0.0121	0.0182	0.2033	0.2093	FALSE	TRUE	FALSE	ebi-a-GCST006414	15	70150016	0.0081	1030836	0.0253099	Atrial fibrillation || id:ebi-a-GCST006414	Atrial fibrillation	Atrial fibrillation || ||	TRUE	igd	0.0026	2.18e-06	exposure	TRUE	reported	1tKknr	textfile	7824	2	TRUE	0.00276054	21.6527
rs7007251	A	G	A	G	-0.015	-0.0101	0.1057	0.1062	FALSE	FALSE	FALSE	ebi-a-GCST006414	8	103054099	0.0106	1030836	0.3427	Atrial fibrillation || id:ebi-a-GCST006414	Atrial fibrillation	Atrial fibrillation || ||	TRUE	igd	0.0034	8.76e-06	exposure	TRUE	reported	1tKknr	textfile	7824	2	TRUE	0.00248151	19.4587
rs7747345	A	T	A	T	0.0122	-0.0034	0.8153	0.8013	FALSE	TRUE	FALSE	ebi-a-GCST006414	6	20512373	0.0084	1030836	0.681201	Atrial fibrillation || id:ebi-a-GCST006414	Atrial fibrillation	Atrial fibrillation || ||	TRUE	igd	0.0026	2.524e-06	exposure	TRUE	reported	1tKknr	textfile	7824	2	TRUE	0.00280623	22.0121
rs991670	T	C	T	C	-0.0111	0.0013	0.6624	0.6579	FALSE	FALSE	FALSE	ebi-a-GCST006414	4	54558299	0.007	1030836	0.8551	Atrial fibrillation || id:ebi-a-GCST006414	Atrial fibrillation	Atrial fibrillation || ||	TRUE	igd	0.0025	7.476e-06	exposure	TRUE	reported	1tKknr	textfile	7824	2	TRUE	0.0025133	19.7086
rs10237319	T	C	T	C	0.0226	-0.007	0.1467	0.1522	FALSE	FALSE	FALSE	ebi-a-GCST006414	7	4073601	0.0092	1030836	0.4491	Atrial fibrillation || id:ebi-a-GCST006414	Atrial fibrillation	Atrial fibrillation || ||	TRUE	igd	0.0051	9.785e-06	exposure	TRUE	reported	hqzWwg	textfile	7824	2	TRUE	0.00250357	19.632
rs11038739	A	T	A	T	-0.0203	-0.0147	0.7937	0.7749	FALSE	TRUE	FALSE	ebi-a-GCST006414	11	46017895	0.008	1030836	0.0669098	Atrial fibrillation || id:ebi-a-GCST006414	Atrial fibrillation	Atrial fibrillation || ||	TRUE	igd	0.0043	3.009e-06	exposure	TRUE	reported	hqzWwg	textfile	7824	2	TRUE	0.00284047	22.2815
rs11216267	T	C	T	C	0.0168	-0.0123	0.6435	0.6401	FALSE	FALSE	FALSE	ebi-a-GCST006414	11	116952392	0.0069	1030836	0.0757792	Atrial fibrillation || id:ebi-a-GCST006414	Atrial fibrillation	Atrial fibrillation || ||	TRUE	igd	0.0035	1.56e-06	exposure	TRUE	reported	hqzWwg	textfile	7824	2	TRUE	0.00293614	23.0341
rs11259923	A	G	A	G	0.042	-0.0027	0.8139	0.7956	FALSE	FALSE	FALSE	ebi-a-GCST006414	15	84535704	0.0081	1030836	0.7403	Atrial fibrillation || id:ebi-a-GCST006414	Atrial fibrillation	Atrial fibrillation || ||	TRUE	igd	0.0091	3.916e-06	exposure	TRUE	reported	hqzWwg	textfile	7824	2	TRUE	0.00271523	21.2963
rs1133034	T	C	T	C	0.032	0.0054	0.0757	0.0702	FALSE	FALSE	FALSE	ebi-a-GCST006414	3	182640615	0.0128	1030836	0.6715	Atrial fibrillation || id:ebi-a-GCST006414	Atrial fibrillation	Atrial fibrillation || ||	TRUE	igd	0.0069	3.906e-06	exposure	TRUE	reported	hqzWwg	textfile	7824	2	TRUE	0.00274145	21.5026
rs12515830	T	G	T	G	0.0244	-0.0037	0.8744	0.8768	FALSE	FALSE	FALSE	ebi-a-GCST006414	5	101178314	0.0103	1030836	0.716199	Atrial fibrillation || id:ebi-a-GCST006414	Atrial fibrillation	Atrial fibrillation || ||	TRUE	igd	0.0054	5.788e-06	exposure	TRUE	reported	hqzWwg	textfile	7824	2	TRUE	0.00260274	20.4118
rs13195863	A	C	A	C	0.022	0.0146	0.2043	0.1942	FALSE	FALSE	FALSE	ebi-a-GCST006414	6	100393761	0.0084	1030836	0.0807105	Atrial fibrillation || id:ebi-a-GCST006414	Atrial fibrillation	Atrial fibrillation || ||	TRUE	igd	0.0044	4.127e-07	exposure	TRUE	reported	hqzWwg	textfile	7824	2	TRUE	0.00318512	24.9936
rs2833657	A	G	A	G	0.0239	0.0009	0.8254	0.8203	FALSE	FALSE	FALSE	ebi-a-GCST006414	21	33478113	0.0087	1030836	0.9209	Atrial fibrillation || id:ebi-a-GCST006414	Atrial fibrillation	Atrial fibrillation || ||	TRUE	igd	0.0051	3.023e-06	exposure	TRUE	reported	hqzWwg	textfile	7824	2	TRUE	0.00279904	21.9556
rs2964063	T	C	T	C	-0.0735	-0.0231	0.9853	0.9587	FALSE	FALSE	FALSE	ebi-a-GCST006414	5	173859251	0.0291	1030836	0.4269	Atrial fibrillation || id:ebi-a-GCST006414	Atrial fibrillation	Atrial fibrillation || ||	TRUE	igd	0.0155	2.249e-06	exposure	TRUE	reported	hqzWwg	textfile	7824	2	TRUE	0.00286574	22.4802
rs3925033	T	G	T	G	-0.0164	-0.0068	0.4591	0.4581	FALSE	FALSE	FALSE	ebi-a-GCST006414	12	18456713	0.0067	1030836	0.3061	Atrial fibrillation || id:ebi-a-GCST006414	Atrial fibrillation	Atrial fibrillation || ||	TRUE	igd	0.0035	2.593e-06	exposure	TRUE	reported	hqzWwg	textfile	7824	2	TRUE	0.00279837	21.9503
rs4648464	A	G	A	G	-0.0161	-0.0009	0.5522	0.5639	FALSE	FALSE	FALSE	ebi-a-GCST006414	1	3171929	0.007	1030836	0.8942	Atrial fibrillation || id:ebi-a-GCST006414	Atrial fibrillation	Atrial fibrillation || ||	TRUE	igd	0.0036	9.373e-06	exposure	TRUE	reported	hqzWwg	textfile	7824	2	TRUE	0.00254982	19.9957
rs6895278	T	C	T	C	0.0168	-0.0027	0.3354	0.3676	FALSE	FALSE	FALSE	ebi-a-GCST006414	5	147122020	0.007	1030836	0.697	Atrial fibrillation || id:ebi-a-GCST006414	Atrial fibrillation	Atrial fibrillation || ||	TRUE	igd	0.0037	4.133e-06	exposure	TRUE	reported	hqzWwg	textfile	7824	2	TRUE	0.00262811	20.6112
rs7941871	T	G	T	G	-0.024	-0.0015	0.8353	0.8008	FALSE	FALSE	FALSE	ebi-a-GCST006414	11	13228006	0.0085	1030836	0.857	Atrial fibrillation || id:ebi-a-GCST006414	Atrial fibrillation	Atrial fibrillation || ||	TRUE	igd	0.005	1.562e-06	exposure	TRUE	reported	hqzWwg	textfile	7824	2	TRUE	0.00293614	23.0341
rs924483	A	G	A	G	-0.0289	0.0199	0.0916	0.0948	FALSE	FALSE	FALSE	ebi-a-GCST006414	13	27061003	0.0115	1030836	0.0845902	Atrial fibrillation || id:ebi-a-GCST006414	Atrial fibrillation	Atrial fibrillation || ||	TRUE	igd	0.0062	3.254e-06	exposure	TRUE	reported	hqzWwg	textfile	7824	2	TRUE	0.00276936	21.7221
rs1007797	T	C	T	C	-0.0092	-0.0051	0.879	0.863	FALSE	FALSE	FALSE	ebi-a-GCST006414	11	70734035	0.0104	1030836	0.622401	Atrial fibrillation || id:ebi-a-GCST006414	Atrial fibrillation	Atrial fibrillation || ||	TRUE	igd	0.0018	6.491e-07	exposure	TRUE	reported	nnUL59	textfile	7824	2	TRUE	0.00332778	26.1168
rs11033504	A	G	A	G	0.0143	-0.0041	0.9307	0.9316	FALSE	FALSE	FALSE	ebi-a-GCST006414	11	36246782	0.0132	1030836	0.7538	Atrial fibrillation || id:ebi-a-GCST006414	Atrial fibrillation	Atrial fibrillation || ||	TRUE	igd	0.0027	9.462e-08	exposure	TRUE	reported	nnUL59	textfile	7824	2	TRUE	0.00357241	28.0436
rs11607704	T	C	T	C	0.0093	-0.0094	0.8783	0.864	FALSE	FALSE	FALSE	ebi-a-GCST006414	11	113548049	0.0101	1030836	0.3495	Atrial fibrillation || id:ebi-a-GCST006414	Atrial fibrillation	Atrial fibrillation || ||	TRUE	igd	0.0019	6.939e-07	exposure	TRUE	reported	nnUL59	textfile	7824	2	TRUE	0.00305283	23.9523
rs11705028	A	G	A	G	-0.0206	0.0048	0.0859	0.1077	FALSE	FALSE	FALSE	ebi-a-GCST006414	22	27960098	0.0118	1030836	0.6868	Atrial fibrillation || id:ebi-a-GCST006414	Atrial fibrillation	Atrial fibrillation || ||	TRUE	igd	0.0046	8.848e-06	exposure	TRUE	reported	nnUL59	textfile	7824	2	TRUE	0.00255669	20.0497
rs12524738	A	G	A	G	0.0156	-0.0087	0.069	0.0993	FALSE	FALSE	FALSE	ebi-a-GCST006414	6	140194149	0.0113	1030836	0.4435	Atrial fibrillation || id:ebi-a-GCST006414	Atrial fibrillation	Atrial fibrillation || ||	TRUE	igd	0.0035	6.931e-06	exposure	TRUE	reported	nnUL59	textfile	7824	2	TRUE	0.0025327	19.861
rs12544733	C	G	C	G	-0.0084	0.0035	0.8378	0.8317	FALSE	TRUE	FALSE	ebi-a-GCST006414	8	53929703	0.0089	1030836	0.692599	Atrial fibrillation || id:ebi-a-GCST006414	Atrial fibrillation	Atrial fibrillation || ||	TRUE	igd	0.0018	2.741e-06	exposure	TRUE	reported	nnUL59	textfile	7824	2	TRUE	0.00277573	21.7722
rs12580704	T	C	T	C	0.0085	-0.0082	0.1328	0.1285	FALSE	FALSE	FALSE	ebi-a-GCST006414	12	98248254	0.0099	1030836	0.4062	Atrial fibrillation || id:ebi-a-GCST006414	Atrial fibrillation	Atrial fibrillation || ||	TRUE	igd	0.0018	4.553e-06	exposure	TRUE	reported	nnUL59	textfile	7824	2	TRUE	0.00284203	22.2937
rs131794	A	C	A	C	0.0146	-0.011	0.2074	0.2328	FALSE	FALSE	FALSE	ebi-a-GCST006414	22	50971752	0.009	1030836	0.2246	Atrial fibrillation || id:ebi-a-GCST006414	Atrial fibrillation	Atrial fibrillation || ||	TRUE	igd	0.0018	4.367e-16	exposure	TRUE	reported	nnUL59	textfile	7824	2	TRUE	0.00833864	65.7733
rs1482928	T	G	T	G	0.0081	-0.0138	0.7912	0.7979	FALSE	FALSE	FALSE	ebi-a-GCST006414	15	81860965	0.0083	1030836	0.0954707	Atrial fibrillation || id:ebi-a-GCST006414	Atrial fibrillation	Atrial fibrillation || ||	TRUE	igd	0.0018	4.415e-06	exposure	TRUE	reported	nnUL59	textfile	7824	2	TRUE	0.00258151	20.2448
rs163425	A	G	A	G	0.0086	-0.0027	0.8734	0.8728	FALSE	FALSE	FALSE	ebi-a-GCST006414	5	156621333	0.0099	1030836	0.7886	Atrial fibrillation || id:ebi-a-GCST006414	Atrial fibrillation	Atrial fibrillation || ||	TRUE	igd	0.0018	2.617e-06	exposure	TRUE	reported	nnUL59	textfile	7824	2	TRUE	0.00290909	22.8213
rs2686796	T	C	T	C	0.0094	-0.0074	0.4524	0.466	FALSE	FALSE	FALSE	ebi-a-GCST006414	7	48102911	0.0067	1030836	0.2716	Atrial fibrillation || id:ebi-a-GCST006414	Atrial fibrillation	Atrial fibrillation || ||	TRUE	igd	0.0017	1.889e-08	exposure	TRUE	reported	nnUL59	textfile	7824	2	TRUE	0.00389256	30.5666
rs2982907	T	G	T	G	-0.0088	-0.0057	0.1465	0.1608	FALSE	FALSE	FALSE	ebi-a-GCST006414	6	163580752	0.0093	1030836	0.5391	Atrial fibrillation || id:ebi-a-GCST006414	Atrial fibrillation	Atrial fibrillation || ||	TRUE	igd	0.0018	1.281e-06	exposure	TRUE	reported	nnUL59	textfile	7824	2	TRUE	0.00304556	23.8951
rs4286846	C	G	C	G	0.0083	0.004	0.7232	0.7171	FALSE	TRUE	FALSE	ebi-a-GCST006414	7	33054812	0.0075	1030836	0.5925	Atrial fibrillation || id:ebi-a-GCST006414	Atrial fibrillation	Atrial fibrillation || ||	TRUE	igd	0.0017	1.263e-06	exposure	TRUE	reported	nnUL59	textfile	7824	2	TRUE	0.00303744	23.8313
rs532545	T	C	T	C	-0.0095	0.0158	0.3065	0.3277	FALSE	FALSE	FALSE	ebi-a-GCST006414	1	20915172	0.0071	1030836	0.0259597	Atrial fibrillation || id:ebi-a-GCST006414	Atrial fibrillation	Atrial fibrillation || ||	TRUE	igd	0.0017	3.41e-08	exposure	TRUE	reported	nnUL59	textfile	7824	2	TRUE	0.00397549	31.2204
rs6988242	T	G	T	G	0.0094	0.0015	0.769	0.7145	FALSE	FALSE	FALSE	ebi-a-GCST006414	8	25792789	0.0078	1030836	0.848	Atrial fibrillation || id:ebi-a-GCST006414	Atrial fibrillation	Atrial fibrillation || ||	TRUE	igd	0.0018	1.308e-07	exposure	TRUE	reported	nnUL59	textfile	7824	2	TRUE	0.00347353	27.2646
rs7593385	A	C	A	C	0.0359	-0.0831	0.9685	0.958	FALSE	FALSE	FALSE	ebi-a-GCST006414	2	135088453	0.0366	1030836	0.0233201	Atrial fibrillation || id:ebi-a-GCST006414	Atrial fibrillation	Atrial fibrillation || ||	TRUE	igd	0.008	6.873e-06	exposure	TRUE	reported	nnUL59	textfile	7824	2	TRUE	0.00256722	20.1325
rs787496	A	G	A	G	0.0081	-0.0017	0.1702	0.1937	FALSE	FALSE	FALSE	ebi-a-GCST006414	1	68083054	0.0085	1030836	0.8378	Atrial fibrillation || id:ebi-a-GCST006414	Atrial fibrillation	Atrial fibrillation || ||	TRUE	igd	0.0018	5.979e-06	exposure	TRUE	reported	nnUL59	textfile	7824	2	TRUE	0.00258151	20.2448
rs7948201	T	C	T	C	-0.023	0.0074	0.9623	0.9213	FALSE	FALSE	FALSE	ebi-a-GCST006414	11	129892812	0.0127	1030836	0.5622	Atrial fibrillation || id:ebi-a-GCST006414	Atrial fibrillation	Atrial fibrillation || ||	TRUE	igd	0.0046	6.769e-07	exposure	TRUE	reported	nnUL59	textfile	7824	2	TRUE	0.00318512	24.9936
rs9601054	T	C	T	C	0.0083	0.0013	0.162	0.1672	FALSE	FALSE	FALSE	ebi-a-GCST006414	13	79079534	0.0089	1030836	0.8883	Atrial fibrillation || id:ebi-a-GCST006414	Atrial fibrillation	Atrial fibrillation || ||	TRUE	igd	0.0018	4.237e-06	exposure	TRUE	reported	nnUL59	textfile	7824	2	TRUE	0.00271021	21.2569
rs977712	A	C	A	C	-0.0085	0.0161	0.8633	0.8562	FALSE	FALSE	FALSE	ebi-a-GCST006414	21	20070690	0.01	1030836	0.1053	Atrial fibrillation || id:ebi-a-GCST006414	Atrial fibrillation	Atrial fibrillation || ||	TRUE	igd	0.0019	6.319e-06	exposure	TRUE	reported	nnUL59	textfile	7824	2	TRUE	0.00255148	20.0087
rs11719883	C	G	C	G	-0.0174	0.0002	0.8444	0.8133	FALSE	TRUE	FALSE	ebi-a-GCST006414	3	144922477	0.009	1030836	0.9784	Atrial fibrillation || id:ebi-a-GCST006414	Atrial fibrillation	Atrial fibrillation || ||	TRUE	igd	0.0034	3.567e-07	exposure	TRUE	reported	nWSZLO	textfile	7824	2	TRUE	0.00333626	26.1836
rs12238083	T	C	T	C	0.0152	-0.0024	0.1389	0.1338	FALSE	FALSE	FALSE	ebi-a-GCST006414	9	93741195	0.0097	1030836	0.8005	Atrial fibrillation || id:ebi-a-GCST006414	Atrial fibrillation	Atrial fibrillation || ||	TRUE	igd	0.0033	3.008e-06	exposure	TRUE	reported	nWSZLO	textfile	7824	2	TRUE	0.0027043	21.2104
rs12336893	T	G	T	G	0.0289	0.0028	0.9588	0.9359	FALSE	FALSE	FALSE	ebi-a-GCST006414	9	2632365	0.0141	1030836	0.8437	Atrial fibrillation || id:ebi-a-GCST006414	Atrial fibrillation	Atrial fibrillation || ||	TRUE	igd	0.0062	2.677e-06	exposure	TRUE	reported	nWSZLO	textfile	7824	2	TRUE	0.00276936	21.7221
rs13225022	A	G	A	G	-0.0123	-0.0023	0.6784	0.649	FALSE	FALSE	FALSE	ebi-a-GCST006414	7	51849478	0.007	1030836	0.7467	Atrial fibrillation || id:ebi-a-GCST006414	Atrial fibrillation	Atrial fibrillation || ||	TRUE	igd	0.0026	1.402e-06	exposure	TRUE	reported	nWSZLO	textfile	7824	2	TRUE	0.00285229	22.3745
rs13280152	T	G	T	G	0.0162	0.0226	0.1202	0.124	FALSE	FALSE	FALSE	ebi-a-GCST006414	8	76414970	0.0101	1030836	0.0253898	Atrial fibrillation || id:ebi-a-GCST006414	Atrial fibrillation	Atrial fibrillation || ||	TRUE	igd	0.0033	1.224e-06	exposure	TRUE	reported	nWSZLO	textfile	7824	2	TRUE	0.0030707	24.093
rs1477025	T	C	T	C	0.0109	0.0063	0.6545	0.6567	FALSE	FALSE	FALSE	ebi-a-GCST006414	16	49811433	0.007	1030836	0.3632	Atrial fibrillation || id:ebi-a-GCST006414	Atrial fibrillation	Atrial fibrillation || ||	TRUE	igd	0.0024	7.625e-06	exposure	TRUE	reported	nWSZLO	textfile	7824	2	TRUE	0.00262941	20.6215
rs1502520	T	G	T	G	0.0119	0.0083	0.7334	0.7357	FALSE	FALSE	FALSE	ebi-a-GCST006414	17	51547100	0.0075	1030836	0.2715	Atrial fibrillation || id:ebi-a-GCST006414	Atrial fibrillation	Atrial fibrillation || ||	TRUE	igd	0.0025	1.634e-06	exposure	TRUE	reported	nWSZLO	textfile	7824	2	TRUE	0.00288755	22.6518
rs16911296	A	G	A	G	-0.0209	0.0251	0.0771	0.0804	FALSE	FALSE	FALSE	ebi-a-GCST006414	11	12436827	0.0121	1030836	0.0376999	Atrial fibrillation || id:ebi-a-GCST006414	Atrial fibrillation	Atrial fibrillation || ||	TRUE	igd	0.0045	4.18e-06	exposure	TRUE	reported	nWSZLO	textfile	7824	2	TRUE	0.00274943	21.5654
rs17087487	A	G	A	G	-0.0231	-0.0105	0.053	0.0653	FALSE	FALSE	FALSE	ebi-a-GCST006414	4	57936947	0.0139	1030836	0.4526	Atrial fibrillation || id:ebi-a-GCST006414	Atrial fibrillation	Atrial fibrillation || ||	TRUE	igd	0.0052	7.997e-06	exposure	TRUE	reported	nWSZLO	textfile	7824	2	TRUE	0.00251591	19.7291
rs1956129	T	C	T	C	-0.0127	-0.011	0.7589	0.7602	FALSE	FALSE	FALSE	ebi-a-GCST006414	14	40155324	0.0079	1030836	0.1635	Atrial fibrillation || id:ebi-a-GCST006414	Atrial fibrillation	Atrial fibrillation || ||	TRUE	igd	0.0025	3.657e-07	exposure	TRUE	reported	nWSZLO	textfile	7824	2	TRUE	0.00328752	25.7998
rs2158555	C	G	C	G	-0.0337	-0.0037	0.0331	0.0221	FALSE	TRUE	FALSE	ebi-a-GCST006414	7	98027488	0.0257	1030836	0.8854	Atrial fibrillation || id:ebi-a-GCST006414	Atrial fibrillation	Atrial fibrillation || ||	TRUE	igd	0.0075	7.905e-06	exposure	TRUE	reported	nWSZLO	textfile	7824	2	TRUE	0.00257389	20.1849
rs2242415	A	C	A	C	0.0109	0.0035	0.6233	0.6151	FALSE	FALSE	FALSE	ebi-a-GCST006414	5	17225333	0.0069	1030836	0.6108	Atrial fibrillation || id:ebi-a-GCST006414	Atrial fibrillation	Atrial fibrillation || ||	TRUE	igd	0.0024	8.242e-06	exposure	TRUE	reported	nWSZLO	textfile	7824	2	TRUE	0.00262941	20.6215
rs4654501	A	G	A	G	0.0111	-0.0023	0.7671	0.7559	FALSE	FALSE	FALSE	ebi-a-GCST006414	1	4235768	0.0079	1030836	0.772499	Atrial fibrillation || id:ebi-a-GCST006414	Atrial fibrillation	Atrial fibrillation || ||	TRUE	igd	0.0025	9.227e-06	exposure	TRUE	reported	nWSZLO	textfile	7824	2	TRUE	0.0025133	19.7086
rs6075489	A	G	A	G	0.0113	0.002	0.7177	0.7039	FALSE	FALSE	FALSE	ebi-a-GCST006414	20	19208970	0.0076	1030836	0.7901	Atrial fibrillation || id:ebi-a-GCST006414	Atrial fibrillation	Atrial fibrillation || ||	TRUE	igd	0.0025	9.513e-06	exposure	TRUE	reported	nWSZLO	textfile	7824	2	TRUE	0.00260445	20.4252
rs7014120	A	G	A	G	0.0148	0.0001	0.1341	0.1489	FALSE	FALSE	FALSE	ebi-a-GCST006414	8	95786605	0.0094	1030836	0.994	Atrial fibrillation || id:ebi-a-GCST006414	Atrial fibrillation	Atrial fibrillation || ||	TRUE	igd	0.0033	5.666e-06	exposure	TRUE	reported	nWSZLO	textfile	7824	2	TRUE	0.0025642	20.1087
rs7115681	T	C	T	C	-0.0131	-0.0108	0.4668	0.4008	FALSE	FALSE	FALSE	ebi-a-GCST006414	11	42459273	0.0068	1030836	0.1154	Atrial fibrillation || id:ebi-a-GCST006414	Atrial fibrillation	Atrial fibrillation || ||	TRUE	igd	0.0024	8.293e-08	exposure	TRUE	reported	nWSZLO	textfile	7824	2	TRUE	0.0037935	29.7858
rs7898173	A	G	A	G	-0.0143	-0.0272	0.1419	0.1378	FALSE	FALSE	FALSE	ebi-a-GCST006414	10	3429328	0.0099	1030836	0.00602504	Atrial fibrillation || id:ebi-a-GCST006414	Atrial fibrillation	Atrial fibrillation || ||	TRUE	igd	0.0032	6.806e-06	exposure	TRUE	reported	nWSZLO	textfile	7824	2	TRUE	0.00254587	19.9646
rs10492266	T	C	T	C	-0.0167	-0.0017	0.4255	0.4163	FALSE	FALSE	FALSE	ebi-a-GCST006414	12	115605697	0.0067	1030836	0.8059	Atrial fibrillation || id:ebi-a-GCST006414	Atrial fibrillation	Atrial fibrillation || ||	TRUE	igd	0.0038	8.776e-06	exposure	TRUE	reported	pBCozB	textfile	7824	2	TRUE	0.00246244	19.3088
rs10771223	A	G	A	G	0.0237	0.0152	0.78	0.7736	FALSE	FALSE	FALSE	ebi-a-GCST006414	12	25651899	0.0079	1030836	0.0521495	Atrial fibrillation || id:ebi-a-GCST006414	Atrial fibrillation	Atrial fibrillation || ||	TRUE	igd	0.0046	2.871e-07	exposure	TRUE	reported	pBCozB	textfile	7824	2	TRUE	0.00338128	26.5381
rs11147404	T	G	T	G	0.0282	-0.0097	0.8872	0.8794	FALSE	FALSE	FALSE	ebi-a-GCST006414	13	30539456	0.01	1030836	0.3323	Atrial fibrillation || id:ebi-a-GCST006414	Atrial fibrillation	Atrial fibrillation || ||	TRUE	igd	0.0063	8.687e-06	exposure	TRUE	reported	pBCozB	textfile	7824	2	TRUE	0.00255433	20.0312
rs12132798	C	G	C	G	0.0615	-0.0023	0.9749	0.9703	FALSE	TRUE	FALSE	ebi-a-GCST006414	1	216020536	0.0202	1030836	0.9092	Atrial fibrillation || id:ebi-a-GCST006414	Atrial fibrillation	Atrial fibrillation || ||	TRUE	igd	0.013	2.086e-06	exposure	TRUE	reported	pBCozB	textfile	7824	2	TRUE	0.00285229	22.3745
rs12189555	A	T	A	T	0.021	-0.001	0.7684	0.7823	FALSE	TRUE	FALSE	ebi-a-GCST006414	6	91104402	0.0081	1030836	0.9063	Atrial fibrillation || id:ebi-a-GCST006414	Atrial fibrillation	Atrial fibrillation || ||	TRUE	igd	0.0046	5.058e-06	exposure	TRUE	reported	pBCozB	textfile	7824	2	TRUE	0.00265668	20.8359
rs12718598	T	C	T	C	0.018	-0.0047	0.5178	0.5278	FALSE	FALSE	FALSE	ebi-a-GCST006414	7	50428445	0.0067	1030836	0.4787	Atrial fibrillation || id:ebi-a-GCST006414	Atrial fibrillation	Atrial fibrillation || ||	TRUE	igd	0.0037	1.491e-06	exposure	TRUE	reported	pBCozB	textfile	7824	2	TRUE	0.00301579	23.6609
rs1320934	A	T	A	T	0.1215	-0.0087	0.9599	0.9374	FALSE	TRUE	FALSE	ebi-a-GCST006414	3	61884650	0.014	1030836	0.5308	Atrial fibrillation || id:ebi-a-GCST006414	Atrial fibrillation	Atrial fibrillation || ||	TRUE	igd	0.0253	1.513e-06	exposure	TRUE	reported	pBCozB	textfile	7824	2	TRUE	0.00293903	23.0569
rs1431793	A	C	A	C	-0.0216	0.0052	0.7526	0.7451	FALSE	FALSE	FALSE	ebi-a-GCST006414	2	236173098	0.0077	1030836	0.502	Atrial fibrillation || id:ebi-a-GCST006414	Atrial fibrillation	Atrial fibrillation || ||	TRUE	igd	0.0046	2.901e-06	exposure	TRUE	reported	pBCozB	textfile	7824	2	TRUE	0.00281022	22.0435
rs1447307	T	G	T	G	-0.0211	-0.0019	0.227	0.2243	FALSE	FALSE	FALSE	ebi-a-GCST006414	8	94286040	0.008	1030836	0.8145	Atrial fibrillation || id:ebi-a-GCST006414	Atrial fibrillation	Atrial fibrillation || ||	TRUE	igd	0.0046	5.694e-06	exposure	TRUE	reported	pBCozB	textfile	7824	2	TRUE	0.00268197	21.0348
rs1499094	T	G	T	G	0.0208	-0.0042	0.7686	0.7754	FALSE	FALSE	FALSE	ebi-a-GCST006414	3	1244434	0.0079	1030836	0.5994	Atrial fibrillation || id:ebi-a-GCST006414	Atrial fibrillation	Atrial fibrillation || ||	TRUE	igd	0.0046	7.676e-06	exposure	TRUE	reported	pBCozB	textfile	7824	2	TRUE	0.00260645	20.4409
rs167277	A	C	A	C	-0.0207	-0.0018	0.781	0.7841	FALSE	FALSE	FALSE	ebi-a-GCST006414	12	78483079	0.0081	1030836	0.8239	Atrial fibrillation || id:ebi-a-GCST006414	Atrial fibrillation	Atrial fibrillation || ||	TRUE	igd	0.0046	7.922e-06	exposure	TRUE	reported	pBCozB	textfile	7824	2	TRUE	0.00258151	20.2448
rs1799412	C	G	C	G	-0.0262	0.0115	0.8394	0.794	FALSE	TRUE	FALSE	ebi-a-GCST006414	3	40210125	0.0085	1030836	0.1774	Atrial fibrillation || id:ebi-a-GCST006414	Atrial fibrillation	Atrial fibrillation || ||	TRUE	igd	0.0055	2.28e-06	exposure	TRUE	reported	pBCozB	textfile	7824	2	TRUE	0.00289195	22.6864
rs2293319	T	C	T	C	-0.0219	0.0001	0.7852	0.7611	FALSE	FALSE	FALSE	ebi-a-GCST006414	15	31235357	0.0079	1030836	0.9917	Atrial fibrillation || id:ebi-a-GCST006414	Atrial fibrillation	Atrial fibrillation || ||	TRUE	igd	0.0047	3.591e-06	exposure	TRUE	reported	pBCozB	textfile	7824	2	TRUE	0.00276733	21.7061
rs2549842	T	C	T	C	-0.0206	0.0001	0.786	0.7605	FALSE	FALSE	FALSE	ebi-a-GCST006414	16	81023659	0.0079	1030836	0.9921	Atrial fibrillation || id:ebi-a-GCST006414	Atrial fibrillation	Atrial fibrillation || ||	TRUE	igd	0.0046	8.675e-06	exposure	TRUE	reported	pBCozB	textfile	7824	2	TRUE	0.00255669	20.0497
rs4579742	A	T	A	T	0.029	-0.0078	0.1251	0.1648	FALSE	TRUE	FALSE	ebi-a-GCST006414	1	239460167	0.0096	1030836	0.4176	Atrial fibrillation || id:ebi-a-GCST006414	Atrial fibrillation	Atrial fibrillation || ||	TRUE	igd	0.0064	5.16e-06	exposure	TRUE	reported	pBCozB	textfile	7824	2	TRUE	0.00261739	20.527
rs8108144	T	G	T	G	-0.0232	0.0013	0.788	0.7837	FALSE	FALSE	FALSE	ebi-a-GCST006414	19	23373200	0.0085	1030836	0.8822	Atrial fibrillation || id:ebi-a-GCST006414	Atrial fibrillation	Atrial fibrillation || ||	TRUE	igd	0.0047	6.444e-07	exposure	TRUE	reported	pBCozB	textfile	7824	2	TRUE	0.00310457	24.3595
rs8184921	T	C	T	C	0.0165	-0.0108	0.5087	0.5193	FALSE	FALSE	FALSE	ebi-a-GCST006414	21	22372723	0.0067	1030836	0.1079	Atrial fibrillation || id:ebi-a-GCST006414	Atrial fibrillation	Atrial fibrillation || ||	TRUE	igd	0.0037	9.801e-06	exposure	TRUE	reported	pBCozB	textfile	7824	2	TRUE	0.00253532	19.8817
rs972709	A	C	A	C	0.0483	-0.0021	0.6548	0.6481	FALSE	FALSE	FALSE	ebi-a-GCST006414	6	66255788	0.007	1030836	0.763099	Atrial fibrillation || id:ebi-a-GCST006414	Atrial fibrillation	Atrial fibrillation || ||	TRUE	igd	0.0107	6.73e-06	exposure	TRUE	reported	pBCozB	textfile	7824	2	TRUE	0.00259758	20.3712
rs9834988	T	C	T	C	0.0185	0.008	0.5297	0.5285	FALSE	FALSE	FALSE	ebi-a-GCST006414	3	79630364	0.0068	1030836	0.24	Atrial fibrillation || id:ebi-a-GCST006414	Atrial fibrillation	Atrial fibrillation || ||	TRUE	igd	0.0038	7.983e-07	exposure	TRUE	reported	pBCozB	textfile	7824	2	TRUE	0.00302019	23.6955
rs1010069	A	G	A	G	0.0081	-0.0115	0.4623	0.4472	FALSE	FALSE	FALSE	ebi-a-GCST006414	1	16352937	0.0067	1030836	0.0827294	Atrial fibrillation || id:ebi-a-GCST006414	Atrial fibrillation	Atrial fibrillation || ||	TRUE	igd	0.0018	8.583e-06	exposure	TRUE	reported	KOQm5R	textfile	7824	2	TRUE	0.00258151	20.2448
rs10241964	A	G	A	G	0.0182	-0.0048	0.0952	0.1008	FALSE	FALSE	FALSE	ebi-a-GCST006414	7	19042114	0.011	1030836	0.6656	Atrial fibrillation || id:ebi-a-GCST006414	Atrial fibrillation	Atrial fibrillation || ||	TRUE	igd	0.0035	2.247e-07	exposure	TRUE	reported	KOQm5R	textfile	7824	2	TRUE	0.00344413	27.0331
rs10514491	T	C	T	C	0.012	-0.0016	0.6782	0.6812	FALSE	FALSE	FALSE	ebi-a-GCST006414	16	80315263	0.0073	1030836	0.8291	Atrial fibrillation || id:ebi-a-GCST006414	Atrial fibrillation	Atrial fibrillation || ||	TRUE	igd	0.0026	2.859e-06	exposure	TRUE	reported	KOQm5R	textfile	7824	2	TRUE	0.00271523	21.2963
rs11837423	A	G	A	G	0.0385	0.0047	0.088	0.0853	FALSE	FALSE	FALSE	ebi-a-GCST006414	12	124993538	0.0125	1030836	0.7082	Atrial fibrillation || id:ebi-a-GCST006414	Atrial fibrillation	Atrial fibrillation || ||	TRUE	igd	0.008	1.519e-06	exposure	TRUE	reported	KOQm5R	textfile	7824	2	TRUE	0.00295141	23.1542
rs12352829	A	G	A	G	-0.0134	-0.0017	0.1506	0.159	FALSE	FALSE	FALSE	ebi-a-GCST006414	9	74006667	0.0091	1030836	0.8548	Atrial fibrillation || id:ebi-a-GCST006414	Atrial fibrillation	Atrial fibrillation || ||	TRUE	igd	0.0027	5.843e-07	exposure	TRUE	reported	KOQm5R	textfile	7824	2	TRUE	0.00313825	24.6247
rs12532113	T	C	T	C	-0.028	0.053	0.961	0.9585	FALSE	FALSE	FALSE	ebi-a-GCST006414	7	90484736	0.0182	1030836	0.00361901	Atrial fibrillation || id:ebi-a-GCST006414	Atrial fibrillation	Atrial fibrillation || ||	TRUE	igd	0.006	3.061e-06	exposure	TRUE	reported	KOQm5R	textfile	7824	2	TRUE	0.00277573	21.7722
rs1430209	T	C	T	C	-0.0086	-0.0071	0.5313	0.5262	FALSE	FALSE	FALSE	ebi-a-GCST006414	2	222210212	0.0067	1030836	0.2856	Atrial fibrillation || id:ebi-a-GCST006414	Atrial fibrillation	Atrial fibrillation || ||	TRUE	igd	0.0018	1.865e-06	exposure	TRUE	reported	KOQm5R	textfile	7824	2	TRUE	0.00290909	22.8213
rs17099239	A	G	A	G	-0.012	0.0116	0.8327	0.8368	FALSE	FALSE	FALSE	ebi-a-GCST006414	14	62267508	0.0089	1030836	0.1921	Atrial fibrillation || id:ebi-a-GCST006414	Atrial fibrillation	Atrial fibrillation || ||	TRUE	igd	0.0027	6.74e-06	exposure	TRUE	reported	KOQm5R	textfile	7824	2	TRUE	0.00251832	19.748
rs174548	C	G	C	G	0.0488	0.0132	0.7005	0.6799	FALSE	TRUE	FALSE	ebi-a-GCST006414	11	61571348	0.0071	1030836	0.0642303	Atrial fibrillation || id:ebi-a-GCST006414	Atrial fibrillation	Atrial fibrillation || ||	TRUE	igd	0.0025	1.429e-84	exposure	TRUE	reported	KOQm5R	textfile	7824	2	TRUE	0.0464386	380.933
rs180022	T	C	T	C	0.0117	0.004	0.8328	0.8247	FALSE	FALSE	FALSE	ebi-a-GCST006414	6	16295861	0.009	1030836	0.656999	Atrial fibrillation || id:ebi-a-GCST006414	Atrial fibrillation	Atrial fibrillation || ||	TRUE	igd	0.0026	9.431e-06	exposure	TRUE	reported	KOQm5R	textfile	7824	2	TRUE	0.00258151	20.2448
rs2275351	T	C	T	C	0.012	-0.0134	0.1657	0.1519	FALSE	FALSE	FALSE	ebi-a-GCST006414	1	203150073	0.0092	1030836	0.1439	Atrial fibrillation || id:ebi-a-GCST006414	Atrial fibrillation	Atrial fibrillation || ||	TRUE	igd	0.0027	7.062e-06	exposure	TRUE	reported	KOQm5R	textfile	7824	2	TRUE	0.00251832	19.748
rs2391260	A	T	A	T	0.0094	-0.0004	0.5386	0.5213	FALSE	TRUE	TRUE	ebi-a-GCST006414	13	106584101	0.0067	1030836	0.9576	Atrial fibrillation || id:ebi-a-GCST006414	Atrial fibrillation	Atrial fibrillation || ||	TRUE	igd	0.0018	1.696e-07	exposure	TRUE	reported	KOQm5R	textfile	7824	2	FALSE	0.00347353	27.2646
rs3133833	A	T	A	T	-0.0083	-0.006	0.4692	0.4657	FALSE	TRUE	TRUE	ebi-a-GCST006414	8	104280099	0.0066	1030836	0.3692	Atrial fibrillation || id:ebi-a-GCST006414	Atrial fibrillation	Atrial fibrillation || ||	TRUE	igd	0.0018	4.268e-06	exposure	TRUE	reported	KOQm5R	textfile	7824	2	FALSE	0.00271021	21.2569
rs3798211	A	C	A	C	-0.0083	0.0009	0.4247	0.4328	FALSE	FALSE	FALSE	ebi-a-GCST006414	6	160186920	0.0067	1030836	0.8897	Atrial fibrillation || id:ebi-a-GCST006414	Atrial fibrillation	Atrial fibrillation || ||	TRUE	igd	0.0018	4.584e-06	exposure	TRUE	reported	KOQm5R	textfile	7824	2	TRUE	0.00271021	21.2569
rs4739402	T	C	T	C	-0.0085	-0.0149	0.5172	0.5349	FALSE	FALSE	FALSE	ebi-a-GCST006414	8	35228273	0.0067	1030836	0.02474	Atrial fibrillation || id:ebi-a-GCST006414	Atrial fibrillation	Atrial fibrillation || ||	TRUE	igd	0.0019	5.614e-06	exposure	TRUE	reported	KOQm5R	textfile	7824	2	TRUE	0.00255148	20.0087
rs4982495	T	C	T	C	-0.0084	-0.0127	0.4275	0.4252	FALSE	FALSE	FALSE	ebi-a-GCST006414	14	22220569	0.0067	1030836	0.0585194	Atrial fibrillation || id:ebi-a-GCST006414	Atrial fibrillation	Atrial fibrillation || ||	TRUE	igd	0.0018	3.272e-06	exposure	TRUE	reported	KOQm5R	textfile	7824	2	TRUE	0.00277573	21.7722
rs532098	A	G	A	G	0.009	-0.0092	0.461	0.466	FALSE	FALSE	FALSE	ebi-a-GCST006414	6	32578052	0.0072	1030836	0.1991	Atrial fibrillation || id:ebi-a-GCST006414	Atrial fibrillation	Atrial fibrillation || ||	TRUE	igd	0.002	6.795e-06	exposure	TRUE	reported	KOQm5R	textfile	7824	2	TRUE	0.00258151	20.2448
rs6535974	A	G	A	G	-0.0122	-0.0093	0.8465	0.8282	FALSE	FALSE	FALSE	ebi-a-GCST006414	4	140116326	0.0093	1030836	0.319	Atrial fibrillation || id:ebi-a-GCST006414	Atrial fibrillation	Atrial fibrillation || ||	TRUE	igd	0.0027	5.801e-06	exposure	TRUE	reported	KOQm5R	textfile	7824	2	TRUE	0.00260274	20.4118
rs6568389	T	C	T	C	0.0157	-0.0134	0.8061	0.71	FALSE	FALSE	FALSE	ebi-a-GCST006414	6	106117118	0.0073	1030836	0.0656705	Atrial fibrillation || id:ebi-a-GCST006414	Atrial fibrillation	Atrial fibrillation || ||	TRUE	igd	0.0033	2.164e-06	exposure	TRUE	reported	KOQm5R	textfile	7824	2	TRUE	0.00288462	22.6287
rs712916	T	C	T	C	-0.0456	-0.0269	0.9875	0.9818	FALSE	FALSE	FALSE	ebi-a-GCST006414	1	99709771	0.0246	1030836	0.2734	Atrial fibrillation || id:ebi-a-GCST006414	Atrial fibrillation	Atrial fibrillation || ||	TRUE	igd	0.0102	8.193e-06	exposure	TRUE	reported	KOQm5R	textfile	7824	2	TRUE	0.00254796	19.9811
rs7169869	A	G	A	G	-0.0194	-0.0038	0.5404	0.4761	FALSE	FALSE	FALSE	ebi-a-GCST006414	15	85478918	0.0067	1030836	0.5695	Atrial fibrillation || id:ebi-a-GCST006414	Atrial fibrillation	Atrial fibrillation || ||	TRUE	igd	0.0043	6.586e-06	exposure	TRUE	reported	KOQm5R	textfile	7824	2	TRUE	0.00259483	20.3496
rs7939710	A	T	A	T	-0.0081	0.001	0.4737	0.4995	FALSE	TRUE	TRUE	ebi-a-GCST006414	11	20512214	0.0067	1030836	0.8817	Atrial fibrillation || id:ebi-a-GCST006414	Atrial fibrillation	Atrial fibrillation || ||	TRUE	igd	0.0018	7.039e-06	exposure	TRUE	reported	KOQm5R	textfile	7824	2	FALSE	0.00258151	20.2448
rs8123073	A	G	A	G	-0.0372	-0.0217	0.983	0.9747	FALSE	FALSE	FALSE	ebi-a-GCST006414	20	31446858	0.0225	1030836	0.335	Atrial fibrillation || id:ebi-a-GCST006414	Atrial fibrillation	Atrial fibrillation || ||	TRUE	igd	0.0082	5.942e-06	exposure	TRUE	reported	KOQm5R	textfile	7824	2	TRUE	0.00262354	20.5753
rs9679675	A	C	A	C	0.0092	-0.0275	0.4732	0.4803	FALSE	FALSE	FALSE	ebi-a-GCST006414	2	175285871	0.0066	1030836	3.60604e-05	Atrial fibrillation || id:ebi-a-GCST006414	Atrial fibrillation	Atrial fibrillation || ||	TRUE	igd	0.0018	4.167e-07	exposure	TRUE	reported	KOQm5R	textfile	7824	2	TRUE	0.00332778	26.1168
rs11159894	T	C	T	C	0.032	0.0015	0.3295	0.3245	FALSE	FALSE	FALSE	ebi-a-GCST006414	14	89721819	0.0071	1030836	0.8362	Atrial fibrillation || id:ebi-a-GCST006414	Atrial fibrillation	Atrial fibrillation || ||	TRUE	igd	0.0067	1.769e-06	exposure	TRUE	reported	Z2tIks	textfile	7824	2	TRUE	0.00290708	22.8055
rs12405017	T	C	T	C	-0.1891	-0.002	0.9817	0.9816	FALSE	FALSE	FALSE	ebi-a-GCST006414	1	86018543	0.0274	1030836	0.9413	Atrial fibrillation || id:ebi-a-GCST006414	Atrial fibrillation	Atrial fibrillation || ||	TRUE	igd	0.0426	9.175e-06	exposure	TRUE	reported	Z2tIks	textfile	7824	2	TRUE	0.00251213	19.6994
rs17131011	A	G	A	G	-0.0781	0.0049	0.0404	0.0449	FALSE	FALSE	FALSE	ebi-a-GCST006414	1	70123406	0.0161	1030836	0.7627	Atrial fibrillation || id:ebi-a-GCST006414	Atrial fibrillation	Atrial fibrillation || ||	TRUE	igd	0.0174	6.882e-06	exposure	TRUE	reported	Z2tIks	textfile	7824	2	TRUE	0.00256837	20.1415
rs17175231	A	G	A	G	0.0593	-0.0184	0.9348	0.9459	FALSE	FALSE	FALSE	ebi-a-GCST006414	13	94965048	0.0144	1030836	0.2027	Atrial fibrillation || id:ebi-a-GCST006414	Atrial fibrillation	Atrial fibrillation || ||	TRUE	igd	0.0125	1.986e-06	exposure	TRUE	reported	Z2tIks	textfile	7824	2	TRUE	0.00286822	22.4998
rs17641342	C	G	C	G	0.0725	0.0038	0.1639	0.1696	FALSE	TRUE	FALSE	ebi-a-GCST006414	16	76318584	0.0092	1030836	0.6842	Atrial fibrillation || id:ebi-a-GCST006414	Atrial fibrillation	Atrial fibrillation || ||	TRUE	igd	0.0159	5.262e-06	exposure	TRUE	reported	Z2tIks	textfile	7824	2	TRUE	0.00265033	20.786
rs2002212	A	G	A	G	-0.0691	-0.0238	0.049	0.0524	FALSE	FALSE	FALSE	ebi-a-GCST006414	18	12006035	0.0149	1030836	0.1091	Atrial fibrillation || id:ebi-a-GCST006414	Atrial fibrillation	Atrial fibrillation || ||	TRUE	igd	0.0155	7.817e-06	exposure	TRUE	reported	Z2tIks	textfile	7824	2	TRUE	0.00253374	19.8693
rs2140798	T	C	T	C	-0.0519	-0.0039	0.0986	0.1267	FALSE	FALSE	FALSE	ebi-a-GCST006414	7	125117597	0.0102	1030836	0.705399	Atrial fibrillation || id:ebi-a-GCST006414	Atrial fibrillation	Atrial fibrillation || ||	TRUE	igd	0.0117	8.8e-06	exposure	TRUE	reported	Z2tIks	textfile	7824	2	TRUE	0.00250867	19.6722
rs2391088	A	G	A	G	-0.0341	-0.0065	0.6873	0.6853	FALSE	FALSE	FALSE	ebi-a-GCST006414	7	25183508	0.0072	1030836	0.3621	Atrial fibrillation || id:ebi-a-GCST006414	Atrial fibrillation	Atrial fibrillation || ||	TRUE	igd	0.0073	2.923e-06	exposure	TRUE	reported	Z2tIks	textfile	7824	2	TRUE	0.00278115	21.8148
rs3752241	C	G	C	G	0.0574	0.0157	0.8684	0.8278	FALSE	TRUE	FALSE	ebi-a-GCST006414	19	1053524	0.0093	1030836	0.0896892	Atrial fibrillation || id:ebi-a-GCST006414	Atrial fibrillation	Atrial fibrillation || ||	TRUE	igd	0.0126	5.523e-06	exposure	TRUE	reported	Z2tIks	textfile	7824	2	TRUE	0.00264547	20.7478
rs4244808	T	G	T	G	0.0305	-0.017	0.5307	0.5217	FALSE	FALSE	FALSE	ebi-a-GCST006414	11	2163110	0.0068	1030836	0.0126599	Atrial fibrillation || id:ebi-a-GCST006414	Atrial fibrillation	Atrial fibrillation || ||	TRUE	igd	0.0068	8.3e-06	exposure	TRUE	reported	Z2tIks	textfile	7824	2	TRUE	0.00256471	20.1127
rs4579412	A	C	A	C	-0.0414	0.0147	0.1469	0.1361	FALSE	FALSE	FALSE	ebi-a-GCST006414	7	66945831	0.0096	1030836	0.1242	Atrial fibrillation || id:ebi-a-GCST006414	Atrial fibrillation	Atrial fibrillation || ||	TRUE	igd	0.0091	4.771e-06	exposure	TRUE	reported	Z2tIks	textfile	7824	2	TRUE	0.00263841	20.6922
rs696155	A	G	A	G	-0.0412	-0.0026	0.1888	0.1867	FALSE	FALSE	FALSE	ebi-a-GCST006414	5	33552040	0.0085	1030836	0.758399	Atrial fibrillation || id:ebi-a-GCST006414	Atrial fibrillation	Atrial fibrillation || ||	TRUE	igd	0.0088	2.921e-06	exposure	TRUE	reported	Z2tIks	textfile	7824	2	TRUE	0.00279374	21.9138
rs7262824	T	C	T	C	0.0357	0.0011	0.2062	0.2216	FALSE	FALSE	FALSE	ebi-a-GCST006414	20	18483105	0.0082	1030836	0.8901	Atrial fibrillation || id:ebi-a-GCST006414	Atrial fibrillation	Atrial fibrillation || ||	TRUE	igd	0.008	8.697e-06	exposure	TRUE	reported	Z2tIks	textfile	7824	2	TRUE	0.00253877	19.9088
rs7269193	A	G	A	G	-0.0528	-0.0103	0.9092	0.8926	FALSE	FALSE	FALSE	ebi-a-GCST006414	20	46858654	0.0109	1030836	0.3417	Atrial fibrillation || id:ebi-a-GCST006414	Atrial fibrillation	Atrial fibrillation || ||	TRUE	igd	0.0116	5.034e-06	exposure	TRUE	reported	Z2tIks	textfile	7824	2	TRUE	0.00264104	20.7129
rs7427777	A	C	A	C	0.1291	-0.0143	0.0483	0.0368	FALSE	FALSE	FALSE	ebi-a-GCST006414	3	181947383	0.0169	1030836	0.3972	Atrial fibrillation || id:ebi-a-GCST006414	Atrial fibrillation	Atrial fibrillation || ||	TRUE	igd	0.0286	6.361e-06	exposure	TRUE	reported	Z2tIks	textfile	7824	2	TRUE	0.00259754	20.3709
rs8192870	T	G	T	G	-0.0365	0.0019	0.3498	0.3487	FALSE	FALSE	FALSE	ebi-a-GCST006414	8	59412066	0.007	1030836	0.786401	Atrial fibrillation || id:ebi-a-GCST006414	Atrial fibrillation	Atrial fibrillation || ||	TRUE	igd	0.0067	3.985e-08	exposure	TRUE	reported	Z2tIks	textfile	7824	2	TRUE	0.00377888	29.6705
rs9851393	A	G	A	G	0.0297	0.0153	0.5199	0.516	FALSE	FALSE	FALSE	ebi-a-GCST006414	3	54334723	0.0067	1030836	0.0217601	Atrial fibrillation || id:ebi-a-GCST006414	Atrial fibrillation	Atrial fibrillation || ||	TRUE	igd	0.0066	7.383e-06	exposure	TRUE	reported	Z2tIks	textfile	7824	2	TRUE	0.00258151	20.2448
rs11118120	A	C	A	C	-0.019	-0.0014	0.8501	0.8493	FALSE	FALSE	FALSE	ebi-a-GCST006414	1	218705761	0.0093	1030836	0.8803	Atrial fibrillation || id:ebi-a-GCST006414	Atrial fibrillation	Atrial fibrillation || ||	TRUE	igd	0.004	1.965e-06	exposure	TRUE	reported	650auV	textfile	7824	2	TRUE	0.00287546	22.5567
rs11940037	T	C	T	C	0.019	0.0138	0.842	0.815	FALSE	FALSE	FALSE	ebi-a-GCST006414	4	58835528	0.0086	1030836	0.1101	Atrial fibrillation || id:ebi-a-GCST006414	Atrial fibrillation	Atrial fibrillation || ||	TRUE	igd	0.0041	2.821e-06	exposure	TRUE	reported	650auV	textfile	7824	2	TRUE	0.00273729	21.4698
rs1466228	T	C	T	C	-0.0361	-0.0055	0.0348	0.0408	FALSE	FALSE	FALSE	ebi-a-GCST006414	4	32428311	0.0173	1030836	0.75	Atrial fibrillation || id:ebi-a-GCST006414	Atrial fibrillation	Atrial fibrillation || ||	TRUE	igd	0.0078	3.206e-06	exposure	TRUE	reported	650auV	textfile	7824	2	TRUE	0.00273029	21.4148
rs17351329	A	G	A	G	-0.0185	-0.0029	0.8651	0.8574	FALSE	FALSE	FALSE	ebi-a-GCST006414	5	107016120	0.0096	1030836	0.7587	Atrial fibrillation || id:ebi-a-GCST006414	Atrial fibrillation	Atrial fibrillation || ||	TRUE	igd	0.0041	5.372e-06	exposure	TRUE	reported	650auV	textfile	7824	2	TRUE	0.00259548	20.3547
rs1822906	A	G	A	G	0.018	-0.0013	0.2048	0.2132	FALSE	FALSE	FALSE	ebi-a-GCST006414	3	144928287	0.0085	1030836	0.8785	Atrial fibrillation || id:ebi-a-GCST006414	Atrial fibrillation	Atrial fibrillation || ||	TRUE	igd	0.0034	9.608e-08	exposure	TRUE	reported	650auV	textfile	7824	2	TRUE	0.00356948	28.0205
rs4470674	A	T	A	T	-0.0141	-0.0027	0.7182	0.6876	FALSE	TRUE	FALSE	ebi-a-GCST006414	4	179489581	0.0073	1030836	0.716199	Atrial fibrillation || id:ebi-a-GCST006414	Atrial fibrillation	Atrial fibrillation || ||	TRUE	igd	0.0031	6.639e-06	exposure	TRUE	reported	650auV	textfile	7824	2	TRUE	0.00263718	20.6825
rs603424	A	G	A	G	0.0292	-0.0189	0.1865	0.1621	FALSE	FALSE	FALSE	ebi-a-GCST006414	10	102075479	0.009	1030836	0.03653	Atrial fibrillation || id:ebi-a-GCST006414	Atrial fibrillation	Atrial fibrillation || ||	TRUE	igd	0.0038	1.56e-14	exposure	TRUE	reported	650auV	textfile	7824	2	TRUE	0.00749039	59.032
rs7583745	T	C	T	C	-0.0348	0.0304	0.884	0.9005	FALSE	FALSE	FALSE	ebi-a-GCST006414	2	79538898	0.0113	1030836	0.00712705	Atrial fibrillation || id:ebi-a-GCST006414	Atrial fibrillation	Atrial fibrillation || ||	TRUE	igd	0.0075	3.062e-06	exposure	TRUE	reported	650auV	textfile	7824	2	TRUE	0.00274419	21.5241
rs10489	A	C	A	C	0.1743	0.0045	0.0243	0.0312	FALSE	FALSE	FALSE	ebi-a-GCST006414	3	69151152	0.0184	1030836	0.809	Atrial fibrillation || id:ebi-a-GCST006414	Atrial fibrillation	Atrial fibrillation || ||	TRUE	igd	0.038	4.601e-06	exposure	TRUE	reported	ipre0t	textfile	7824	2	TRUE	0.00268184	21.0337
rs11616655	A	G	A	G	-0.1069	-0.0203	0.9444	0.9409	FALSE	FALSE	FALSE	ebi-a-GCST006414	13	23683941	0.0144	1030836	0.1583	Atrial fibrillation || id:ebi-a-GCST006414	Atrial fibrillation	Atrial fibrillation || ||	TRUE	igd	0.0237	6.369e-06	exposure	TRUE	reported	ipre0t	textfile	7824	2	TRUE	0.00259359	20.3398
rs17077586	A	G	A	G	0.1032	0.0097	0.9187	0.9271	FALSE	FALSE	FALSE	ebi-a-GCST006414	18	65292921	0.0132	1030836	0.4604	Atrial fibrillation || id:ebi-a-GCST006414	Atrial fibrillation	Atrial fibrillation || ||	TRUE	igd	0.021	9.198e-07	exposure	TRUE	reported	ipre0t	textfile	7824	2	TRUE	0.00307718	24.144
rs17224277	A	G	A	G	0.0951	-0.0024	0.0778	0.0974	FALSE	FALSE	FALSE	ebi-a-GCST006414	2	182340444	0.0119	1030836	0.8397	Atrial fibrillation || id:ebi-a-GCST006414	Atrial fibrillation	Atrial fibrillation || ||	TRUE	igd	0.0199	1.825e-06	exposure	TRUE	reported	ipre0t	textfile	7824	2	TRUE	0.00291045	22.832
rs17741813	T	C	T	C	0.538	-0.0144	0.015	0.0702	FALSE	FALSE	FALSE	ebi-a-GCST006414	21	35669770	0.015	1030836	0.3377	Atrial fibrillation || id:ebi-a-GCST006414	Atrial fibrillation	Atrial fibrillation || ||	TRUE	igd	0.1192	6.389e-06	exposure	TRUE	reported	ipre0t	textfile	7824	2	TRUE	0.00259689	20.3658
rs2846723	T	G	T	G	-0.0476	-0.0019	0.5442	0.5326	FALSE	FALSE	FALSE	ebi-a-GCST006414	11	102570891	0.0066	1030836	0.7715	Atrial fibrillation || id:ebi-a-GCST006414	Atrial fibrillation	Atrial fibrillation || ||	TRUE	igd	0.0105	5.755e-06	exposure	TRUE	reported	ipre0t	textfile	7824	2	TRUE	0.00261979	20.5459
rs4384764	A	G	A	G	-0.0568	0.0119	0.2371	0.2739	FALSE	FALSE	FALSE	ebi-a-GCST006414	2	37590284	0.0074	1030836	0.1096	Atrial fibrillation || id:ebi-a-GCST006414	Atrial fibrillation	Atrial fibrillation || ||	TRUE	igd	0.0127	7.902e-06	exposure	TRUE	reported	ipre0t	textfile	7824	2	TRUE	0.00255007	19.9976
rs494562	A	G	A	G	-0.1182	0.0235	0.8988	0.8999	FALSE	FALSE	FALSE	ebi-a-GCST006414	6	86117129	0.0109	1030836	0.0318097	Atrial fibrillation || id:ebi-a-GCST006414	Atrial fibrillation	Atrial fibrillation || ||	TRUE	igd	0.0167	1.339e-12	exposure	TRUE	reported	ipre0t	textfile	7824	2	TRUE	0.00636211	50.0831
rs7297956	C	G	C	G	0.0597	-0.0105	0.7301	0.7081	FALSE	TRUE	FALSE	ebi-a-GCST006414	12	104621542	0.0074	1030836	0.1533	Atrial fibrillation || id:ebi-a-GCST006414	Atrial fibrillation	Atrial fibrillation || ||	TRUE	igd	0.0134	7.69e-06	exposure	TRUE	reported	ipre0t	textfile	7824	2	TRUE	0.00253052	19.8439
rs7795118	T	C	T	C	0.0905	0.0045	0.2305	0.2553	FALSE	FALSE	FALSE	ebi-a-GCST006414	7	106260226	0.008	1030836	0.5751	Atrial fibrillation || id:ebi-a-GCST006414	Atrial fibrillation	Atrial fibrillation || ||	TRUE	igd	0.0186	1.211e-06	exposure	TRUE	reported	ipre0t	textfile	7824	2	TRUE	0.00301669	23.6679
rs10024717	A	G	A	G	0.0085	0.0079	0.3772	0.3632	FALSE	FALSE	FALSE	ebi-a-GCST006414	4	89219645	0.0069	1030836	0.2556	Atrial fibrillation || id:ebi-a-GCST006414	Atrial fibrillation	Atrial fibrillation || ||	TRUE	igd	0.0016	7.501e-08	exposure	TRUE	reported	HjCuY9	textfile	7824	2	TRUE	0.00359423	28.2154
rs10063205	T	C	T	C	0.008	-0.0106	0.1559	0.1985	FALSE	FALSE	FALSE	ebi-a-GCST006414	5	159137011	0.0088	1030836	0.2282	Atrial fibrillation || id:ebi-a-GCST006414	Atrial fibrillation	Atrial fibrillation || ||	TRUE	igd	0.0017	4.058e-06	exposure	TRUE	reported	HjCuY9	textfile	7824	2	TRUE	0.00282245	22.1397
rs11128879	T	C	T	C	-0.0078	-0.0025	0.1208	0.1248	FALSE	FALSE	FALSE	ebi-a-GCST006414	3	1862780	0.0099	1030836	0.7978	Atrial fibrillation || id:ebi-a-GCST006414	Atrial fibrillation	Atrial fibrillation || ||	TRUE	igd	0.0018	9.564e-06	exposure	TRUE	reported	HjCuY9	textfile	7824	2	TRUE	0.00239428	18.773
rs12707434	A	G	A	G	-0.0366	-0.0493	0.9639	0.9779	FALSE	FALSE	FALSE	ebi-a-GCST006414	7	138773301	0.0255	1030836	0.0526902	Atrial fibrillation || id:ebi-a-GCST006414	Atrial fibrillation	Atrial fibrillation || ||	TRUE	igd	0.008	4.647e-06	exposure	TRUE	reported	HjCuY9	textfile	7824	2	TRUE	0.00266804	20.9253
rs161503	T	C	T	C	0.008	0.0208	0.1176	0.1585	FALSE	FALSE	FALSE	ebi-a-GCST006414	5	99636953	0.0097	1030836	0.0324198	Atrial fibrillation || id:ebi-a-GCST006414	Atrial fibrillation	Atrial fibrillation || ||	TRUE	igd	0.0018	6.867e-06	exposure	TRUE	reported	HjCuY9	textfile	7824	2	TRUE	0.00251832	19.748
rs1618996	A	G	A	G	0.0091	0.0196	0.1298	0.1541	FALSE	FALSE	FALSE	ebi-a-GCST006414	8	13185926	0.01	1030836	0.0492198	Atrial fibrillation || id:ebi-a-GCST006414	Atrial fibrillation	Atrial fibrillation || ||	TRUE	igd	0.0018	3.78e-07	exposure	TRUE	reported	HjCuY9	textfile	7824	2	TRUE	0.00325606	25.5521
rs1895999	A	G	A	G	-0.0151	0.0018	0.1699	0.1853	FALSE	FALSE	FALSE	ebi-a-GCST006414	12	48952204	0.0089	1030836	0.8426	Atrial fibrillation || id:ebi-a-GCST006414	Atrial fibrillation	Atrial fibrillation || ||	TRUE	igd	0.0032	3.434e-06	exposure	TRUE	reported	HjCuY9	textfile	7824	2	TRUE	0.00283786	22.2609
rs2397972	A	G	A	G	0.012	-0.002	0.054	0.0621	FALSE	FALSE	FALSE	ebi-a-GCST006414	15	96358652	0.0135	1030836	0.884	Atrial fibrillation || id:ebi-a-GCST006414	Atrial fibrillation	Atrial fibrillation || ||	TRUE	igd	0.0026	4.045e-06	exposure	TRUE	reported	HjCuY9	textfile	7824	2	TRUE	0.00271523	21.2963
rs2470439	A	G	A	G	0.0083	-0.004	0.11	0.131	FALSE	FALSE	FALSE	ebi-a-GCST006414	12	2015160	0.0108	1030836	0.7151	Atrial fibrillation || id:ebi-a-GCST006414	Atrial fibrillation	Atrial fibrillation || ||	TRUE	igd	0.0018	5.687e-06	exposure	TRUE	reported	HjCuY9	textfile	7824	2	TRUE	0.00271021	21.2569
rs3760605	T	C	T	C	0.0079	0.0131	0.8912	0.8912	FALSE	FALSE	FALSE	ebi-a-GCST006414	18	3870771	0.0106	1030836	0.2202	Atrial fibrillation || id:ebi-a-GCST006414	Atrial fibrillation	Atrial fibrillation || ||	TRUE	igd	0.0018	9.799e-06	exposure	TRUE	reported	HjCuY9	textfile	7824	2	TRUE	0.00245591	19.2574
rs4086666	T	G	T	G	0.0083	0.0103	0.8804	0.8705	FALSE	FALSE	FALSE	ebi-a-GCST006414	11	13875937	0.0101	1030836	0.312	Atrial fibrillation || id:ebi-a-GCST006414	Atrial fibrillation	Atrial fibrillation || ||	TRUE	igd	0.0018	2.422e-06	exposure	TRUE	reported	HjCuY9	textfile	7824	2	TRUE	0.00271021	21.2569
rs4347830	A	G	A	G	0.01	-0.009	0.337	0.3587	FALSE	FALSE	FALSE	ebi-a-GCST006414	2	228058016	0.0073	1030836	0.2164	Atrial fibrillation || id:ebi-a-GCST006414	Atrial fibrillation	Atrial fibrillation || ||	TRUE	igd	0.002	5.733e-07	exposure	TRUE	reported	HjCuY9	textfile	7824	2	TRUE	0.00318512	24.9936
rs4562384	T	C	T	C	0.0075	-0.0107	0.7166	0.6347	FALSE	FALSE	FALSE	ebi-a-GCST006414	9	1965945	0.007	1030836	0.1273	Atrial fibrillation || id:ebi-a-GCST006414	Atrial fibrillation	Atrial fibrillation || ||	TRUE	igd	0.0017	5.497e-06	exposure	TRUE	reported	HjCuY9	textfile	7824	2	TRUE	0.00248151	19.4587
rs503360	A	G	A	G	0.0081	-0.0061	0.8799	0.8798	FALSE	FALSE	FALSE	ebi-a-GCST006414	11	106200685	0.0106	1030836	0.5636	Atrial fibrillation || id:ebi-a-GCST006414	Atrial fibrillation	Atrial fibrillation || ||	TRUE	igd	0.0018	4.785e-06	exposure	TRUE	reported	HjCuY9	textfile	7824	2	TRUE	0.00258151	20.2448
rs6084839	A	C	A	C	-0.0123	-0.0131	0.9446	0.928	FALSE	FALSE	FALSE	ebi-a-GCST006414	20	4685707	0.0137	1030836	0.3365	Atrial fibrillation || id:ebi-a-GCST006414	Atrial fibrillation	Atrial fibrillation || ||	TRUE	igd	0.0027	3.994e-06	exposure	TRUE	reported	HjCuY9	textfile	7824	2	TRUE	0.00264547	20.7478
rs6101153	A	G	A	G	-0.008	-0.0008	0.8897	0.8878	FALSE	FALSE	FALSE	ebi-a-GCST006414	20	59559273	0.0115	1030836	0.9464	Atrial fibrillation || id:ebi-a-GCST006414	Atrial fibrillation	Atrial fibrillation || ||	TRUE	igd	0.0018	8.264e-06	exposure	TRUE	reported	HjCuY9	textfile	7824	2	TRUE	0.00251832	19.748
rs7340968	A	C	A	C	0.0333	0.0148	0.027	0.0254	FALSE	FALSE	FALSE	ebi-a-GCST006414	4	78961666	0.021	1030836	0.48	Atrial fibrillation || id:ebi-a-GCST006414	Atrial fibrillation	Atrial fibrillation || ||	TRUE	igd	0.0075	9.053e-06	exposure	TRUE	reported	HjCuY9	textfile	7824	2	TRUE	0.0025133	19.7086
rs7530270	A	C	A	C	-0.0085	-0.013	0.2	0.2919	FALSE	FALSE	FALSE	ebi-a-GCST006414	1	241684393	0.0074	1030836	0.0801493	Atrial fibrillation || id:ebi-a-GCST006414	Atrial fibrillation	Atrial fibrillation || ||	TRUE	igd	0.0018	1.509e-06	exposure	TRUE	reported	HjCuY9	textfile	7824	2	TRUE	0.00284203	22.2937
rs10234936	A	G	A	G	0.028	0.0361	0.035	0.0626	FALSE	FALSE	FALSE	ebi-a-GCST006414	7	19601999	0.0137	1030836	0.00829698	Atrial fibrillation || id:ebi-a-GCST006414	Atrial fibrillation	Atrial fibrillation || ||	TRUE	igd	0.0061	4.877e-06	exposure	TRUE	reported	D9VQmt	textfile	7824	2	TRUE	0.00268571	21.0642
rs1043011	T	G	T	G	0.0172	-0.0015	0.1722	0.1712	FALSE	FALSE	FALSE	ebi-a-GCST006414	12	56865040	0.0088	1030836	0.8647	Atrial fibrillation || id:ebi-a-GCST006414	Atrial fibrillation	Atrial fibrillation || ||	TRUE	igd	0.0034	5.214e-07	exposure	TRUE	reported	D9VQmt	textfile	7824	2	TRUE	0.00326026	25.5852
rs10433674	T	C	T	C	0.0264	-0.0142	0.9584	0.9282	FALSE	FALSE	FALSE	ebi-a-GCST006414	4	71761726	0.0168	1030836	0.3989	Atrial fibrillation || id:ebi-a-GCST006414	Atrial fibrillation	Atrial fibrillation || ||	TRUE	igd	0.0054	1.242e-06	exposure	TRUE	reported	D9VQmt	textfile	7824	2	TRUE	0.00304556	23.8951
rs10795360	C	G	C	G	0.0114	0.0063	0.6957	0.725	FALSE	TRUE	FALSE	ebi-a-GCST006414	10	6701714	0.0076	1030836	0.4075	Atrial fibrillation || id:ebi-a-GCST006414	Atrial fibrillation	Atrial fibrillation || ||	TRUE	igd	0.0025	3.761e-06	exposure	TRUE	reported	D9VQmt	textfile	7824	2	TRUE	0.00265062	20.7883
rs10798574	T	G	T	G	-0.0142	0.0028	0.2212	0.3339	FALSE	FALSE	FALSE	ebi-a-GCST006414	1	177809627	0.007	1030836	0.695	Atrial fibrillation || id:ebi-a-GCST006414	Atrial fibrillation	Atrial fibrillation || ||	TRUE	igd	0.003	2.029e-06	exposure	TRUE	reported	D9VQmt	textfile	7824	2	TRUE	0.00285538	22.3987
rs10993160	A	G	A	G	0.0295	-0.0005	0.9587	0.9727	FALSE	FALSE	FALSE	ebi-a-GCST006414	9	97068926	0.0208	1030836	0.982	Atrial fibrillation || id:ebi-a-GCST006414	Atrial fibrillation	Atrial fibrillation || ||	TRUE	igd	0.0062	1.676e-06	exposure	TRUE	reported	D9VQmt	textfile	7824	2	TRUE	0.00288521	22.6334
rs1466785	T	C	T	C	-0.0106	-0.0184	0.4409	0.4323	FALSE	FALSE	FALSE	ebi-a-GCST006414	8	11623456	0.0067	1030836	0.00625806	Atrial fibrillation || id:ebi-a-GCST006414	Atrial fibrillation	Atrial fibrillation || ||	TRUE	igd	0.0024	5.934e-06	exposure	TRUE	reported	D9VQmt	textfile	7824	2	TRUE	0.00248702	19.502
rs17092955	T	G	T	G	-0.0175	-0.0288	0.1024	0.106	FALSE	FALSE	FALSE	ebi-a-GCST006414	14	96081498	0.0108	1030836	0.00765702	Atrial fibrillation || id:ebi-a-GCST006414	Atrial fibrillation	Atrial fibrillation || ||	TRUE	igd	0.0034	3.388e-07	exposure	TRUE	reported	D9VQmt	textfile	7824	2	TRUE	0.00337459	26.4854
rs17268257	T	C	T	C	-0.0159	-0.0021	0.1349	0.1692	FALSE	FALSE	FALSE	ebi-a-GCST006414	4	139765668	0.0091	1030836	0.8164	Atrial fibrillation || id:ebi-a-GCST006414	Atrial fibrillation	Atrial fibrillation || ||	TRUE	igd	0.0035	7.314e-06	exposure	TRUE	reported	D9VQmt	textfile	7824	2	TRUE	0.00263078	20.6323
rs202490	T	C	T	C	-0.0111	0.0002	0.3533	0.3629	FALSE	FALSE	FALSE	ebi-a-GCST006414	20	1748126	0.007	1030836	0.9723	Atrial fibrillation || id:ebi-a-GCST006414	Atrial fibrillation	Atrial fibrillation || ||	TRUE	igd	0.0024	4.452e-06	exposure	TRUE	reported	D9VQmt	textfile	7824	2	TRUE	0.00272652	21.3852
rs3857856	A	G	A	G	0.0152	-0.0055	0.8885	0.8708	FALSE	FALSE	FALSE	ebi-a-GCST006414	7	130384708	0.0107	1030836	0.6058	Atrial fibrillation || id:ebi-a-GCST006414	Atrial fibrillation	Atrial fibrillation || ||	TRUE	igd	0.0033	4.933e-06	exposure	TRUE	reported	D9VQmt	textfile	7824	2	TRUE	0.0027043	21.2104
rs4516857	C	G	C	G	0.0205	-0.0139	0.0991	0.0971	FALSE	TRUE	FALSE	ebi-a-GCST006414	5	43937133	0.0114	1030836	0.2253	Atrial fibrillation || id:ebi-a-GCST006414	Atrial fibrillation	Atrial fibrillation || ||	TRUE	igd	0.0045	4.927e-06	exposure	TRUE	reported	D9VQmt	textfile	7824	2	TRUE	0.00264547	20.7478
rs4822129	A	G	A	G	0.0122	-0.0087	0.194	0.1922	FALSE	FALSE	FALSE	ebi-a-GCST006414	22	42823916	0.0086	1030836	0.3118	Atrial fibrillation || id:ebi-a-GCST006414	Atrial fibrillation	Atrial fibrillation || ||	TRUE	igd	0.0026	3.757e-06	exposure	TRUE	reported	D9VQmt	textfile	7824	2	TRUE	0.00280623	22.0121
rs715	T	C	T	C	0.0113	0.0125	0.7125	0.6986	FALSE	FALSE	FALSE	ebi-a-GCST006414	2	211543055	0.0074	1030836	0.0909704	Atrial fibrillation || id:ebi-a-GCST006414	Atrial fibrillation	Atrial fibrillation || ||	TRUE	igd	0.0024	4.187e-06	exposure	TRUE	reported	D9VQmt	textfile	7824	2	TRUE	0.00282538	22.1627
rs7220150	A	C	A	C	0.0147	0.0155	0.8227	0.8176	FALSE	FALSE	FALSE	ebi-a-GCST006414	17	70208672	0.0086	1030836	0.0709006	Atrial fibrillation || id:ebi-a-GCST006414	Atrial fibrillation	Atrial fibrillation || ||	TRUE	igd	0.0033	6.706e-06	exposure	TRUE	reported	D9VQmt	textfile	7824	2	TRUE	0.00252975	19.8379
rs780093	T	C	T	C	-0.0108	-0.0007	0.3998	0.3788	FALSE	FALSE	FALSE	ebi-a-GCST006414	2	27742603	0.0068	1030836	0.9227	Atrial fibrillation || id:ebi-a-GCST006414	Atrial fibrillation	Atrial fibrillation || ||	TRUE	igd	0.0024	3.982e-06	exposure	TRUE	reported	D9VQmt	textfile	7824	2	TRUE	0.00258151	20.2448
rs892051	T	C	T	C	0.011	0.0007	0.2576	0.2717	FALSE	FALSE	FALSE	ebi-a-GCST006414	19	22689387	0.0077	1030836	0.9305	Atrial fibrillation || id:ebi-a-GCST006414	Atrial fibrillation	Atrial fibrillation || ||	TRUE	igd	0.0025	7.667e-06	exposure	TRUE	reported	D9VQmt	textfile	7824	2	TRUE	0.00246833	19.3551
rs9403794	A	C	A	C	0.0175	0.0009	0.5963	0.5723	FALSE	FALSE	FALSE	ebi-a-GCST006414	6	146928104	0.0068	1030836	0.8988	Atrial fibrillation || id:ebi-a-GCST006414	Atrial fibrillation	Atrial fibrillation || ||	TRUE	igd	0.0039	8.093e-06	exposure	TRUE	reported	D9VQmt	textfile	7824	2	TRUE	0.00256686	20.1296
rs10033622	T	C	T	C	0.0126	-0.0091	0.6115	0.6469	FALSE	FALSE	FALSE	ebi-a-GCST006414	4	186503992	0.007	1030836	0.1921	Atrial fibrillation || id:ebi-a-GCST006414	Atrial fibrillation	Atrial fibrillation || ||	TRUE	igd	0.0026	1.346e-06	exposure	TRUE	reported	pbGwpI	textfile	7824	2	TRUE	0.0029927	23.4792
rs10516469	T	C	T	C	-0.0114	-0.0001	0.1	0.1106	FALSE	FALSE	FALSE	ebi-a-GCST006414	4	102261253	0.0111	1030836	0.994	Atrial fibrillation || id:ebi-a-GCST006414	Atrial fibrillation	Atrial fibrillation || ||	TRUE	igd	0.0025	5.886e-06	exposure	TRUE	reported	pbGwpI	textfile	7824	2	TRUE	0.00265062	20.7883
rs10873157	T	C	T	C	-0.0109	0.0223	0.0933	0.1101	FALSE	FALSE	FALSE	ebi-a-GCST006414	14	63100706	0.0115	1030836	0.0535895	Atrial fibrillation || id:ebi-a-GCST006414	Atrial fibrillation	Atrial fibrillation || ||	TRUE	igd	0.0024	8.624e-06	exposure	TRUE	reported	pbGwpI	textfile	7824	2	TRUE	0.00262941	20.6215
rs11243929	T	C	T	C	-0.0076	-0.0029	0.7731	0.7763	FALSE	FALSE	FALSE	ebi-a-GCST006414	9	135774164	0.0081	1030836	0.7226	Atrial fibrillation || id:ebi-a-GCST006414	Atrial fibrillation	Atrial fibrillation || ||	TRUE	igd	0.0017	8.328e-06	exposure	TRUE	reported	pbGwpI	textfile	7824	2	TRUE	0.00254796	19.9811
rs12728678	T	C	T	C	-0.0096	0.0036	0.2003	0.2162	FALSE	FALSE	FALSE	ebi-a-GCST006414	1	154764715	0.0082	1030836	0.654699	Atrial fibrillation || id:ebi-a-GCST006414	Atrial fibrillation	Atrial fibrillation || ||	TRUE	igd	0.0017	2.189e-08	exposure	TRUE	reported	pbGwpI	textfile	7824	2	TRUE	0.00405928	31.8811
rs13237436	A	G	A	G	-0.0076	0.0106	0.193	0.2143	FALSE	FALSE	FALSE	ebi-a-GCST006414	7	79875818	0.0083	1030836	0.2049	Atrial fibrillation || id:ebi-a-GCST006414	Atrial fibrillation	Atrial fibrillation || ||	TRUE	igd	0.0017	7.257e-06	exposure	TRUE	reported	pbGwpI	textfile	7824	2	TRUE	0.00254796	19.9811
rs1475943	T	C	T	C	0.0079	0.0031	0.2215	0.2412	FALSE	FALSE	FALSE	ebi-a-GCST006414	22	47305436	0.0079	1030836	0.691801	Atrial fibrillation || id:ebi-a-GCST006414	Atrial fibrillation	Atrial fibrillation || ||	TRUE	igd	0.0017	3.693e-06	exposure	TRUE	reported	pbGwpI	textfile	7824	2	TRUE	0.00275252	21.5896
rs1512342	T	C	T	C	0.0072	-0.007	0.3384	0.3427	FALSE	FALSE	FALSE	ebi-a-GCST006414	4	149250783	0.007	1030836	0.3181	Atrial fibrillation || id:ebi-a-GCST006414	Atrial fibrillation	Atrial fibrillation || ||	TRUE	igd	0.0016	7.006e-06	exposure	TRUE	reported	pbGwpI	textfile	7824	2	TRUE	0.00258151	20.2448
rs1532775	A	G	A	G	0.0081	0.0027	0.7796	0.7565	FALSE	FALSE	FALSE	ebi-a-GCST006414	1	114605353	0.008	1030836	0.7339	Atrial fibrillation || id:ebi-a-GCST006414	Atrial fibrillation	Atrial fibrillation || ||	TRUE	igd	0.0017	1.035e-06	exposure	TRUE	reported	pbGwpI	textfile	7824	2	TRUE	0.00289324	22.6966
rs1536564	T	C	T	C	0.0075	-0.0107	0.2644	0.263	FALSE	FALSE	FALSE	ebi-a-GCST006414	10	14758348	0.0076	1030836	0.158	Atrial fibrillation || id:ebi-a-GCST006414	Atrial fibrillation	Atrial fibrillation || ||	TRUE	igd	0.0017	7.048e-06	exposure	TRUE	reported	pbGwpI	textfile	7824	2	TRUE	0.00248151	19.4587
rs172650	A	C	A	C	0.0102	-0.0048	0.6543	0.6037	FALSE	FALSE	FALSE	ebi-a-GCST006414	16	71603912	0.0069	1030836	0.4842	Atrial fibrillation || id:ebi-a-GCST006414	Atrial fibrillation	Atrial fibrillation || ||	TRUE	igd	0.0016	2.818e-10	exposure	TRUE	reported	pbGwpI	textfile	7824	2	TRUE	0.00516751	40.6302
rs17293820	T	G	T	G	0.0081	0.0133	0.8016	0.8026	FALSE	FALSE	FALSE	ebi-a-GCST006414	8	14111623	0.0083	1030836	0.1087	Atrial fibrillation || id:ebi-a-GCST006414	Atrial fibrillation	Atrial fibrillation || ||	TRUE	igd	0.0017	2.011e-06	exposure	TRUE	reported	pbGwpI	textfile	7824	2	TRUE	0.00289324	22.6966
rs1851740	A	C	A	C	-0.008	-0.0013	0.185	0.1897	FALSE	FALSE	FALSE	ebi-a-GCST006414	3	77739202	0.0085	1030836	0.8771	Atrial fibrillation || id:ebi-a-GCST006414	Atrial fibrillation	Atrial fibrillation || ||	TRUE	igd	0.0017	2.742e-06	exposure	TRUE	reported	pbGwpI	textfile	7824	2	TRUE	0.00282245	22.1397
rs2879560	T	C	T	C	-0.0081	-0.0187	0.2226	0.2077	FALSE	FALSE	FALSE	ebi-a-GCST006414	3	182314029	0.0087	1030836	0.0317702	Atrial fibrillation || id:ebi-a-GCST006414	Atrial fibrillation	Atrial fibrillation || ||	TRUE	igd	0.0017	3.476e-06	exposure	TRUE	reported	pbGwpI	textfile	7824	2	TRUE	0.00289324	22.6966
rs2891733	T	C	T	C	-0.0109	0.0101	0.8941	0.8698	FALSE	FALSE	FALSE	ebi-a-GCST006414	2	220135208	0.0108	1030836	0.3507	Atrial fibrillation || id:ebi-a-GCST006414	Atrial fibrillation	Atrial fibrillation || ||	TRUE	igd	0.0024	8.467e-06	exposure	TRUE	reported	pbGwpI	textfile	7824	2	TRUE	0.00262941	20.6215
rs4347830	A	G	A	G	0.009	-0.009	0.337	0.3587	FALSE	FALSE	FALSE	ebi-a-GCST006414	2	228058016	0.0073	1030836	0.2164	Atrial fibrillation || id:ebi-a-GCST006414	Atrial fibrillation	Atrial fibrillation || ||	TRUE	igd	0.002	6.795e-06	exposure	TRUE	reported	pbGwpI	textfile	7824	2	TRUE	0.00258151	20.2448
rs4808739	T	C	T	C	0.0083	-0.0075	0.7578	0.7639	FALSE	FALSE	FALSE	ebi-a-GCST006414	19	18159516	0.008	1030836	0.3518	Atrial fibrillation || id:ebi-a-GCST006414	Atrial fibrillation	Atrial fibrillation || ||	TRUE	igd	0.0018	2.421e-06	exposure	TRUE	reported	pbGwpI	textfile	7824	2	TRUE	0.00271021	21.2569
rs6493	A	G	A	G	0.0114	0.0002	0.1195	0.1639	FALSE	FALSE	FALSE	ebi-a-GCST006414	14	78140329	0.009	1030836	0.983	Atrial fibrillation || id:ebi-a-GCST006414	Atrial fibrillation	Atrial fibrillation || ||	TRUE	igd	0.0024	2.346e-06	exposure	TRUE	reported	pbGwpI	textfile	7824	2	TRUE	0.00287546	22.5567
rs703014	A	G	A	G	0.0135	0.0058	0.326	0.3441	FALSE	FALSE	FALSE	ebi-a-GCST006414	10	28641805	0.0071	1030836	0.418	Atrial fibrillation || id:ebi-a-GCST006414	Atrial fibrillation	Atrial fibrillation || ||	TRUE	igd	0.0027	7.194e-07	exposure	TRUE	reported	pbGwpI	textfile	7824	2	TRUE	0.00318512	24.9936
rs7151615	T	G	T	G	-0.0079	-0.0082	0.273	0.2826	FALSE	FALSE	FALSE	ebi-a-GCST006414	14	20731947	0.0074	1030836	0.2702	Atrial fibrillation || id:ebi-a-GCST006414	Atrial fibrillation	Atrial fibrillation || ||	TRUE	igd	0.0016	1.469e-06	exposure	TRUE	reported	pbGwpI	textfile	7824	2	TRUE	0.00310623	24.3727
rs7195332	T	C	T	C	0.0077	-0.0123	0.2152	0.2101	FALSE	FALSE	FALSE	ebi-a-GCST006414	16	19925963	0.0081	1030836	0.1277	Atrial fibrillation || id:ebi-a-GCST006414	Atrial fibrillation	Atrial fibrillation || ||	TRUE	igd	0.0017	4.051e-06	exposure	TRUE	reported	pbGwpI	textfile	7824	2	TRUE	0.00261528	20.5103
rs7641634	A	G	A	G	-0.0077	-0.002	0.266	0.2854	FALSE	FALSE	FALSE	ebi-a-GCST006414	3	143542008	0.0074	1030836	0.7817	Atrial fibrillation || id:ebi-a-GCST006414	Atrial fibrillation	Atrial fibrillation || ||	TRUE	igd	0.0016	2.564e-06	exposure	TRUE	reported	pbGwpI	textfile	7824	2	TRUE	0.00295141	23.1542
rs7834337	A	G	A	G	-0.0113	0.0272	0.0904	0.1171	FALSE	FALSE	FALSE	ebi-a-GCST006414	8	655828	0.0115	1030836	0.01854	Atrial fibrillation || id:ebi-a-GCST006414	Atrial fibrillation	Atrial fibrillation || ||	TRUE	igd	0.0025	4.709e-06	exposure	TRUE	reported	pbGwpI	textfile	7824	2	TRUE	0.00260445	20.4252
rs8035304	T	G	T	G	0.009	0.0089	0.81	0.7939	FALSE	FALSE	FALSE	ebi-a-GCST006414	15	93723925	0.0086	1030836	0.3031	Atrial fibrillation || id:ebi-a-GCST006414	Atrial fibrillation	Atrial fibrillation || ||	TRUE	igd	0.002	6.795e-06	exposure	TRUE	reported	pbGwpI	textfile	7824	2	TRUE	0.00258151	20.2448
rs8111703	A	T	A	T	-0.0084	0.0124	0.2142	0.2374	FALSE	TRUE	FALSE	ebi-a-GCST006414	19	3685054	0.008	1030836	0.12	Atrial fibrillation || id:ebi-a-GCST006414	Atrial fibrillation	Atrial fibrillation || ||	TRUE	igd	0.0017	1.467e-06	exposure	TRUE	reported	pbGwpI	textfile	7824	2	TRUE	0.00311085	24.409
rs906466	A	G	A	G	0.0076	-0.0023	0.1846	0.1976	FALSE	FALSE	FALSE	ebi-a-GCST006414	20	35048632	0.0084	1030836	0.7831	Atrial fibrillation || id:ebi-a-GCST006414	Atrial fibrillation	Atrial fibrillation || ||	TRUE	igd	0.0017	8.838e-06	exposure	TRUE	reported	pbGwpI	textfile	7824	2	TRUE	0.00254796	19.9811
rs9327433	T	G	T	G	-0.0076	-0.0013	0.5134	0.5042	FALSE	FALSE	FALSE	ebi-a-GCST006414	5	126546059	0.0068	1030836	0.8492	Atrial fibrillation || id:ebi-a-GCST006414	Atrial fibrillation	Atrial fibrillation || ||	TRUE	igd	0.0016	2.529e-06	exposure	TRUE	reported	pbGwpI	textfile	7824	2	TRUE	0.00287546	22.5567
rs936632	A	C	A	C	-0.0089	0.0048	0.1787	0.1945	FALSE	FALSE	FALSE	ebi-a-GCST006414	1	53111782	0.0087	1030836	0.5817	Atrial fibrillation || id:ebi-a-GCST006414	Atrial fibrillation	Atrial fibrillation || ||	TRUE	igd	0.0017	2.694e-07	exposure	TRUE	reported	pbGwpI	textfile	7824	2	TRUE	0.00349088	27.4013
rs9400467	T	C	T	C	-0.0121	-0.0057	0.7059	0.6935	FALSE	FALSE	FALSE	ebi-a-GCST006414	6	111424015	0.0073	1030836	0.4304	Atrial fibrillation || id:ebi-a-GCST006414	Atrial fibrillation	Atrial fibrillation || ||	TRUE	igd	0.0016	6.541e-14	exposure	TRUE	reported	pbGwpI	textfile	7824	2	TRUE	0.0072567	57.1768
rs9497139	A	G	A	G	-0.029	-0.0241	0.0155	0.0168	FALSE	FALSE	FALSE	ebi-a-GCST006414	6	145264340	0.0265	1030836	0.3619	Atrial fibrillation || id:ebi-a-GCST006414	Atrial fibrillation	Atrial fibrillation || ||	TRUE	igd	0.0061	1.974e-06	exposure	TRUE	reported	pbGwpI	textfile	7824	2	TRUE	0.00288041	22.5957
rs9594421	A	T	A	T	0.0075	-0.0084	0.2757	0.3097	FALSE	TRUE	FALSE	ebi-a-GCST006414	13	41091759	0.0074	1030836	0.2531	Atrial fibrillation || id:ebi-a-GCST006414	Atrial fibrillation	Atrial fibrillation || ||	TRUE	igd	0.0016	4.594e-06	exposure	TRUE	reported	pbGwpI	textfile	7824	2	TRUE	0.0028005	21.967
rs10095414	A	G	A	G	0.0086	0.0093	0.8619	0.862	FALSE	FALSE	FALSE	ebi-a-GCST006414	8	20578915	0.0096	1030836	0.3326	Atrial fibrillation || id:ebi-a-GCST006414	Atrial fibrillation	Atrial fibrillation || ||	TRUE	igd	0.0018	2.285e-06	exposure	TRUE	reported	jxGPCr	textfile	7824	2	TRUE	0.00290909	22.8213
rs10491431	A	C	A	C	0.0082	-0.0201	0.1435	0.1484	FALSE	FALSE	FALSE	ebi-a-GCST006414	5	35968000	0.0093	1030836	0.0298202	Atrial fibrillation || id:ebi-a-GCST006414	Atrial fibrillation	Atrial fibrillation || ||	TRUE	igd	0.0018	3.8e-06	exposure	TRUE	reported	jxGPCr	textfile	7824	2	TRUE	0.00264547	20.7478
rs10738383	A	G	A	G	-0.0131	0.0061	0.6175	0.6017	FALSE	FALSE	FALSE	ebi-a-GCST006414	9	15016042	0.0068	1030836	0.3725	Atrial fibrillation || id:ebi-a-GCST006414	Atrial fibrillation	Atrial fibrillation || ||	TRUE	igd	0.0029	7.385e-06	exposure	TRUE	reported	jxGPCr	textfile	7824	2	TRUE	0.00260128	20.4003
rs10850904	T	C	T	C	0.0085	-0.0165	0.127	0.1305	FALSE	FALSE	FALSE	ebi-a-GCST006414	12	118255232	0.0099	1030836	0.0947807	Atrial fibrillation || id:ebi-a-GCST006414	Atrial fibrillation	Atrial fibrillation || ||	TRUE	igd	0.0018	2.738e-06	exposure	TRUE	reported	jxGPCr	textfile	7824	2	TRUE	0.00284203	22.2937
rs10917910	A	C	A	C	-0.0086	0.014	0.8597	0.8727	FALSE	FALSE	FALSE	ebi-a-GCST006414	1	164065297	0.0101	1030836	0.165	Atrial fibrillation || id:ebi-a-GCST006414	Atrial fibrillation	Atrial fibrillation || ||	TRUE	igd	0.0018	1.652e-06	exposure	TRUE	reported	jxGPCr	textfile	7824	2	TRUE	0.00290909	22.8213
rs11151130	A	G	A	G	0.0085	-0.0022	0.1379	0.1342	FALSE	FALSE	FALSE	ebi-a-GCST006414	18	73323599	0.0098	1030836	0.8252	Atrial fibrillation || id:ebi-a-GCST006414	Atrial fibrillation	Atrial fibrillation || ||	TRUE	igd	0.0018	1.786e-06	exposure	TRUE	reported	jxGPCr	textfile	7824	2	TRUE	0.00284203	22.2937
rs11600689	A	T	A	T	-0.0103	-0.0204	0.1616	0.2087	FALSE	TRUE	FALSE	ebi-a-GCST006414	11	19979528	0.0084	1030836	0.0153402	Atrial fibrillation || id:ebi-a-GCST006414	Atrial fibrillation	Atrial fibrillation || ||	TRUE	igd	0.0023	9.136e-06	exposure	TRUE	reported	jxGPCr	textfile	7824	2	TRUE	0.00255669	20.0497
rs11659807	C	G	C	G	-0.0082	0.0061	0.1964	0.2368	FALSE	TRUE	FALSE	ebi-a-GCST006414	18	33101254	0.008	1030836	0.447	Atrial fibrillation || id:ebi-a-GCST006414	Atrial fibrillation	Atrial fibrillation || ||	TRUE	igd	0.0017	2.155e-06	exposure	TRUE	reported	jxGPCr	textfile	7824	2	TRUE	0.00296491	23.2605
rs1179979	A	G	A	G	-0.0128	-0.0092	0.9214	0.8956	FALSE	FALSE	FALSE	ebi-a-GCST006414	14	37346974	0.0121	1030836	0.4479	Atrial fibrillation || id:ebi-a-GCST006414	Atrial fibrillation	Atrial fibrillation || ||	TRUE	igd	0.0026	9.489e-07	exposure	TRUE	reported	jxGPCr	textfile	7824	2	TRUE	0.00308817	24.2305
rs12268257	T	C	T	C	-0.0082	0.001	0.1339	0.1327	FALSE	FALSE	FALSE	ebi-a-GCST006414	10	25864681	0.0097	1030836	0.9177	Atrial fibrillation || id:ebi-a-GCST006414	Atrial fibrillation	Atrial fibrillation || ||	TRUE	igd	0.0018	5.591e-06	exposure	TRUE	reported	jxGPCr	textfile	7824	2	TRUE	0.00264547	20.7478
rs13302218	A	G	A	G	-0.0118	-0.0075	0.932	0.9348	FALSE	FALSE	FALSE	ebi-a-GCST006414	9	113390612	0.0133	1030836	0.573499	Atrial fibrillation || id:ebi-a-GCST006414	Atrial fibrillation	Atrial fibrillation || ||	TRUE	igd	0.0026	6.799e-06	exposure	TRUE	reported	jxGPCr	textfile	7824	2	TRUE	0.00262571	20.5924
rs1402325	A	G	A	G	-0.008	-0.0097	0.1437	0.155	FALSE	FALSE	FALSE	ebi-a-GCST006414	19	44105736	0.0092	1030836	0.2907	Atrial fibrillation || id:ebi-a-GCST006414	Atrial fibrillation	Atrial fibrillation || ||	TRUE	igd	0.0018	8.23e-06	exposure	TRUE	reported	jxGPCr	textfile	7824	2	TRUE	0.00251832	19.748
rs1573544	T	C	T	C	0.0087	-0.0078	0.1484	0.1821	FALSE	FALSE	FALSE	ebi-a-GCST006414	11	15195648	0.0091	1030836	0.3876	Atrial fibrillation || id:ebi-a-GCST006414	Atrial fibrillation	Atrial fibrillation || ||	TRUE	igd	0.0018	9.635e-07	exposure	TRUE	reported	jxGPCr	textfile	7824	2	TRUE	0.00297694	23.3551
rs1894947	T	C	T	C	0.0083	0.0101	0.1801	0.1982	FALSE	FALSE	FALSE	ebi-a-GCST006414	16	56006578	0.0086	1030836	0.2401	Atrial fibrillation || id:ebi-a-GCST006414	Atrial fibrillation	Atrial fibrillation || ||	TRUE	igd	0.0017	1.847e-06	exposure	TRUE	reported	jxGPCr	textfile	7824	2	TRUE	0.00303744	23.8313
rs2863979	A	G	A	G	0.0143	-0.0072	0.7241	0.7074	FALSE	FALSE	FALSE	ebi-a-GCST006414	16	68331890	0.0074	1030836	0.33	Atrial fibrillation || id:ebi-a-GCST006414	Atrial fibrillation	Atrial fibrillation || ||	TRUE	igd	0.0017	1.443e-17	exposure	TRUE	reported	jxGPCr	textfile	7824	2	TRUE	0.00896263	70.7397
rs3024536	T	C	T	C	-0.0085	-0.002	0.1443	0.149	FALSE	FALSE	FALSE	ebi-a-GCST006414	16	27352713	0.0094	1030836	0.8328	Atrial fibrillation || id:ebi-a-GCST006414	Atrial fibrillation	Atrial fibrillation || ||	TRUE	igd	0.0018	1.69e-06	exposure	TRUE	reported	jxGPCr	textfile	7824	2	TRUE	0.00284203	22.2937
rs4317453	A	G	A	G	-0.0077	0.0068	0.3363	0.3686	FALSE	FALSE	FALSE	ebi-a-GCST006414	6	1424362	0.0073	1030836	0.3562	Atrial fibrillation || id:ebi-a-GCST006414	Atrial fibrillation	Atrial fibrillation || ||	TRUE	igd	0.0017	9.116e-06	exposure	TRUE	reported	jxGPCr	textfile	7824	2	TRUE	0.00261528	20.5103
rs4426541	A	G	A	G	-0.0079	0.0166	0.2229	0.2349	FALSE	FALSE	FALSE	ebi-a-GCST006414	2	167120956	0.008	1030836	0.0392103	Atrial fibrillation || id:ebi-a-GCST006414	Atrial fibrillation	Atrial fibrillation || ||	TRUE	igd	0.0017	5.395e-06	exposure	TRUE	reported	jxGPCr	textfile	7824	2	TRUE	0.00275252	21.5896
rs6587731	T	G	T	G	-0.0093	0.0044	0.1626	0.1807	FALSE	FALSE	FALSE	ebi-a-GCST006414	1	153187680	0.0093	1030836	0.6326	Atrial fibrillation || id:ebi-a-GCST006414	Atrial fibrillation	Atrial fibrillation || ||	TRUE	igd	0.0018	1.963e-07	exposure	TRUE	reported	jxGPCr	textfile	7824	2	TRUE	0.00340027	26.6876
rs7572149	T	C	T	C	0.0088	0.0044	0.133	0.1652	FALSE	FALSE	FALSE	ebi-a-GCST006414	2	104848853	0.0096	1030836	0.6432	Atrial fibrillation || id:ebi-a-GCST006414	Atrial fibrillation	Atrial fibrillation || ||	TRUE	igd	0.0018	1.002e-06	exposure	TRUE	reported	jxGPCr	textfile	7824	2	TRUE	0.00304556	23.8951
rs7583413	T	C	T	C	0.0082	-0.0077	0.8245	0.7924	FALSE	FALSE	FALSE	ebi-a-GCST006414	2	228477310	0.0085	1030836	0.3652	Atrial fibrillation || id:ebi-a-GCST006414	Atrial fibrillation	Atrial fibrillation || ||	TRUE	igd	0.0017	2.62e-06	exposure	TRUE	reported	jxGPCr	textfile	7824	2	TRUE	0.00296491	23.2605
rs9642758	A	G	A	G	0.0086	0.0039	0.1578	0.1515	FALSE	FALSE	FALSE	ebi-a-GCST006414	8	35721159	0.0095	1030836	0.685001	Atrial fibrillation || id:ebi-a-GCST006414	Atrial fibrillation	Atrial fibrillation || ||	TRUE	igd	0.0018	1.282e-06	exposure	TRUE	reported	jxGPCr	textfile	7824	2	TRUE	0.00290909	22.8213
rs10066453	C	G	C	G	0.0165	0.0398	0.0387	0.0318	FALSE	TRUE	FALSE	ebi-a-GCST006414	5	91387973	0.0197	1030836	0.04347	Atrial fibrillation || id:ebi-a-GCST006414	Atrial fibrillation	Atrial fibrillation || ||	TRUE	igd	0.0035	1.928e-06	exposure	TRUE	reported	OVdvhk	textfile	7824	2	TRUE	0.00283251	22.2188
rs1015960	A	T	A	T	-0.0062	0.0003	0.4572	0.4417	FALSE	TRUE	TRUE	ebi-a-GCST006414	13	40940849	0.0068	1030836	0.9651	Atrial fibrillation || id:ebi-a-GCST006414	Atrial fibrillation	Atrial fibrillation || ||	TRUE	igd	0.0014	9.955e-06	exposure	TRUE	reported	OVdvhk	textfile	7824	2	FALSE	0.00250041	19.6072
rs11232103	A	C	A	C	0.0085	-0.0058	0.1151	0.1161	FALSE	FALSE	FALSE	ebi-a-GCST006414	11	80092415	0.0105	1030836	0.580399	Atrial fibrillation || id:ebi-a-GCST006414	Atrial fibrillation	Atrial fibrillation || ||	TRUE	igd	0.0017	3.697e-07	exposure	TRUE	reported	OVdvhk	textfile	7824	2	TRUE	0.00318512	24.9936
rs11760350	A	G	A	G	-0.0075	0.0051	0.1238	0.1259	FALSE	FALSE	FALSE	ebi-a-GCST006414	7	39272142	0.0099	1030836	0.6097	Atrial fibrillation || id:ebi-a-GCST006414	Atrial fibrillation	Atrial fibrillation || ||	TRUE	igd	0.0017	7.77e-06	exposure	TRUE	reported	OVdvhk	textfile	7824	2	TRUE	0.00248151	19.4587
rs16839317	T	C	T	C	-0.0078	0.0029	0.8726	0.8638	FALSE	FALSE	FALSE	ebi-a-GCST006414	3	132218883	0.0096	1030836	0.766	Atrial fibrillation || id:ebi-a-GCST006414	Atrial fibrillation	Atrial fibrillation || ||	TRUE	igd	0.0017	2.753e-06	exposure	TRUE	reported	OVdvhk	textfile	7824	2	TRUE	0.00268346	21.0465
rs1742639	A	G	A	G	0.0077	-0.0039	0.8865	0.8637	FALSE	FALSE	FALSE	ebi-a-GCST006414	14	46562320	0.0103	1030836	0.707801	Atrial fibrillation || id:ebi-a-GCST006414	Atrial fibrillation	Atrial fibrillation || ||	TRUE	igd	0.0017	7.939e-06	exposure	TRUE	reported	OVdvhk	textfile	7824	2	TRUE	0.00261528	20.5103
rs17478241	T	C	T	C	-0.0076	0.0036	0.168	0.1935	FALSE	FALSE	FALSE	ebi-a-GCST006414	14	32617020	0.0087	1030836	0.6745	Atrial fibrillation || id:ebi-a-GCST006414	Atrial fibrillation	Atrial fibrillation || ||	TRUE	igd	0.0016	2.751e-06	exposure	TRUE	reported	OVdvhk	textfile	7824	2	TRUE	0.00287546	22.5567
rs2066415	T	C	T	C	0.0065	-0.0075	0.3567	0.3905	FALSE	FALSE	FALSE	ebi-a-GCST006414	9	5867061	0.0069	1030836	0.2792	Atrial fibrillation || id:ebi-a-GCST006414	Atrial fibrillation	Atrial fibrillation || ||	TRUE	igd	0.0015	8.628e-06	exposure	TRUE	reported	OVdvhk	textfile	7824	2	TRUE	0.00239428	18.773
rs2418886	A	G	A	G	0.0223	-0.0084	0.0489	0.0589	FALSE	FALSE	FALSE	ebi-a-GCST006414	1	190149864	0.0142	1030836	0.551899	Atrial fibrillation || id:ebi-a-GCST006414	Atrial fibrillation	Atrial fibrillation || ||	TRUE	igd	0.0047	1.63e-06	exposure	TRUE	reported	OVdvhk	textfile	7824	2	TRUE	0.00286905	22.5062
rs2780242	T	C	T	C	-0.0083	-0.0097	0.1138	0.1249	FALSE	FALSE	FALSE	ebi-a-GCST006414	9	120733022	0.0104	1030836	0.3523	Atrial fibrillation || id:ebi-a-GCST006414	Atrial fibrillation	Atrial fibrillation || ||	TRUE	igd	0.0018	3.849e-06	exposure	TRUE	reported	OVdvhk	textfile	7824	2	TRUE	0.00271021	21.2569
rs320485	T	C	T	C	0.0094	0.0158	0.1324	0.1564	FALSE	FALSE	FALSE	ebi-a-GCST006414	1	213646566	0.0098	1030836	0.1069	Atrial fibrillation || id:ebi-a-GCST006414	Atrial fibrillation	Atrial fibrillation || ||	TRUE	igd	0.0017	4.97e-08	exposure	TRUE	reported	OVdvhk	textfile	7824	2	TRUE	0.00389256	30.5666
rs3740996	A	G	A	G	0.0078	0.0011	0.1208	0.1253	FALSE	FALSE	FALSE	ebi-a-GCST006414	11	5701281	0.0101	1030836	0.9154	Atrial fibrillation || id:ebi-a-GCST006414	Atrial fibrillation	Atrial fibrillation || ||	TRUE	igd	0.0017	4.33e-06	exposure	TRUE	reported	OVdvhk	textfile	7824	2	TRUE	0.00268346	21.0465
rs4693555	T	C	T	C	-0.0069	0.0174	0.2131	0.2763	FALSE	FALSE	FALSE	ebi-a-GCST006414	4	83992535	0.0082	1030836	0.0345199	Atrial fibrillation || id:ebi-a-GCST006414	Atrial fibrillation	Atrial fibrillation || ||	TRUE	igd	0.0016	8.434e-06	exposure	TRUE	reported	OVdvhk	textfile	7824	2	TRUE	0.00237136	18.5929
rs487946	T	G	T	G	-0.0074	-0.0052	0.8292	0.8115	FALSE	FALSE	FALSE	ebi-a-GCST006414	12	63212116	0.0085	1030836	0.5403	Atrial fibrillation || id:ebi-a-GCST006414	Atrial fibrillation	Atrial fibrillation || ||	TRUE	igd	0.0016	3.096e-06	exposure	TRUE	reported	OVdvhk	textfile	7824	2	TRUE	0.00272652	21.3852
rs6008767	C	G	C	G	-0.0077	-0.0046	0.8182	0.8126	FALSE	TRUE	FALSE	ebi-a-GCST006414	22	46741974	0.0088	1030836	0.6024	Atrial fibrillation || id:ebi-a-GCST006414	Atrial fibrillation	Atrial fibrillation || ||	TRUE	igd	0.0017	4.115e-06	exposure	TRUE	reported	OVdvhk	textfile	7824	2	TRUE	0.00261528	20.5103
rs6071991	T	C	T	C	-0.0075	-0.012	0.1495	0.1662	FALSE	FALSE	FALSE	ebi-a-GCST006414	20	38889983	0.0091	1030836	0.1884	Atrial fibrillation || id:ebi-a-GCST006414	Atrial fibrillation	Atrial fibrillation || ||	TRUE	igd	0.0016	3.811e-06	exposure	TRUE	reported	OVdvhk	textfile	7824	2	TRUE	0.0028005	21.967
rs6533609	T	C	T	C	-0.0077	-0.0095	0.1429	0.1675	FALSE	FALSE	FALSE	ebi-a-GCST006414	4	113278887	0.0095	1030836	0.3161	Atrial fibrillation || id:ebi-a-GCST006414	Atrial fibrillation	Atrial fibrillation || ||	TRUE	igd	0.0017	3.776e-06	exposure	TRUE	reported	OVdvhk	textfile	7824	2	TRUE	0.00261528	20.5103
rs6766715	A	G	A	G	-0.009	0.0045	0.128	0.1344	FALSE	FALSE	FALSE	ebi-a-GCST006414	3	172786148	0.0096	1030836	0.636999	Atrial fibrillation || id:ebi-a-GCST006414	Atrial fibrillation	Atrial fibrillation || ||	TRUE	igd	0.002	6.795e-06	exposure	TRUE	reported	OVdvhk	textfile	7824	2	TRUE	0.00258151	20.2448
rs6960830	T	C	T	C	0.0078	-0.0068	0.8851	0.8562	FALSE	FALSE	FALSE	ebi-a-GCST006414	7	156168606	0.0102	1030836	0.5067	Atrial fibrillation || id:ebi-a-GCST006414	Atrial fibrillation	Atrial fibrillation || ||	TRUE	igd	0.0017	4.158e-06	exposure	TRUE	reported	OVdvhk	textfile	7824	2	TRUE	0.00268346	21.0465
rs7570141	A	G	A	G	-0.0119	0.003	0.104	0.1262	FALSE	FALSE	FALSE	ebi-a-GCST006414	2	18275380	0.0105	1030836	0.7741	Atrial fibrillation || id:ebi-a-GCST006414	Atrial fibrillation	Atrial fibrillation || ||	TRUE	igd	0.0026	6.212e-06	exposure	TRUE	reported	OVdvhk	textfile	7824	2	TRUE	0.00267028	20.9429
rs9410970	A	C	A	C	-0.0068	-0.005	0.2201	0.2156	FALSE	FALSE	FALSE	ebi-a-GCST006414	9	90415220	0.0081	1030836	0.5417	Atrial fibrillation || id:ebi-a-GCST006414	Atrial fibrillation	Atrial fibrillation || ||	TRUE	igd	0.0015	5.493e-06	exposure	TRUE	reported	OVdvhk	textfile	7824	2	TRUE	0.00261979	20.5459
rs9598459	A	G	A	G	0.0079	-0.0026	0.896	0.8984	FALSE	FALSE	FALSE	ebi-a-GCST006414	13	63035349	0.0109	1030836	0.8109	Atrial fibrillation || id:ebi-a-GCST006414	Atrial fibrillation	Atrial fibrillation || ||	TRUE	igd	0.0017	5.172e-06	exposure	TRUE	reported	OVdvhk	textfile	7824	2	TRUE	0.00275252	21.5896
rs10166484	T	C	T	C	-0.0121	0.0037	0.3157	0.3213	FALSE	FALSE	FALSE	ebi-a-GCST006414	2	189648684	0.0072	1030836	0.6055	Atrial fibrillation || id:ebi-a-GCST006414	Atrial fibrillation	Atrial fibrillation || ||	TRUE	igd	0.0027	5.291e-06	exposure	TRUE	reported	RBBzOo	textfile	7824	2	TRUE	0.00256036	20.0785
rs10899384	A	G	A	G	0.0139	-0.0123	0.3819	0.3781	FALSE	FALSE	FALSE	ebi-a-GCST006414	11	77218468	0.007	1030836	0.0764205	Atrial fibrillation || id:ebi-a-GCST006414	Atrial fibrillation	Atrial fibrillation || ||	TRUE	igd	0.0026	1.27e-07	exposure	TRUE	reported	RBBzOo	textfile	7824	2	TRUE	0.00363974	28.5741
rs10990303	T	C	T	C	-0.0129	0.011	0.2309	0.2238	FALSE	FALSE	FALSE	ebi-a-GCST006414	9	98410405	0.008	1030836	0.1672	Atrial fibrillation || id:ebi-a-GCST006414	Atrial fibrillation	Atrial fibrillation || ||	TRUE	igd	0.0028	3.938e-06	exposure	TRUE	reported	RBBzOo	textfile	7824	2	TRUE	0.00270556	21.2203
rs12713120	T	C	T	C	0.0122	-0.0104	0.7564	0.7648	FALSE	FALSE	FALSE	ebi-a-GCST006414	2	50876684	0.0079	1030836	0.19	Atrial fibrillation || id:ebi-a-GCST006414	Atrial fibrillation	Atrial fibrillation || ||	TRUE	igd	0.0027	6.742e-06	exposure	TRUE	reported	RBBzOo	textfile	7824	2	TRUE	0.00260274	20.4118
rs1939471	A	G	A	G	-0.0123	-0.0061	0.7209	0.7043	FALSE	FALSE	FALSE	ebi-a-GCST006414	11	95837084	0.0073	1030836	0.406	Atrial fibrillation || id:ebi-a-GCST006414	Atrial fibrillation	Atrial fibrillation || ||	TRUE	igd	0.0027	4.063e-06	exposure	TRUE	reported	RBBzOo	textfile	7824	2	TRUE	0.00264547	20.7478
rs2026395	A	T	A	T	-0.0116	0.0058	0.6013	0.6026	FALSE	TRUE	FALSE	ebi-a-GCST006414	10	7850597	0.0068	1030836	0.3961	Atrial fibrillation || id:ebi-a-GCST006414	Atrial fibrillation	Atrial fibrillation || ||	TRUE	igd	0.0026	9.821e-06	exposure	TRUE	reported	RBBzOo	textfile	7824	2	TRUE	0.00253768	19.9002
rs2288867	T	C	T	C	-0.0132	-0.008	0.2334	0.2489	FALSE	FALSE	FALSE	ebi-a-GCST006414	19	19765568	0.0078	1030836	0.3022	Atrial fibrillation || id:ebi-a-GCST006414	Atrial fibrillation	Atrial fibrillation || ||	TRUE	igd	0.0027	1.018e-06	exposure	TRUE	reported	RBBzOo	textfile	7824	2	TRUE	0.00304556	23.8951
rs26724	A	G	A	G	0.014	0.0014	0.3507	0.361	FALSE	FALSE	FALSE	ebi-a-GCST006414	5	106944273	0.0075	1030836	0.848	Atrial fibrillation || id:ebi-a-GCST006414	Atrial fibrillation	Atrial fibrillation || ||	TRUE	igd	0.0026	1.258e-07	exposure	TRUE	reported	RBBzOo	textfile	7824	2	TRUE	0.00369211	28.9867
rs2869990	T	C	T	C	-0.0125	0.0063	0.7192	0.7154	FALSE	FALSE	FALSE	ebi-a-GCST006414	4	89991614	0.0074	1030836	0.4007	Atrial fibrillation || id:ebi-a-GCST006414	Atrial fibrillation	Atrial fibrillation || ||	TRUE	igd	0.0027	2.831e-06	exposure	TRUE	reported	RBBzOo	textfile	7824	2	TRUE	0.00273197	21.428
rs4768795	T	G	T	G	0.0195	-0.0122	0.3587	0.4352	FALSE	FALSE	FALSE	ebi-a-GCST006414	12	47712974	0.007	1030836	0.0810009	Atrial fibrillation || id:ebi-a-GCST006414	Atrial fibrillation	Atrial fibrillation || ||	TRUE	igd	0.0043	6.189e-06	exposure	TRUE	reported	RBBzOo	textfile	7824	2	TRUE	0.00262158	20.5599
rs690191	T	C	T	C	-0.0121	0.0165	0.7821	0.7772	FALSE	FALSE	FALSE	ebi-a-GCST006414	18	74078079	0.0083	1030836	0.0462903	Atrial fibrillation || id:ebi-a-GCST006414	Atrial fibrillation	Atrial fibrillation || ||	TRUE	igd	0.0027	9.234e-06	exposure	TRUE	reported	RBBzOo	textfile	7824	2	TRUE	0.00256036	20.0785
rs7010256	C	G	C	G	0.1003	-0.018	0.0158	0.0159	FALSE	TRUE	FALSE	ebi-a-GCST006414	8	11019462	0.0284	1030836	0.5261	Atrial fibrillation || id:ebi-a-GCST006414	Atrial fibrillation	Atrial fibrillation || ||	TRUE	igd	0.0224	7.575e-06	exposure	TRUE	reported	RBBzOo	textfile	7824	2	TRUE	0.00255603	20.0445
rs726900	T	G	T	G	0.0173	0.0034	0.8497	0.8497	FALSE	FALSE	FALSE	ebi-a-GCST006414	9	76638581	0.0094	1030836	0.7145	Atrial fibrillation || id:ebi-a-GCST006414	Atrial fibrillation	Atrial fibrillation || ||	TRUE	igd	0.0036	1.592e-06	exposure	TRUE	reported	RBBzOo	textfile	7824	2	TRUE	0.00294292	23.0875
rs7503429	A	C	A	C	-0.016	-0.0045	0.4255	0.4054	FALSE	FALSE	FALSE	ebi-a-GCST006414	17	80191425	0.0071	1030836	0.525801	Atrial fibrillation || id:ebi-a-GCST006414	Atrial fibrillation	Atrial fibrillation || ||	TRUE	igd	0.0026	1.635e-09	exposure	TRUE	reported	RBBzOo	textfile	7824	2	TRUE	0.0048169	37.8601
rs8073225	T	C	T	C	-0.013	-0.013	0.7657	0.7658	FALSE	FALSE	FALSE	ebi-a-GCST006414	17	77087782	0.0079	1030836	0.1014	Atrial fibrillation || id:ebi-a-GCST006414	Atrial fibrillation	Atrial fibrillation || ||	TRUE	igd	0.0028	3.938e-06	exposure	TRUE	reported	RBBzOo	textfile	7824	2	TRUE	0.00274756	21.5506
rs912170	A	G	A	G	-0.0186	0.0019	0.8773	0.881	FALSE	FALSE	FALSE	ebi-a-GCST006414	9	656736	0.0101	1030836	0.8474	Atrial fibrillation || id:ebi-a-GCST006414	Atrial fibrillation	Atrial fibrillation || ||	TRUE	igd	0.0036	2.089e-07	exposure	TRUE	reported	RBBzOo	textfile	7824	2	TRUE	0.00340027	26.6876
rs9471841	T	C	T	C	-0.0275	0.045	0.0526	0.058	FALSE	FALSE	FALSE	ebi-a-GCST006414	6	42273332	0.0142	1030836	0.00154401	Atrial fibrillation || id:ebi-a-GCST006414	Atrial fibrillation	Atrial fibrillation || ||	TRUE	igd	0.0062	9.844e-06	exposure	TRUE	reported	RBBzOo	textfile	7824	2	TRUE	0.0025082	19.6685
rs10112003	A	G	A	G	0.0158	0.0141	0.0782	0.079	FALSE	FALSE	FALSE	ebi-a-GCST006414	8	34360493	0.0123	1030836	0.2492	Atrial fibrillation || id:ebi-a-GCST006414	Atrial fibrillation	Atrial fibrillation || ||	TRUE	igd	0.0033	1.734e-06	exposure	TRUE	reported	ZWYdOc	textfile	7824	2	TRUE	0.00292137	22.9179
rs10199787	T	C	T	C	0.0077	-0.0048	0.6173	0.6266	FALSE	FALSE	FALSE	ebi-a-GCST006414	2	11092613	0.0068	1030836	0.4846	Atrial fibrillation || id:ebi-a-GCST006414	Atrial fibrillation	Atrial fibrillation || ||	TRUE	igd	0.0017	6.198e-06	exposure	TRUE	reported	ZWYdOc	textfile	7824	2	TRUE	0.00261528	20.5103
rs10242171	A	G	A	G	-0.0121	-0.0139	0.1355	0.1612	FALSE	FALSE	FALSE	ebi-a-GCST006414	7	28944145	0.0096	1030836	0.1451	Atrial fibrillation || id:ebi-a-GCST006414	Atrial fibrillation	Atrial fibrillation || ||	TRUE	igd	0.0026	3.727e-06	exposure	TRUE	reported	ZWYdOc	textfile	7824	2	TRUE	0.00276054	21.6527
rs11118120	A	C	A	C	-0.0137	-0.0014	0.8495	0.8493	FALSE	FALSE	FALSE	ebi-a-GCST006414	1	218705761	0.0093	1030836	0.8803	Atrial fibrillation || id:ebi-a-GCST006414	Atrial fibrillation	Atrial fibrillation || ||	TRUE	igd	0.0029	3.158e-06	exposure	TRUE	reported	ZWYdOc	textfile	7824	2	TRUE	0.00284433	22.3118
rs11133892	A	G	A	G	0.0089	-0.0048	0.4427	0.4351	FALSE	FALSE	FALSE	ebi-a-GCST006414	5	17255026	0.0067	1030836	0.4778	Atrial fibrillation || id:ebi-a-GCST006414	Atrial fibrillation	Atrial fibrillation || ||	TRUE	igd	0.0017	1.559e-07	exposure	TRUE	reported	ZWYdOc	textfile	7824	2	TRUE	0.00349088	27.4013
rs11193635	T	C	T	C	0.0087	-0.0101	0.6724	0.671	FALSE	FALSE	FALSE	ebi-a-GCST006414	10	109468251	0.0072	1030836	0.1624	Atrial fibrillation || id:ebi-a-GCST006414	Atrial fibrillation	Atrial fibrillation || ||	TRUE	igd	0.0018	7.342e-07	exposure	TRUE	reported	ZWYdOc	textfile	7824	2	TRUE	0.00297694	23.3551
rs11222474	T	G	T	G	-0.0082	-0.0017	0.6036	0.6229	FALSE	FALSE	FALSE	ebi-a-GCST006414	11	130987730	0.0068	1030836	0.8081	Atrial fibrillation || id:ebi-a-GCST006414	Atrial fibrillation	Atrial fibrillation || ||	TRUE	igd	0.0017	1.42e-06	exposure	TRUE	reported	ZWYdOc	textfile	7824	2	TRUE	0.00296491	23.2605
rs11720202	C	G	C	G	0.008	-0.0098	0.5509	0.5507	FALSE	TRUE	TRUE	ebi-a-GCST006414	3	116307410	0.0067	1030836	0.1422	Atrial fibrillation || id:ebi-a-GCST006414	Atrial fibrillation	Atrial fibrillation || ||	TRUE	igd	0.0017	2.75e-06	exposure	TRUE	reported	ZWYdOc	textfile	7824	2	FALSE	0.00282245	22.1397
rs12147529	A	G	A	G	0.0078	-0.0005	0.4485	0.4434	FALSE	FALSE	FALSE	ebi-a-GCST006414	14	33554293	0.0068	1030836	0.9442	Atrial fibrillation || id:ebi-a-GCST006414	Atrial fibrillation	Atrial fibrillation || ||	TRUE	igd	0.0017	5.917e-06	exposure	TRUE	reported	ZWYdOc	textfile	7824	2	TRUE	0.00268346	21.0465
rs12200468	A	G	A	G	0.0111	0.005	0.8245	0.8177	FALSE	FALSE	FALSE	ebi-a-GCST006414	6	73351870	0.0087	1030836	0.566301	Atrial fibrillation || id:ebi-a-GCST006414	Atrial fibrillation	Atrial fibrillation || ||	TRUE	igd	0.0025	6.851e-06	exposure	TRUE	reported	ZWYdOc	textfile	7824	2	TRUE	0.0025133	19.7086
rs12353451	A	G	A	G	-0.0229	-0.019	0.0373	0.0452	FALSE	FALSE	FALSE	ebi-a-GCST006414	9	138061056	0.0168	1030836	0.2589	Atrial fibrillation || id:ebi-a-GCST006414	Atrial fibrillation	Atrial fibrillation || ||	TRUE	igd	0.0049	3.123e-06	exposure	TRUE	reported	ZWYdOc	textfile	7824	2	TRUE	0.00278381	21.8357
rs12931268	T	C	T	C	-0.0087	-0.0002	0.6329	0.6201	FALSE	FALSE	FALSE	ebi-a-GCST006414	16	49804502	0.0069	1030836	0.9751	Atrial fibrillation || id:ebi-a-GCST006414	Atrial fibrillation	Atrial fibrillation || ||	TRUE	igd	0.0017	2.907e-07	exposure	TRUE	reported	ZWYdOc	textfile	7824	2	TRUE	0.00333626	26.1836
rs13355979	A	G	A	G	-0.0078	0.0079	0.5663	0.5732	FALSE	FALSE	FALSE	ebi-a-GCST006414	5	32984015	0.0067	1030836	0.2432	Atrial fibrillation || id:ebi-a-GCST006414	Atrial fibrillation	Atrial fibrillation || ||	TRUE	igd	0.0017	3.942e-06	exposure	TRUE	reported	ZWYdOc	textfile	7824	2	TRUE	0.00268346	21.0465
rs1348656	T	C	T	C	-0.0117	0.001	0.798	0.7859	FALSE	FALSE	FALSE	ebi-a-GCST006414	3	144933520	0.0084	1030836	0.9005	Atrial fibrillation || id:ebi-a-GCST006414	Atrial fibrillation	Atrial fibrillation || ||	TRUE	igd	0.0024	9.069e-07	exposure	TRUE	reported	ZWYdOc	textfile	7824	2	TRUE	0.00302833	23.7595
rs1466228	T	C	T	C	-0.0234	-0.0055	0.035	0.0408	FALSE	FALSE	FALSE	ebi-a-GCST006414	4	32428311	0.0173	1030836	0.75	Atrial fibrillation || id:ebi-a-GCST006414	Atrial fibrillation	Atrial fibrillation || ||	TRUE	igd	0.0051	4.185e-06	exposure	TRUE	reported	ZWYdOc	textfile	7824	2	TRUE	0.00268346	21.0465
rs1480309	T	C	T	C	-0.0077	-0.0037	0.3482	0.3651	FALSE	FALSE	FALSE	ebi-a-GCST006414	4	58727800	0.0069	1030836	0.5937	Atrial fibrillation || id:ebi-a-GCST006414	Atrial fibrillation	Atrial fibrillation || ||	TRUE	igd	0.0017	5.623e-06	exposure	TRUE	reported	ZWYdOc	textfile	7824	2	TRUE	0.00261528	20.5103
rs2190223	A	G	A	G	0.0076	-0.0012	0.5733	0.5829	FALSE	FALSE	FALSE	ebi-a-GCST006414	7	70689665	0.0068	1030836	0.8646	Atrial fibrillation || id:ebi-a-GCST006414	Atrial fibrillation	Atrial fibrillation || ||	TRUE	igd	0.0017	7.691e-06	exposure	TRUE	reported	ZWYdOc	textfile	7824	2	TRUE	0.00254796	19.9811
rs2931383	T	G	T	G	0.0078	-0.0082	0.5816	0.5539	FALSE	FALSE	FALSE	ebi-a-GCST006414	3	19939707	0.0066	1030836	0.216	Atrial fibrillation || id:ebi-a-GCST006414	Atrial fibrillation	Atrial fibrillation || ||	TRUE	igd	0.0017	4.678e-06	exposure	TRUE	reported	ZWYdOc	textfile	7824	2	TRUE	0.00268346	21.0465
rs4408	A	G	A	G	0.0107	0.0029	0.1844	0.2296	FALSE	FALSE	FALSE	ebi-a-GCST006414	22	48765011	0.0084	1030836	0.726501	Atrial fibrillation || id:ebi-a-GCST006414	Atrial fibrillation	Atrial fibrillation || ||	TRUE	igd	0.0024	9.964e-06	exposure	TRUE	reported	ZWYdOc	textfile	7824	2	TRUE	0.00253404	19.8717
rs4420815	A	G	A	G	-0.015	-0.0143	0.143	0.1402	FALSE	FALSE	FALSE	ebi-a-GCST006414	3	33794769	0.0095	1030836	0.1312	Atrial fibrillation || id:ebi-a-GCST006414	Atrial fibrillation	Atrial fibrillation || ||	TRUE	igd	0.003	5.733e-07	exposure	TRUE	reported	ZWYdOc	textfile	7824	2	TRUE	0.00318512	24.9936
rs4470674	A	T	A	T	-0.0106	-0.0027	0.7184	0.6876	FALSE	TRUE	FALSE	ebi-a-GCST006414	4	179489581	0.0073	1030836	0.716199	Atrial fibrillation || id:ebi-a-GCST006414	Atrial fibrillation	Atrial fibrillation || ||	TRUE	igd	0.0022	2.019e-06	exposure	TRUE	reported	ZWYdOc	textfile	7824	2	TRUE	0.00295836	23.2089
rs4957697	A	G	A	G	-0.0081	-0.0297	0.4208	0.426	FALSE	FALSE	FALSE	ebi-a-GCST006414	5	106564497	0.0067	1030836	1.00099e-05	Atrial fibrillation || id:ebi-a-GCST006414	Atrial fibrillation	Atrial fibrillation || ||	TRUE	igd	0.0017	1.733e-06	exposure	TRUE	reported	ZWYdOc	textfile	7824	2	TRUE	0.00289324	22.6966
rs577266	A	C	A	C	-0.009	-0.0083	0.637	0.6477	FALSE	FALSE	FALSE	ebi-a-GCST006414	9	29640242	0.0069	1030836	0.2286	Atrial fibrillation || id:ebi-a-GCST006414	Atrial fibrillation	Atrial fibrillation || ||	TRUE	igd	0.002	6.795e-06	exposure	TRUE	reported	ZWYdOc	textfile	7824	2	TRUE	0.00258151	20.2448
rs603424	A	G	A	G	0.0151	-0.0189	0.1836	0.1621	FALSE	FALSE	FALSE	ebi-a-GCST006414	10	102075479	0.009	1030836	0.03653	Atrial fibrillation || id:ebi-a-GCST006414	Atrial fibrillation	Atrial fibrillation || ||	TRUE	igd	0.0024	2.455e-10	exposure	TRUE	reported	ZWYdOc	textfile	7824	2	TRUE	0.00503397	39.575
rs6540294	A	C	A	C	-0.008	0.0143	0.451	0.4637	FALSE	FALSE	FALSE	ebi-a-GCST006414	16	86479404	0.0067	1030836	0.0333803	Atrial fibrillation || id:ebi-a-GCST006414	Atrial fibrillation	Atrial fibrillation || ||	TRUE	igd	0.0017	2.872e-06	exposure	TRUE	reported	ZWYdOc	textfile	7824	2	TRUE	0.00282245	22.1397
rs7565567	A	C	A	C	-0.042	0.0253	0.982	0.9776	FALSE	FALSE	FALSE	ebi-a-GCST006414	2	11711222	0.021	1030836	0.2286	Atrial fibrillation || id:ebi-a-GCST006414	Atrial fibrillation	Atrial fibrillation || ||	TRUE	igd	0.009	3.061e-06	exposure	TRUE	reported	ZWYdOc	textfile	7824	2	TRUE	0.00277573	21.7722
rs7661524	C	G	C	G	0.009	0.0088	0.5784	0.5652	FALSE	TRUE	TRUE	ebi-a-GCST006414	4	58000230	0.0067	1030836	0.193	Atrial fibrillation || id:ebi-a-GCST006414	Atrial fibrillation	Atrial fibrillation || ||	TRUE	igd	0.0017	1.261e-07	exposure	TRUE	reported	ZWYdOc	textfile	7824	2	FALSE	0.00356948	28.0205
rs802993	A	G	A	G	-0.0278	-0.0028	0.0685	0.0945	FALSE	FALSE	FALSE	ebi-a-GCST006414	14	52674877	0.0134	1030836	0.8361	Atrial fibrillation || id:ebi-a-GCST006414	Atrial fibrillation	Atrial fibrillation || ||	TRUE	igd	0.0063	9.106e-06	exposure	TRUE	reported	ZWYdOc	textfile	7824	2	TRUE	0.00248256	19.4669
rs942888	A	G	A	G	-0.0076	-0.0174	0.4776	0.4638	FALSE	FALSE	FALSE	ebi-a-GCST006414	13	46135229	0.0067	1030836	0.00933792	Atrial fibrillation || id:ebi-a-GCST006414	Atrial fibrillation	Atrial fibrillation || ||	TRUE	igd	0.0017	6.292e-06	exposure	TRUE	reported	ZWYdOc	textfile	7824	2	TRUE	0.00254796	19.9811
rs9809122	A	G	A	G	-0.008	0.0186	0.5296	0.5238	FALSE	FALSE	FALSE	ebi-a-GCST006414	3	70084253	0.0067	1030836	0.00539101	Atrial fibrillation || id:ebi-a-GCST006414	Atrial fibrillation	Atrial fibrillation || ||	TRUE	igd	0.0017	2.445e-06	exposure	TRUE	reported	ZWYdOc	textfile	7824	2	TRUE	0.00282245	22.1397
rs10021069	T	C	T	C	0.031	0.0001	0.9664	0.9612	FALSE	FALSE	FALSE	ebi-a-GCST006414	4	32355847	0.0183	1030836	0.9938	Atrial fibrillation || id:ebi-a-GCST006414	Atrial fibrillation	Atrial fibrillation || ||	TRUE	igd	0.0067	4.065e-06	exposure	TRUE	reported	F9n7kt	textfile	7824	2	TRUE	0.00272872	21.4024
rs10156335	A	G	A	G	-0.0153	0.0052	0.8473	0.8363	FALSE	FALSE	FALSE	ebi-a-GCST006414	8	95643315	0.009	1030836	0.568499	Atrial fibrillation || id:ebi-a-GCST006414	Atrial fibrillation	Atrial fibrillation || ||	TRUE	igd	0.0034	7.174e-06	exposure	TRUE	reported	F9n7kt	textfile	7824	2	TRUE	0.00258151	20.2448
rs11118895	T	C	T	C	0.0202	0.0093	0.4675	0.4294	FALSE	FALSE	FALSE	ebi-a-GCST006414	1	222093006	0.0067	1030836	0.1659	Atrial fibrillation || id:ebi-a-GCST006414	Atrial fibrillation	Atrial fibrillation || ||	TRUE	igd	0.0045	7.155e-06	exposure	TRUE	reported	F9n7kt	textfile	7824	2	TRUE	0.00256881	20.145
rs11674467	T	C	T	C	0.0148	0.0139	0.4181	0.4318	FALSE	FALSE	FALSE	ebi-a-GCST006414	2	38621456	0.0068	1030836	0.0421599	Atrial fibrillation || id:ebi-a-GCST006414	Atrial fibrillation	Atrial fibrillation || ||	TRUE	igd	0.003	7.005e-07	exposure	TRUE	reported	F9n7kt	textfile	7824	2	TRUE	0.00310101	24.3316
rs11780703	T	C	T	C	-0.0127	-0.0127	0.7557	0.7358	FALSE	FALSE	FALSE	ebi-a-GCST006414	8	139674108	0.0077	1030836	0.097681	Atrial fibrillation || id:ebi-a-GCST006414	Atrial fibrillation	Atrial fibrillation || ||	TRUE	igd	0.0026	9.892e-07	exposure	TRUE	reported	F9n7kt	textfile	7824	2	TRUE	0.00304025	23.8534
rs11824733	T	C	T	C	0.072	-0.0027	0.0212	0.0226	FALSE	FALSE	FALSE	ebi-a-GCST006414	11	23569779	0.0226	1030836	0.9051	Atrial fibrillation || id:ebi-a-GCST006414	Atrial fibrillation	Atrial fibrillation || ||	TRUE	igd	0.0161	7.644e-06	exposure	TRUE	reported	F9n7kt	textfile	7824	2	TRUE	0.00254962	19.9941
rs12862123	C	G	C	G	-0.0119	-0.0111	0.4723	0.4742	FALSE	TRUE	TRUE	ebi-a-GCST006414	13	80587669	0.0069	1030836	0.1053	Atrial fibrillation || id:ebi-a-GCST006414	Atrial fibrillation	Atrial fibrillation || ||	TRUE	igd	0.0025	2.618e-06	exposure	TRUE	reported	F9n7kt	textfile	7824	2	FALSE	0.00288755	22.6518
rs1483739	A	C	A	C	0.0117	-0.0143	0.2369	0.2323	FALSE	FALSE	FALSE	ebi-a-GCST006414	4	96314260	0.008	1030836	0.0721705	Atrial fibrillation || id:ebi-a-GCST006414	Atrial fibrillation	Atrial fibrillation || ||	TRUE	igd	0.0026	9.507e-06	exposure	TRUE	reported	F9n7kt	textfile	7824	2	TRUE	0.00258151	20.2448
rs17066836	C	G	C	G	-0.0707	-0.004	0.0202	0.019	FALSE	TRUE	FALSE	ebi-a-GCST006414	18	58034591	0.0255	1030836	0.8748	Atrial fibrillation || id:ebi-a-GCST006414	Atrial fibrillation	Atrial fibrillation || ||	TRUE	igd	0.0157	6.243e-06	exposure	TRUE	reported	F9n7kt	textfile	7824	2	TRUE	0.00258515	20.2735
rs17511568	T	C	T	C	0.0152	0.0157	0.8423	0.8137	FALSE	FALSE	FALSE	ebi-a-GCST006414	6	4461144	0.0088	1030836	0.0757304	Atrial fibrillation || id:ebi-a-GCST006414	Atrial fibrillation	Atrial fibrillation || ||	TRUE	igd	0.0033	5.26e-06	exposure	TRUE	reported	F9n7kt	textfile	7824	2	TRUE	0.0027043	21.2104
rs1801838	T	C	T	C	-0.0469	0.0178	0.9655	0.8825	FALSE	FALSE	FALSE	ebi-a-GCST006414	4	76568609	0.0104	1030836	0.0885707	Atrial fibrillation || id:ebi-a-GCST006414	Atrial fibrillation	Atrial fibrillation || ||	TRUE	igd	0.0105	8.513e-06	exposure	TRUE	reported	F9n7kt	textfile	7824	2	TRUE	0.0025435	19.946
rs281216	T	G	T	G	0.0205	0.0112	0.9184	0.8951	FALSE	FALSE	FALSE	ebi-a-GCST006414	15	47708579	0.0126	1030836	0.3707	Atrial fibrillation || id:ebi-a-GCST006414	Atrial fibrillation	Atrial fibrillation || ||	TRUE	igd	0.0043	1.704e-06	exposure	TRUE	reported	F9n7kt	textfile	7824	2	TRUE	0.00289656	22.7227
rs4472784	T	C	T	C	-0.0118	-0.0081	0.3048	0.3112	FALSE	FALSE	FALSE	ebi-a-GCST006414	1	173396971	0.0073	1030836	0.2672	Atrial fibrillation || id:ebi-a-GCST006414	Atrial fibrillation	Atrial fibrillation || ||	TRUE	igd	0.0026	4.782e-06	exposure	TRUE	reported	F9n7kt	textfile	7824	2	TRUE	0.00262571	20.5924
rs603424	A	G	A	G	0.0182	-0.0189	0.1833	0.1621	FALSE	FALSE	FALSE	ebi-a-GCST006414	10	102075479	0.009	1030836	0.03653	Atrial fibrillation || id:ebi-a-GCST006414	Atrial fibrillation	Atrial fibrillation || ||	TRUE	igd	0.0032	2.229e-08	exposure	TRUE	reported	F9n7kt	textfile	7824	2	TRUE	0.00411739	32.3394
rs6486528	C	G	C	G	0.0228	-0.0117	0.9236	0.8861	FALSE	TRUE	FALSE	ebi-a-GCST006414	12	130689914	0.0115	1030836	0.3117	Atrial fibrillation || id:ebi-a-GCST006414	Atrial fibrillation	Atrial fibrillation || ||	TRUE	igd	0.0049	3.302e-06	exposure	TRUE	reported	F9n7kt	textfile	7824	2	TRUE	0.00275962	21.6454
rs7322343	A	C	A	C	-0.0523	-0.0099	0.0391	0.1069	FALSE	FALSE	FALSE	ebi-a-GCST006414	13	73971058	0.0124	1030836	0.4239	Atrial fibrillation || id:ebi-a-GCST006414	Atrial fibrillation	Atrial fibrillation || ||	TRUE	igd	0.0115	5.206e-06	exposure	TRUE	reported	F9n7kt	textfile	7824	2	TRUE	0.00263653	20.6774
rs9291034	T	C	T	C	-0.0117	-0.0098	0.4068	0.4182	FALSE	FALSE	FALSE	ebi-a-GCST006414	3	192632492	0.0068	1030836	0.15	Atrial fibrillation || id:ebi-a-GCST006414	Atrial fibrillation	Atrial fibrillation || ||	TRUE	igd	0.0026	5.416e-06	exposure	TRUE	reported	F9n7kt	textfile	7824	2	TRUE	0.00258151	20.2448
rs10021069	T	C	T	C	0.0238	0.0001	0.9663	0.9612	FALSE	FALSE	FALSE	ebi-a-GCST006414	4	32355847	0.0183	1030836	0.9938	Atrial fibrillation || id:ebi-a-GCST006414	Atrial fibrillation	Atrial fibrillation || ||	TRUE	igd	0.005	1.81e-06	exposure	TRUE	reported	7cpllZ	textfile	7824	2	TRUE	0.00288755	22.6518
rs10152773	T	C	T	C	-0.0224	0.0061	0.0425	0.0452	FALSE	FALSE	FALSE	ebi-a-GCST006414	15	80674262	0.0161	1030836	0.705	Atrial fibrillation || id:ebi-a-GCST006414	Atrial fibrillation	Atrial fibrillation || ||	TRUE	igd	0.0049	4.733e-06	exposure	TRUE	reported	7cpllZ	textfile	7824	2	TRUE	0.00266389	20.8926
rs10160169	A	G	A	G	0.0084	-0.0024	0.6329	0.6036	FALSE	FALSE	FALSE	ebi-a-GCST006414	10	91856824	0.0068	1030836	0.726901	Atrial fibrillation || id:ebi-a-GCST006414	Atrial fibrillation	Atrial fibrillation || ||	TRUE	igd	0.0018	3.777e-06	exposure	TRUE	reported	7cpllZ	textfile	7824	2	TRUE	0.00277573	21.7722
rs10242171	A	G	A	G	-0.012	-0.0139	0.1356	0.1612	FALSE	FALSE	FALSE	ebi-a-GCST006414	7	28944145	0.0096	1030836	0.1451	Atrial fibrillation || id:ebi-a-GCST006414	Atrial fibrillation	Atrial fibrillation || ||	TRUE	igd	0.0026	4.246e-06	exposure	TRUE	reported	7cpllZ	textfile	7824	2	TRUE	0.00271523	21.2963
rs10498606	A	C	A	C	-0.0077	0.0059	0.4534	0.4521	FALSE	FALSE	FALSE	ebi-a-GCST006414	14	87320278	0.0066	1030836	0.3718	Atrial fibrillation || id:ebi-a-GCST006414	Atrial fibrillation	Atrial fibrillation || ||	TRUE	igd	0.0017	6.402e-06	exposure	TRUE	reported	7cpllZ	textfile	7824	2	TRUE	0.00261528	20.5103
rs1075227	T	C	T	C	0.009	0.004	0.552	0.5445	FALSE	FALSE	FALSE	ebi-a-GCST006414	4	18512526	0.0067	1030836	0.55	Atrial fibrillation || id:ebi-a-GCST006414	Atrial fibrillation	Atrial fibrillation || ||	TRUE	igd	0.002	6.795e-06	exposure	TRUE	reported	7cpllZ	textfile	7824	2	TRUE	0.00258151	20.2448
rs10757839	T	C	T	C	0.0079	-0.0103	0.6521	0.6364	FALSE	FALSE	FALSE	ebi-a-GCST006414	9	2942968	0.0069	1030836	0.1359	Atrial fibrillation || id:ebi-a-GCST006414	Atrial fibrillation	Atrial fibrillation || ||	TRUE	igd	0.0017	4.739e-06	exposure	TRUE	reported	7cpllZ	textfile	7824	2	TRUE	0.00275252	21.5896
rs10853932	T	C	T	C	0.008	-0.0103	0.345	0.3475	FALSE	FALSE	FALSE	ebi-a-GCST006414	19	34324709	0.0072	1030836	0.1525	Atrial fibrillation || id:ebi-a-GCST006414	Atrial fibrillation	Atrial fibrillation || ||	TRUE	igd	0.0018	5.449e-06	exposure	TRUE	reported	7cpllZ	textfile	7824	2	TRUE	0.00251832	19.748
rs11118120	A	C	A	C	-0.0121	-0.0014	0.8531	0.8493	FALSE	FALSE	FALSE	ebi-a-GCST006414	1	218705761	0.0093	1030836	0.8803	Atrial fibrillation || id:ebi-a-GCST006414	Atrial fibrillation	Atrial fibrillation || ||	TRUE	igd	0.0025	1.176e-06	exposure	TRUE	reported	7cpllZ	textfile	7824	2	TRUE	0.00298513	23.4196
rs11940037	T	C	T	C	0.0125	0.0138	0.8408	0.815	FALSE	FALSE	FALSE	ebi-a-GCST006414	4	58835528	0.0086	1030836	0.1101	Atrial fibrillation || id:ebi-a-GCST006414	Atrial fibrillation	Atrial fibrillation || ||	TRUE	igd	0.0025	7.006e-07	exposure	TRUE	reported	7cpllZ	textfile	7824	2	TRUE	0.00318512	24.9936
rs12353451	A	G	A	G	-0.0223	-0.019	0.0373	0.0452	FALSE	FALSE	FALSE	ebi-a-GCST006414	9	138061056	0.0168	1030836	0.2589	Atrial fibrillation || id:ebi-a-GCST006414	Atrial fibrillation	Atrial fibrillation || ||	TRUE	igd	0.0049	6.061e-06	exposure	TRUE	reported	7cpllZ	textfile	7824	2	TRUE	0.00264022	20.7065
rs1237044	T	C	T	C	0.0081	0.002	0.5836	0.5863	FALSE	FALSE	FALSE	ebi-a-GCST006414	17	7042246	0.0069	1030836	0.7659	Atrial fibrillation || id:ebi-a-GCST006414	Atrial fibrillation	Atrial fibrillation || ||	TRUE	igd	0.0018	5.097e-06	exposure	TRUE	reported	7cpllZ	textfile	7824	2	TRUE	0.00258151	20.2448
rs13355979	A	G	A	G	-0.0076	0.0079	0.5665	0.5732	FALSE	FALSE	FALSE	ebi-a-GCST006414	5	32984015	0.0067	1030836	0.2432	Atrial fibrillation || id:ebi-a-GCST006414	Atrial fibrillation	Atrial fibrillation || ||	TRUE	igd	0.0017	6.232e-06	exposure	TRUE	reported	7cpllZ	textfile	7824	2	TRUE	0.00254796	19.9811
rs1348656	T	C	T	C	-0.0137	0.001	0.798	0.7859	FALSE	FALSE	FALSE	ebi-a-GCST006414	3	144933520	0.0084	1030836	0.9005	Atrial fibrillation || id:ebi-a-GCST006414	Atrial fibrillation	Atrial fibrillation || ||	TRUE	igd	0.0024	1.169e-08	exposure	TRUE	reported	7cpllZ	textfile	7824	2	TRUE	0.00414749	32.5767
rs1426441	A	G	A	G	0.0113	0.0079	0.1423	0.1691	FALSE	FALSE	FALSE	ebi-a-GCST006414	12	114050965	0.009	1030836	0.3788	Atrial fibrillation || id:ebi-a-GCST006414	Atrial fibrillation	Atrial fibrillation || ||	TRUE	igd	0.0025	4.871e-06	exposure	TRUE	reported	7cpllZ	textfile	7824	2	TRUE	0.00260445	20.4252
rs1477025	T	C	T	C	0.0087	0.0063	0.6547	0.6567	FALSE	FALSE	FALSE	ebi-a-GCST006414	16	49811433	0.007	1030836	0.3632	Atrial fibrillation || id:ebi-a-GCST006414	Atrial fibrillation	Atrial fibrillation || ||	TRUE	igd	0.0017	4.828e-07	exposure	TRUE	reported	7cpllZ	textfile	7824	2	TRUE	0.00333626	26.1836
rs1662999	T	C	T	C	0.0079	0.0045	0.6325	0.6163	FALSE	FALSE	FALSE	ebi-a-GCST006414	2	26886802	0.0069	1030836	0.5157	Atrial fibrillation || id:ebi-a-GCST006414	Atrial fibrillation	Atrial fibrillation || ||	TRUE	igd	0.0017	4.209e-06	exposure	TRUE	reported	7cpllZ	textfile	7824	2	TRUE	0.00275252	21.5896
rs1922419	A	G	A	G	-0.0182	0.0026	0.7807	0.7829	FALSE	FALSE	FALSE	ebi-a-GCST006414	7	132919013	0.0081	1030836	0.746299	Atrial fibrillation || id:ebi-a-GCST006414	Atrial fibrillation	Atrial fibrillation || ||	TRUE	igd	0.0039	3.365e-06	exposure	TRUE	reported	7cpllZ	textfile	7824	2	TRUE	0.00277573	21.7722
rs2100884	T	C	T	C	-0.0084	-0.005	0.4375	0.4329	FALSE	FALSE	FALSE	ebi-a-GCST006414	11	6159019	0.0068	1030836	0.4558	Atrial fibrillation || id:ebi-a-GCST006414	Atrial fibrillation	Atrial fibrillation || ||	TRUE	igd	0.0017	8.6e-07	exposure	TRUE	reported	7cpllZ	textfile	7824	2	TRUE	0.00311085	24.409
rs2115366	T	C	T	C	-0.0079	0.0197	0.4418	0.4314	FALSE	FALSE	FALSE	ebi-a-GCST006414	2	8464031	0.0068	1030836	0.00357899	Atrial fibrillation || id:ebi-a-GCST006414	Atrial fibrillation	Atrial fibrillation || ||	TRUE	igd	0.0017	3.927e-06	exposure	TRUE	reported	7cpllZ	textfile	7824	2	TRUE	0.00275252	21.5896
rs216283	A	C	A	C	0.008	0.0132	0.4171	0.419	FALSE	FALSE	FALSE	ebi-a-GCST006414	19	3007698	0.0069	1030836	0.0565301	Atrial fibrillation || id:ebi-a-GCST006414	Atrial fibrillation	Atrial fibrillation || ||	TRUE	igd	0.0017	2.631e-06	exposure	TRUE	reported	7cpllZ	textfile	7824	2	TRUE	0.00282245	22.1397
rs2280248	A	G	A	G	-0.0077	0.0077	0.4808	0.4942	FALSE	FALSE	FALSE	ebi-a-GCST006414	15	42433802	0.0067	1030836	0.2475	Atrial fibrillation || id:ebi-a-GCST006414	Atrial fibrillation	Atrial fibrillation || ||	TRUE	igd	0.0017	5.545e-06	exposure	TRUE	reported	7cpllZ	textfile	7824	2	TRUE	0.00261528	20.5103
rs2489020	T	C	T	C	-0.0081	0.0135	0.5262	0.5157	FALSE	FALSE	FALSE	ebi-a-GCST006414	10	102385066	0.0067	1030836	0.0445995	Atrial fibrillation || id:ebi-a-GCST006414	Atrial fibrillation	Atrial fibrillation || ||	TRUE	igd	0.0017	2.3e-06	exposure	TRUE	reported	7cpllZ	textfile	7824	2	TRUE	0.00289324	22.6966
rs281216	T	G	T	G	0.0149	0.0112	0.9187	0.8951	FALSE	FALSE	FALSE	ebi-a-GCST006414	15	47708579	0.0126	1030836	0.3707	Atrial fibrillation || id:ebi-a-GCST006414	Atrial fibrillation	Atrial fibrillation || ||	TRUE	igd	0.0033	8.264e-06	exposure	TRUE	reported	7cpllZ	textfile	7824	2	TRUE	0.00259888	20.3814
rs2929381	C	G	C	G	0.008	-0.0083	0.5722	0.554	FALSE	TRUE	TRUE	ebi-a-GCST006414	3	19938988	0.0066	1030836	0.21	Atrial fibrillation || id:ebi-a-GCST006414	Atrial fibrillation	Atrial fibrillation || ||	TRUE	igd	0.0017	2.954e-06	exposure	TRUE	reported	7cpllZ	textfile	7824	2	FALSE	0.00282245	22.1397
rs3087751	A	C	A	C	0.0078	0.0012	0.423	0.4382	FALSE	FALSE	FALSE	ebi-a-GCST006414	20	1147410	0.0069	1030836	0.865	Atrial fibrillation || id:ebi-a-GCST006414	Atrial fibrillation	Atrial fibrillation || ||	TRUE	igd	0.0017	5.234e-06	exposure	TRUE	reported	7cpllZ	textfile	7824	2	TRUE	0.00268346	21.0465
rs3748771	T	G	T	G	-0.0671	-0.0119	0.9877	0.9911	FALSE	FALSE	FALSE	ebi-a-GCST006414	1	230973707	0.0335	1030836	0.7217	Atrial fibrillation || id:ebi-a-GCST006414	Atrial fibrillation	Atrial fibrillation || ||	TRUE	igd	0.0149	6.346e-06	exposure	TRUE	reported	7cpllZ	textfile	7824	2	TRUE	0.00258535	20.275
rs3863373	A	C	A	C	-0.008	0.0069	0.3335	0.3328	FALSE	FALSE	FALSE	ebi-a-GCST006414	12	71288396	0.0071	1030836	0.3285	Atrial fibrillation || id:ebi-a-GCST006414	Atrial fibrillation	Atrial fibrillation || ||	TRUE	igd	0.0017	4.205e-06	exposure	TRUE	reported	7cpllZ	textfile	7824	2	TRUE	0.00282245	22.1397
rs4420815	A	G	A	G	-0.014	-0.0143	0.143	0.1402	FALSE	FALSE	FALSE	ebi-a-GCST006414	3	33794769	0.0095	1030836	0.1312	Atrial fibrillation || id:ebi-a-GCST006414	Atrial fibrillation	Atrial fibrillation || ||	TRUE	igd	0.003	3.061e-06	exposure	TRUE	reported	7cpllZ	textfile	7824	2	TRUE	0.00277573	21.7722
rs4507103	A	G	A	G	0.0077	-0.0012	0.397	0.4017	FALSE	FALSE	FALSE	ebi-a-GCST006414	2	215361613	0.0067	1030836	0.862	Atrial fibrillation || id:ebi-a-GCST006414	Atrial fibrillation	Atrial fibrillation || ||	TRUE	igd	0.0017	6.893e-06	exposure	TRUE	reported	7cpllZ	textfile	7824	2	TRUE	0.00261528	20.5103
rs4710948	A	G	A	G	-0.0085	0.0057	0.3382	0.3529	FALSE	FALSE	FALSE	ebi-a-GCST006414	6	10305925	0.0069	1030836	0.408	Atrial fibrillation || id:ebi-a-GCST006414	Atrial fibrillation	Atrial fibrillation || ||	TRUE	igd	0.0017	6.939e-07	exposure	TRUE	reported	7cpllZ	textfile	7824	2	TRUE	0.00318512	24.9936
rs4750059	C	G	C	G	-0.0134	0.0015	0.7956	0.7489	FALSE	TRUE	FALSE	ebi-a-GCST006414	10	11471466	0.008	1030836	0.8552	Atrial fibrillation || id:ebi-a-GCST006414	Atrial fibrillation	Atrial fibrillation || ||	TRUE	igd	0.003	6.492e-06	exposure	TRUE	reported	7cpllZ	textfile	7824	2	TRUE	0.0025435	19.946
rs4961155	C	G	C	G	0.0077	0.0062	0.4226	0.4108	FALSE	TRUE	TRUE	ebi-a-GCST006414	8	90678263	0.0068	1030836	0.36	Atrial fibrillation || id:ebi-a-GCST006414	Atrial fibrillation	Atrial fibrillation || ||	TRUE	igd	0.0017	6.074e-06	exposure	TRUE	reported	7cpllZ	textfile	7824	2	FALSE	0.00261528	20.5103
rs603424	A	G	A	G	0.0225	-0.0189	0.1835	0.1621	FALSE	FALSE	FALSE	ebi-a-GCST006414	10	102075479	0.009	1030836	0.03653	Atrial fibrillation || id:ebi-a-GCST006414	Atrial fibrillation	Atrial fibrillation || ||	TRUE	igd	0.0024	6.064e-21	exposure	TRUE	reported	7cpllZ	textfile	7824	2	TRUE	0.0111087	87.8682
rs6453594	A	G	A	G	-0.0108	-0.0095	0.2196	0.2373	FALSE	FALSE	FALSE	ebi-a-GCST006414	6	73335690	0.0079	1030836	0.229	Atrial fibrillation || id:ebi-a-GCST006414	Atrial fibrillation	Atrial fibrillation || ||	TRUE	igd	0.0024	7.008e-06	exposure	TRUE	reported	7cpllZ	textfile	7824	2	TRUE	0.00258151	20.2448
rs6733405	A	G	A	G	-0.0082	-0.0027	0.3867	0.3827	FALSE	FALSE	FALSE	ebi-a-GCST006414	2	22973119	0.0069	1030836	0.695401	Atrial fibrillation || id:ebi-a-GCST006414	Atrial fibrillation	Atrial fibrillation || ||	TRUE	igd	0.0017	2.415e-06	exposure	TRUE	reported	7cpllZ	textfile	7824	2	TRUE	0.00296491	23.2605
rs6883481	T	C	T	C	0.0077	0.0044	0.4737	0.4963	FALSE	FALSE	FALSE	ebi-a-GCST006414	5	166132929	0.0067	1030836	0.5093	Atrial fibrillation || id:ebi-a-GCST006414	Atrial fibrillation	Atrial fibrillation || ||	TRUE	igd	0.0017	6.17e-06	exposure	TRUE	reported	7cpllZ	textfile	7824	2	TRUE	0.00261528	20.5103
rs727892	A	G	A	G	0.0083	-0.0014	0.5021	0.5096	FALSE	FALSE	FALSE	ebi-a-GCST006414	22	29443709	0.0067	1030836	0.8386	Atrial fibrillation || id:ebi-a-GCST006414	Atrial fibrillation	Atrial fibrillation || ||	TRUE	igd	0.0017	8.15e-07	exposure	TRUE	reported	7cpllZ	textfile	7824	2	TRUE	0.00303744	23.8313
rs7583745	T	C	T	C	-0.0262	0.0304	0.8839	0.9005	FALSE	FALSE	FALSE	ebi-a-GCST006414	2	79538898	0.0113	1030836	0.00712705	Atrial fibrillation || id:ebi-a-GCST006414	Atrial fibrillation	Atrial fibrillation || ||	TRUE	igd	0.0055	1.487e-06	exposure	TRUE	reported	7cpllZ	textfile	7824	2	TRUE	0.00289195	22.6864
rs7681360	A	G	A	G	0.0078	0.0102	0.5825	0.5704	FALSE	FALSE	FALSE	ebi-a-GCST006414	4	57973165	0.0067	1030836	0.1301	Atrial fibrillation || id:ebi-a-GCST006414	Atrial fibrillation	Atrial fibrillation || ||	TRUE	igd	0.0017	4.186e-06	exposure	TRUE	reported	7cpllZ	textfile	7824	2	TRUE	0.00268346	21.0465
rs7996008	A	G	A	G	0.0079	-0.0079	0.2935	0.3016	FALSE	FALSE	FALSE	ebi-a-GCST006414	13	58365712	0.0072	1030836	0.2732	Atrial fibrillation || id:ebi-a-GCST006414	Atrial fibrillation	Atrial fibrillation || ||	TRUE	igd	0.0017	5.685e-06	exposure	TRUE	reported	7cpllZ	textfile	7824	2	TRUE	0.00275252	21.5896
rs954820	A	G	A	G	0.0083	0.0025	0.5619	0.5533	FALSE	FALSE	FALSE	ebi-a-GCST006414	10	133957761	0.0069	1030836	0.7123	Atrial fibrillation || id:ebi-a-GCST006414	Atrial fibrillation	Atrial fibrillation || ||	TRUE	igd	0.0018	2.57e-06	exposure	TRUE	reported	7cpllZ	textfile	7824	2	TRUE	0.00271021	21.2569
rs9568232	T	C	T	C	0.0126	-0.0064	0.1152	0.0664	FALSE	FALSE	FALSE	ebi-a-GCST006414	13	50089844	0.013	1030836	0.6218	Atrial fibrillation || id:ebi-a-GCST006414	Atrial fibrillation	Atrial fibrillation || ||	TRUE	igd	0.0028	5.056e-06	exposure	TRUE	reported	7cpllZ	textfile	7824	2	TRUE	0.00258151	20.2448
rs9809122	A	G	A	G	-0.0087	0.0186	0.5295	0.5238	FALSE	FALSE	FALSE	ebi-a-GCST006414	3	70084253	0.0067	1030836	0.00539101	Atrial fibrillation || id:ebi-a-GCST006414	Atrial fibrillation	Atrial fibrillation || ||	TRUE	igd	0.0017	3.924e-07	exposure	TRUE	reported	7cpllZ	textfile	7824	2	TRUE	0.00333626	26.1836
rs10112003	A	G	A	G	0.019	0.0141	0.0783	0.079	FALSE	FALSE	FALSE	ebi-a-GCST006414	8	34360493	0.0123	1030836	0.2492	Atrial fibrillation || id:ebi-a-GCST006414	Atrial fibrillation	Atrial fibrillation || ||	TRUE	igd	0.004	2.412e-06	exposure	TRUE	reported	41Nv1L	textfile	7824	2	TRUE	0.00287546	22.5567
rs10242171	A	G	A	G	-0.0154	-0.0139	0.135	0.1612	FALSE	FALSE	FALSE	ebi-a-GCST006414	7	28944145	0.0096	1030836	0.1451	Atrial fibrillation || id:ebi-a-GCST006414	Atrial fibrillation	Atrial fibrillation || ||	TRUE	igd	0.0033	4.315e-06	exposure	TRUE	reported	41Nv1L	textfile	7824	2	TRUE	0.00277573	21.7722
rs10746614	A	G	A	G	-0.0114	0.003	0.2333	0.2443	FALSE	FALSE	FALSE	ebi-a-GCST006414	9	82616777	0.0079	1030836	0.702399	Atrial fibrillation || id:ebi-a-GCST006414	Atrial fibrillation	Atrial fibrillation || ||	TRUE	igd	0.0025	4.049e-06	exposure	TRUE	reported	41Nv1L	textfile	7824	2	TRUE	0.00265062	20.7883
rs11118120	A	C	A	C	-0.0142	-0.0014	0.8514	0.8493	FALSE	FALSE	FALSE	ebi-a-GCST006414	1	218705761	0.0093	1030836	0.8803	Atrial fibrillation || id:ebi-a-GCST006414	Atrial fibrillation	Atrial fibrillation || ||	TRUE	igd	0.0031	6.009e-06	exposure	TRUE	reported	41Nv1L	textfile	7824	2	TRUE	0.00267462	20.9769
rs11133892	A	G	A	G	0.012	-0.0048	0.4423	0.4351	FALSE	FALSE	FALSE	ebi-a-GCST006414	5	17255026	0.0067	1030836	0.4778	Atrial fibrillation || id:ebi-a-GCST006414	Atrial fibrillation	Atrial fibrillation || ||	TRUE	igd	0.0023	2.648e-07	exposure	TRUE	reported	41Nv1L	textfile	7824	2	TRUE	0.00346713	27.2142
rs12451448	A	G	A	G	-0.0116	-0.0074	0.2677	0.2626	FALSE	FALSE	FALSE	ebi-a-GCST006414	17	51587882	0.0075	1030836	0.3272	Atrial fibrillation || id:ebi-a-GCST006414	Atrial fibrillation	Atrial fibrillation || ||	TRUE	igd	0.0025	2.298e-06	exposure	TRUE	reported	41Nv1L	textfile	7824	2	TRUE	0.00274419	21.5241
rs13019537	C	G	C	G	0.0157	0.0053	0.841	0.843	FALSE	TRUE	FALSE	ebi-a-GCST006414	2	48976577	0.0094	1030836	0.5757	Atrial fibrillation || id:ebi-a-GCST006414	Atrial fibrillation	Atrial fibrillation || ||	TRUE	igd	0.0032	7.521e-07	exposure	TRUE	reported	41Nv1L	textfile	7824	2	TRUE	0.00306716	24.0651
rs1348656	T	C	T	C	-0.0172	0.001	0.7976	0.7859	FALSE	FALSE	FALSE	ebi-a-GCST006414	3	144933520	0.0084	1030836	0.9005	Atrial fibrillation || id:ebi-a-GCST006414	Atrial fibrillation	Atrial fibrillation || ||	TRUE	igd	0.003	1.058e-08	exposure	TRUE	reported	41Nv1L	textfile	7824	2	TRUE	0.00418374	32.8627
rs17495226	A	G	A	G	0.0216	0.006	0.0566	0.0573	FALSE	FALSE	FALSE	ebi-a-GCST006414	4	37642746	0.0149	1030836	0.6878	Atrial fibrillation || id:ebi-a-GCST006414	Atrial fibrillation	Atrial fibrillation || ||	TRUE	igd	0.0047	5.667e-06	exposure	TRUE	reported	41Nv1L	textfile	7824	2	TRUE	0.00269223	21.1155
rs1922578	A	G	A	G	-0.0391	-0.008	0.9821	0.9799	FALSE	FALSE	FALSE	ebi-a-GCST006414	12	83071197	0.0243	1030836	0.742099	Atrial fibrillation || id:ebi-a-GCST006414	Atrial fibrillation	Atrial fibrillation || ||	TRUE	igd	0.0088	9.363e-06	exposure	TRUE	reported	41Nv1L	textfile	7824	2	TRUE	0.00251689	19.7368
rs2017823	A	G	A	G	0.0142	-0.0078	0.841	0.8239	FALSE	FALSE	FALSE	ebi-a-GCST006414	18	2383523	0.0088	1030836	0.3745	Atrial fibrillation || id:ebi-a-GCST006414	Atrial fibrillation	Atrial fibrillation || ||	TRUE	igd	0.0031	4.849e-06	exposure	TRUE	reported	41Nv1L	textfile	7824	2	TRUE	0.00267462	20.9769
rs2929381	C	G	C	G	0.0105	-0.0083	0.5777	0.554	FALSE	TRUE	TRUE	ebi-a-GCST006414	3	19938988	0.0066	1030836	0.21	Atrial fibrillation || id:ebi-a-GCST006414	Atrial fibrillation	Atrial fibrillation || ||	TRUE	igd	0.0023	7.087e-06	exposure	TRUE	reported	41Nv1L	textfile	7824	2	FALSE	0.00265668	20.8359
rs35350	A	G	A	G	0.0376	-0.0204	0.9692	0.9453	FALSE	FALSE	FALSE	ebi-a-GCST006414	12	115608730	0.022	1030836	0.3536	Atrial fibrillation || id:ebi-a-GCST006414	Atrial fibrillation	Atrial fibrillation || ||	TRUE	igd	0.0083	5.443e-06	exposure	TRUE	reported	41Nv1L	textfile	7824	2	TRUE	0.00261609	20.5167
rs4287543	A	G	A	G	0.015	0.0178	0.8771	0.8535	FALSE	FALSE	FALSE	ebi-a-GCST006414	15	92113505	0.0096	1030836	0.0640103	Atrial fibrillation || id:ebi-a-GCST006414	Atrial fibrillation	Atrial fibrillation || ||	TRUE	igd	0.0033	4.542e-06	exposure	TRUE	reported	41Nv1L	textfile	7824	2	TRUE	0.00263379	20.6559
rs4353846	T	C	T	C	-0.0112	-0.0024	0.5643	0.5453	FALSE	FALSE	FALSE	ebi-a-GCST006414	3	177166139	0.0067	1030836	0.723	Atrial fibrillation || id:ebi-a-GCST006414	Atrial fibrillation	Atrial fibrillation || ||	TRUE	igd	0.0023	1.7e-06	exposure	TRUE	reported	41Nv1L	textfile	7824	2	TRUE	0.0030216	23.7066
rs4573205	T	G	T	G	-0.0146	0.0011	0.8698	0.845	FALSE	FALSE	FALSE	ebi-a-GCST006414	7	123864185	0.0098	1030836	0.9072	Atrial fibrillation || id:ebi-a-GCST006414	Atrial fibrillation	Atrial fibrillation || ||	TRUE	igd	0.0033	8.717e-06	exposure	TRUE	reported	41Nv1L	textfile	7824	2	TRUE	0.00249554	19.5689
rs4654501	A	G	A	G	0.011	-0.0023	0.7667	0.7559	FALSE	FALSE	FALSE	ebi-a-GCST006414	1	4235768	0.0079	1030836	0.772499	Atrial fibrillation || id:ebi-a-GCST006414	Atrial fibrillation	Atrial fibrillation || ||	TRUE	igd	0.0025	7.407e-06	exposure	TRUE	reported	41Nv1L	textfile	7824	2	TRUE	0.00246833	19.3551
rs6453591	A	T	A	T	0.0133	0.0093	0.771	0.7627	FALSE	TRUE	FALSE	ebi-a-GCST006414	6	73335108	0.0079	1030836	0.2385	Atrial fibrillation || id:ebi-a-GCST006414	Atrial fibrillation	Atrial fibrillation || ||	TRUE	igd	0.0025	8.55e-08	exposure	TRUE	reported	41Nv1L	textfile	7824	2	TRUE	0.00360434	28.2952
rs7898173	A	G	A	G	-0.0138	-0.0272	0.1431	0.1378	FALSE	FALSE	FALSE	ebi-a-GCST006414	10	3429328	0.0099	1030836	0.00602504	Atrial fibrillation || id:ebi-a-GCST006414	Atrial fibrillation	Atrial fibrillation || ||	TRUE	igd	0.0031	8.957e-06	exposure	TRUE	reported	41Nv1L	textfile	7824	2	TRUE	0.00252643	19.8118
rs7951538	C	G	C	G	-0.0107	0.0008	0.7061	0.6923	FALSE	TRUE	FALSE	ebi-a-GCST006414	11	95867689	0.0074	1030836	0.9135	Atrial fibrillation || id:ebi-a-GCST006414	Atrial fibrillation	Atrial fibrillation || ||	TRUE	igd	0.0024	8.092e-06	exposure	TRUE	reported	41Nv1L	textfile	7824	2	TRUE	0.00253404	19.8717
rs9861865	C	G	C	G	-0.0107	0.0141	0.3196	0.3232	FALSE	TRUE	FALSE	ebi-a-GCST006414	3	116283527	0.007	1030836	0.0453304	Atrial fibrillation || id:ebi-a-GCST006414	Atrial fibrillation	Atrial fibrillation || ||	TRUE	igd	0.0024	8.06e-06	exposure	TRUE	reported	41Nv1L	textfile	7824	2	TRUE	0.00253404	19.8717
rs10509840	A	G	A	G	-0.0119	0.0181	0.6879	0.7411	FALSE	FALSE	FALSE	ebi-a-GCST006414	10	109373772	0.0078	1030836	0.0208901	Atrial fibrillation || id:ebi-a-GCST006414	Atrial fibrillation	Atrial fibrillation || ||	TRUE	igd	0.0026	4.225e-06	exposure	TRUE	reported	So6Oxu	textfile	7824	2	TRUE	0.00267028	20.9429
rs11036893	T	C	T	C	-0.013	-0.0129	0.3592	0.3594	FALSE	FALSE	FALSE	ebi-a-GCST006414	11	42466106	0.007	1030836	0.0640693	Atrial fibrillation || id:ebi-a-GCST006414	Atrial fibrillation	Atrial fibrillation || ||	TRUE	igd	0.0025	3.005e-07	exposure	TRUE	reported	So6Oxu	textfile	7824	2	TRUE	0.00344413	27.0331
rs11245200	T	C	T	C	0.018	-0.0194	0.1119	0.1125	FALSE	FALSE	FALSE	ebi-a-GCST006414	10	126182752	0.0108	1030836	0.07142	Atrial fibrillation || id:ebi-a-GCST006414	Atrial fibrillation	Atrial fibrillation || ||	TRUE	igd	0.004	8.941e-06	exposure	TRUE	reported	So6Oxu	textfile	7824	2	TRUE	0.00258151	20.2448
rs11791164	T	G	T	G	0.0196	0.0086	0.0803	0.1019	FALSE	FALSE	FALSE	ebi-a-GCST006414	9	38285271	0.0112	1030836	0.4389	Atrial fibrillation || id:ebi-a-GCST006414	Atrial fibrillation	Atrial fibrillation || ||	TRUE	igd	0.0043	4.345e-06	exposure	TRUE	reported	So6Oxu	textfile	7824	2	TRUE	0.00264847	20.7713
rs16830012	T	G	T	G	-0.0328	-0.013	0.9719	0.9541	FALSE	FALSE	FALSE	ebi-a-GCST006414	2	134812663	0.0172	1030836	0.4482	Atrial fibrillation || id:ebi-a-GCST006414	Atrial fibrillation	Atrial fibrillation || ||	TRUE	igd	0.0073	7.407e-06	exposure	TRUE	reported	So6Oxu	textfile	7824	2	TRUE	0.00257368	20.1832
rs17056226	T	G	T	G	0.0153	0.0039	0.1416	0.1436	FALSE	FALSE	FALSE	ebi-a-GCST006414	18	72767269	0.0096	1030836	0.6856	Atrial fibrillation || id:ebi-a-GCST006414	Atrial fibrillation	Atrial fibrillation || ||	TRUE	igd	0.0034	7.065e-06	exposure	TRUE	reported	So6Oxu	textfile	7824	2	TRUE	0.00258151	20.2448
rs17385848	A	G	A	G	0.0122	0.0101	0.6443	0.6691	FALSE	FALSE	FALSE	ebi-a-GCST006414	2	17277900	0.0071	1030836	0.1541	Atrial fibrillation || id:ebi-a-GCST006414	Atrial fibrillation	Atrial fibrillation || ||	TRUE	igd	0.0025	1.162e-06	exposure	TRUE	reported	So6Oxu	textfile	7824	2	TRUE	0.00303453	23.8083
rs17773390	A	G	A	G	0.0123	-0.0116	0.2915	0.3244	FALSE	FALSE	FALSE	ebi-a-GCST006414	4	6173521	0.0073	1030836	0.1147	Atrial fibrillation || id:ebi-a-GCST006414	Atrial fibrillation	Atrial fibrillation || ||	TRUE	igd	0.0026	3.254e-06	exposure	TRUE	reported	So6Oxu	textfile	7824	2	TRUE	0.00285229	22.3745
rs1830241	A	G	A	G	0.0118	0.0005	0.3431	0.4144	FALSE	FALSE	FALSE	ebi-a-GCST006414	3	22114812	0.0069	1030836	0.9454	Atrial fibrillation || id:ebi-a-GCST006414	Atrial fibrillation	Atrial fibrillation || ||	TRUE	igd	0.0026	7.497e-06	exposure	TRUE	reported	So6Oxu	textfile	7824	2	TRUE	0.00262571	20.5924
rs3135459	T	C	T	C	0.0118	-0.0064	0.7047	0.6744	FALSE	FALSE	FALSE	ebi-a-GCST006414	4	2374646	0.0072	1030836	0.3678	Atrial fibrillation || id:ebi-a-GCST006414	Atrial fibrillation	Atrial fibrillation || ||	TRUE	igd	0.0026	4.085e-06	exposure	TRUE	reported	So6Oxu	textfile	7824	2	TRUE	0.00262571	20.5924
rs3900774	T	G	T	G	0.061	-0.0263	0.988	0.9681	FALSE	FALSE	FALSE	ebi-a-GCST006414	6	168870384	0.0188	1030836	0.1617	Atrial fibrillation || id:ebi-a-GCST006414	Atrial fibrillation	Atrial fibrillation || ||	TRUE	igd	0.013	2.701e-06	exposure	TRUE	reported	So6Oxu	textfile	7824	2	TRUE	0.00280623	22.0121
rs4960640	T	C	T	C	-0.0285	-0.0036	0.9667	0.963	FALSE	FALSE	FALSE	ebi-a-GCST006414	7	154676752	0.0185	1030836	0.8465	Atrial fibrillation || id:ebi-a-GCST006414	Atrial fibrillation	Atrial fibrillation || ||	TRUE	igd	0.0064	9.695e-06	exposure	TRUE	reported	So6Oxu	textfile	7824	2	TRUE	0.00252814	19.8253
rs6471261	T	G	T	G	0.0115	-0.0156	0.2806	0.3	FALSE	FALSE	FALSE	ebi-a-GCST006414	8	91890170	0.0072	1030836	0.0301301	Atrial fibrillation || id:ebi-a-GCST006414	Atrial fibrillation	Atrial fibrillation || ||	TRUE	igd	0.0025	6.164e-06	exposure	TRUE	reported	So6Oxu	textfile	7824	2	TRUE	0.0026972	21.1546
rs6472299	A	G	A	G	-0.0149	-0.0015	0.8381	0.8376	FALSE	FALSE	FALSE	ebi-a-GCST006414	8	68365314	0.009	1030836	0.8698	Atrial fibrillation || id:ebi-a-GCST006414	Atrial fibrillation	Atrial fibrillation || ||	TRUE	igd	0.0033	7.866e-06	exposure	TRUE	reported	So6Oxu	textfile	7824	2	TRUE	0.00259888	20.3814
rs6783294	A	G	A	G	-0.0213	0.0079	0.4281	0.3869	FALSE	FALSE	FALSE	ebi-a-GCST006414	3	133905345	0.0068	1030836	0.2484	Atrial fibrillation || id:ebi-a-GCST006414	Atrial fibrillation	Atrial fibrillation || ||	TRUE	igd	0.0045	2.41e-06	exposure	TRUE	reported	So6Oxu	textfile	7824	2	TRUE	0.00285538	22.3987
rs6887589	A	G	A	G	-0.0142	-0.0101	0.7787	0.7727	FALSE	FALSE	FALSE	ebi-a-GCST006414	5	107011559	0.0079	1030836	0.2007	Atrial fibrillation || id:ebi-a-GCST006414	Atrial fibrillation	Atrial fibrillation || ||	TRUE	igd	0.0026	4.33e-08	exposure	TRUE	reported	So6Oxu	textfile	7824	2	TRUE	0.00379794	29.8208
rs7710912	A	G	A	G	-0.0189	-0.0296	0.0728	0.1	FALSE	FALSE	FALSE	ebi-a-GCST006414	5	83978954	0.0126	1030836	0.01865	Atrial fibrillation || id:ebi-a-GCST006414	Atrial fibrillation	Atrial fibrillation || ||	TRUE	igd	0.0042	8.302e-06	exposure	TRUE	reported	So6Oxu	textfile	7824	2	TRUE	0.00258151	20.2448
rs7791503	T	C	T	C	0.0126	0.007	0.269	0.2823	FALSE	FALSE	FALSE	ebi-a-GCST006414	7	46007683	0.0076	1030836	0.358	Atrial fibrillation || id:ebi-a-GCST006414	Atrial fibrillation	Atrial fibrillation || ||	TRUE	igd	0.0026	9.648e-07	exposure	TRUE	reported	So6Oxu	textfile	7824	2	TRUE	0.0029927	23.4792
rs8098317	T	G	T	G	-0.0119	0.0055	0.7857	0.7812	FALSE	FALSE	FALSE	ebi-a-GCST006414	18	22207719	0.008	1030836	0.4922	Atrial fibrillation || id:ebi-a-GCST006414	Atrial fibrillation	Atrial fibrillation || ||	TRUE	igd	0.0026	6.643e-06	exposure	TRUE	reported	So6Oxu	textfile	7824	2	TRUE	0.00267028	20.9429
rs961959	A	C	A	C	-0.0121	0.0062	0.1925	0.2236	FALSE	FALSE	FALSE	ebi-a-GCST006414	9	121550035	0.0082	1030836	0.4511	Atrial fibrillation || id:ebi-a-GCST006414	Atrial fibrillation	Atrial fibrillation || ||	TRUE	igd	0.0027	5.262e-06	exposure	TRUE	reported	So6Oxu	textfile	7824	2	TRUE	0.00256036	20.0785
rs10005295	A	G	A	G	-0.0634	0.0107	0.0267	0.07	FALSE	FALSE	FALSE	ebi-a-GCST006414	4	91882724	0.0167	1030836	0.5231	Atrial fibrillation || id:ebi-a-GCST006414	Atrial fibrillation	Atrial fibrillation || ||	TRUE	igd	0.0136	3.398e-06	exposure	TRUE	reported	C2YRNp	textfile	7824	2	TRUE	0.00276992	21.7265
rs10164158	A	G	A	G	0.0229	-0.0129	0.0577	0.0671	FALSE	FALSE	FALSE	ebi-a-GCST006414	18	66766874	0.0132	1030836	0.3291	Atrial fibrillation || id:ebi-a-GCST006414	Atrial fibrillation	Atrial fibrillation || ||	TRUE	igd	0.005	4.179e-06	exposure	TRUE	reported	C2YRNp	textfile	7824	2	TRUE	0.00267386	20.971
rs10831497	A	G	A	G	0.0126	0.0114	0.2209	0.2391	FALSE	FALSE	FALSE	ebi-a-GCST006414	11	95947410	0.0078	1030836	0.1439	Atrial fibrillation || id:ebi-a-GCST006414	Atrial fibrillation	Atrial fibrillation || ||	TRUE	igd	0.0028	4.968e-06	exposure	TRUE	reported	C2YRNp	textfile	7824	2	TRUE	0.00258151	20.2448
rs11118120	A	C	A	C	-0.0175	-0.0014	0.8534	0.8493	FALSE	FALSE	FALSE	ebi-a-GCST006414	1	218705761	0.0093	1030836	0.8803	Atrial fibrillation || id:ebi-a-GCST006414	Atrial fibrillation	Atrial fibrillation || ||	TRUE	igd	0.0033	1.709e-07	exposure	TRUE	reported	C2YRNp	textfile	7824	2	TRUE	0.00358147	28.1149
rs12250605	T	C	T	C	0.0122	0.001	0.751	0.7277	FALSE	FALSE	FALSE	ebi-a-GCST006414	10	120049194	0.0075	1030836	0.8971	Atrial fibrillation || id:ebi-a-GCST006414	Atrial fibrillation	Atrial fibrillation || ||	TRUE	igd	0.0026	2.015e-06	exposure	TRUE	reported	C2YRNp	textfile	7824	2	TRUE	0.00280623	22.0121
rs12426539	T	C	T	C	0.0405	0.0433	0.0306	0.0416	FALSE	FALSE	FALSE	ebi-a-GCST006414	12	131736779	0.0194	1030836	0.0255	Atrial fibrillation || id:ebi-a-GCST006414	Atrial fibrillation	Atrial fibrillation || ||	TRUE	igd	0.0091	9.311e-06	exposure	TRUE	reported	C2YRNp	textfile	7824	2	TRUE	0.00252523	19.8023
rs13393013	A	G	A	G	0.0415	0.0327	0.0218	0.025	FALSE	FALSE	FALSE	ebi-a-GCST006414	2	196373911	0.0209	1030836	0.1174	Atrial fibrillation || id:ebi-a-GCST006414	Atrial fibrillation	Atrial fibrillation || ||	TRUE	igd	0.0085	1.075e-06	exposure	TRUE	reported	C2YRNp	textfile	7824	2	TRUE	0.00303744	23.8313
rs17155949	T	C	T	C	0.0698	-0.0297	0.9746	0.9856	FALSE	FALSE	FALSE	ebi-a-GCST006414	5	103243077	0.0311	1030836	0.3388	Atrial fibrillation || id:ebi-a-GCST006414	Atrial fibrillation	Atrial fibrillation || ||	TRUE	igd	0.0153	4.752e-06	exposure	TRUE	reported	C2YRNp	textfile	7824	2	TRUE	0.00265305	20.8074
rs1936396	A	G	A	G	-0.0118	0.0008	0.2253	0.2461	FALSE	FALSE	FALSE	ebi-a-GCST006414	10	45548068	0.0079	1030836	0.92	Atrial fibrillation || id:ebi-a-GCST006414	Atrial fibrillation	Atrial fibrillation || ||	TRUE	igd	0.0026	5.67e-06	exposure	TRUE	reported	C2YRNp	textfile	7824	2	TRUE	0.00262571	20.5924
rs314241	T	C	T	C	-0.0114	-0.0125	0.4625	0.4465	FALSE	FALSE	FALSE	ebi-a-GCST006414	17	7045661	0.0069	1030836	0.0698506	Atrial fibrillation || id:ebi-a-GCST006414	Atrial fibrillation	Atrial fibrillation || ||	TRUE	igd	0.0025	5.249e-06	exposure	TRUE	reported	C2YRNp	textfile	7824	2	TRUE	0.00265062	20.7883
rs35350	A	G	A	G	0.0397	-0.0204	0.9722	0.9453	FALSE	FALSE	FALSE	ebi-a-GCST006414	12	115608730	0.022	1030836	0.3536	Atrial fibrillation || id:ebi-a-GCST006414	Atrial fibrillation	Atrial fibrillation || ||	TRUE	igd	0.0089	8.097e-06	exposure	TRUE	reported	C2YRNp	textfile	7824	2	TRUE	0.0025367	19.8925
rs3759526	T	C	T	C	-0.0209	0.0052	0.0806	0.074	FALSE	FALSE	FALSE	ebi-a-GCST006414	14	51292535	0.0123	1030836	0.6709	Atrial fibrillation || id:ebi-a-GCST006414	Atrial fibrillation	Atrial fibrillation || ||	TRUE	igd	0.0043	8.927e-07	exposure	TRUE	reported	C2YRNp	textfile	7824	2	TRUE	0.00301035	23.6181
rs4109037	A	T	A	T	0.0162	-0.0321	0.146	0.1499	FALSE	TRUE	FALSE	ebi-a-GCST006414	4	57775609	0.0095	1030836	0.000701003	Atrial fibrillation || id:ebi-a-GCST006414	Atrial fibrillation	Atrial fibrillation || ||	TRUE	igd	0.0033	9.489e-07	exposure	TRUE	reported	C2YRNp	textfile	7824	2	TRUE	0.0030707	24.093
rs4420815	A	G	A	G	-0.019	-0.0143	0.143	0.1402	FALSE	FALSE	FALSE	ebi-a-GCST006414	3	33794769	0.0095	1030836	0.1312	Atrial fibrillation || id:ebi-a-GCST006414	Atrial fibrillation	Atrial fibrillation || ||	TRUE	igd	0.004	2.034e-06	exposure	TRUE	reported	C2YRNp	textfile	7824	2	TRUE	0.00287546	22.5567
rs453612	T	C	T	C	0.0114	0.0044	0.3549	0.3631	FALSE	FALSE	FALSE	ebi-a-GCST006414	20	15402178	0.007	1030836	0.5291	Atrial fibrillation || id:ebi-a-GCST006414	Atrial fibrillation	Atrial fibrillation || ||	TRUE	igd	0.0025	5.854e-06	exposure	TRUE	reported	C2YRNp	textfile	7824	2	TRUE	0.00265062	20.7883
rs4710948	A	G	A	G	-0.0115	0.0057	0.3383	0.3529	FALSE	FALSE	FALSE	ebi-a-GCST006414	6	10305925	0.0069	1030836	0.408	Atrial fibrillation || id:ebi-a-GCST006414	Atrial fibrillation	Atrial fibrillation || ||	TRUE	igd	0.0025	4.85e-06	exposure	TRUE	reported	C2YRNp	textfile	7824	2	TRUE	0.0026972	21.1546
rs603424	A	G	A	G	0.0162	-0.0189	0.1832	0.1621	FALSE	FALSE	FALSE	ebi-a-GCST006414	10	102075479	0.009	1030836	0.03653	Atrial fibrillation || id:ebi-a-GCST006414	Atrial fibrillation	Atrial fibrillation || ||	TRUE	igd	0.0032	5.756e-07	exposure	TRUE	reported	C2YRNp	textfile	7824	2	TRUE	0.00326498	25.6224
rs6467872	A	C	A	C	0.0114	0.0025	0.6087	0.5875	FALSE	FALSE	FALSE	ebi-a-GCST006414	7	81404882	0.0068	1030836	0.7089	Atrial fibrillation || id:ebi-a-GCST006414	Atrial fibrillation	Atrial fibrillation || ||	TRUE	igd	0.0025	5.639e-06	exposure	TRUE	reported	C2YRNp	textfile	7824	2	TRUE	0.00265062	20.7883
rs6665988	A	C	A	C	-0.0115	0.0007	0.7127	0.7157	FALSE	FALSE	FALSE	ebi-a-GCST006414	1	200509911	0.0073	1030836	0.919	Atrial fibrillation || id:ebi-a-GCST006414	Atrial fibrillation	Atrial fibrillation || ||	TRUE	igd	0.0026	9.113e-06	exposure	TRUE	reported	C2YRNp	textfile	7824	2	TRUE	0.00249422	19.5586
rs670365	A	G	A	G	0.039	-0.0035	0.0903	0.1566	FALSE	FALSE	FALSE	ebi-a-GCST006414	5	41603440	0.0091	1030836	0.7038	Atrial fibrillation || id:ebi-a-GCST006414	Atrial fibrillation	Atrial fibrillation || ||	TRUE	igd	0.0088	9.48e-06	exposure	TRUE	reported	C2YRNp	textfile	7824	2	TRUE	0.00250407	19.636
rs7016645	T	C	T	C	-0.0117	-0.0129	0.253	0.2634	FALSE	FALSE	FALSE	ebi-a-GCST006414	8	80542027	0.0075	1030836	0.0873595	Atrial fibrillation || id:ebi-a-GCST006414	Atrial fibrillation	Atrial fibrillation || ||	TRUE	igd	0.0026	8.442e-06	exposure	TRUE	reported	C2YRNp	textfile	7824	2	TRUE	0.00258151	20.2448
rs7796330	T	C	T	C	0.0116	0.0025	0.2727	0.2823	FALSE	FALSE	FALSE	ebi-a-GCST006414	7	49127859	0.0075	1030836	0.7377	Atrial fibrillation || id:ebi-a-GCST006414	Atrial fibrillation	Atrial fibrillation || ||	TRUE	igd	0.0026	7.927e-06	exposure	TRUE	reported	C2YRNp	textfile	7824	2	TRUE	0.00253768	19.9002
rs11184997	A	T	A	T	0.0179	-0.0096	0.2894	0.2768	FALSE	TRUE	FALSE	ebi-a-GCST006414	1	107417554	0.0074	1030836	0.1978	Atrial fibrillation || id:ebi-a-GCST006414	Atrial fibrillation	Atrial fibrillation || ||	TRUE	igd	0.0039	6.013e-06	exposure	TRUE	reported	gWcRby	textfile	7824	2	TRUE	0.00268522	21.0604
rs11718405	T	C	T	C	0.0216	0.0033	0.8358	0.8326	FALSE	FALSE	FALSE	ebi-a-GCST006414	3	105147202	0.0089	1030836	0.7106	Atrial fibrillation || id:ebi-a-GCST006414	Atrial fibrillation	Atrial fibrillation || ||	TRUE	igd	0.0048	8.433e-06	exposure	TRUE	reported	gWcRby	textfile	7824	2	TRUE	0.00258151	20.2448
rs1476414	C	G	C	G	0.0397	-0.0079	0.0535	0.0831	FALSE	TRUE	FALSE	ebi-a-GCST006414	13	88284956	0.0133	1030836	0.550301	Atrial fibrillation || id:ebi-a-GCST006414	Atrial fibrillation	Atrial fibrillation || ||	TRUE	igd	0.0081	9.299e-07	exposure	TRUE	reported	gWcRby	textfile	7824	2	TRUE	0.00306091	24.016
rs3010320	A	T	A	T	-0.0205	0.0028	0.232	0.2581	FALSE	TRUE	FALSE	ebi-a-GCST006414	1	59564892	0.0078	1030836	0.722099	Atrial fibrillation || id:ebi-a-GCST006414	Atrial fibrillation	Atrial fibrillation || ||	TRUE	igd	0.0042	1.001e-06	exposure	TRUE	reported	gWcRby	textfile	7824	2	TRUE	0.00303571	23.8176
rs35421463	A	G	A	G	0.0277	0.0033	0.4033	0.4021	FALSE	FALSE	FALSE	ebi-a-GCST006414	4	12781664	0.0068	1030836	0.6261	Atrial fibrillation || id:ebi-a-GCST006414	Atrial fibrillation	Atrial fibrillation || ||	TRUE	igd	0.006	4.148e-06	exposure	TRUE	reported	gWcRby	textfile	7824	2	TRUE	0.00271673	21.3082
rs3915237	T	G	T	G	-0.0182	0.0045	0.7005	0.6923	FALSE	FALSE	FALSE	ebi-a-GCST006414	12	16419405	0.0073	1030836	0.5392	Atrial fibrillation || id:ebi-a-GCST006414	Atrial fibrillation	Atrial fibrillation || ||	TRUE	igd	0.004	5.519e-06	exposure	TRUE	reported	gWcRby	textfile	7824	2	TRUE	0.00263904	20.6972
rs4443239	T	G	T	G	0.031	0.0157	0.7453	0.7574	FALSE	FALSE	FALSE	ebi-a-GCST006414	4	170263032	0.0078	1030836	0.04476	Atrial fibrillation || id:ebi-a-GCST006414	Atrial fibrillation	Atrial fibrillation || ||	TRUE	igd	0.0069	7.58e-06	exposure	TRUE	reported	gWcRby	textfile	7824	2	TRUE	0.00257322	20.1797
rs4669590	A	T	A	T	-0.0214	0.0005	0.5087	0.5324	FALSE	TRUE	TRUE	ebi-a-GCST006414	2	10691027	0.0069	1030836	0.9394	Atrial fibrillation || id:ebi-a-GCST006414	Atrial fibrillation	Atrial fibrillation || ||	TRUE	igd	0.0048	7.917e-06	exposure	TRUE	reported	gWcRby	textfile	7824	2	FALSE	0.00253404	19.8717
rs4717457	A	C	A	C	0.0233	-0.0173	0.1392	0.1355	FALSE	FALSE	FALSE	ebi-a-GCST006414	7	67953848	0.0097	1030836	0.0743498	Atrial fibrillation || id:ebi-a-GCST006414	Atrial fibrillation	Atrial fibrillation || ||	TRUE	igd	0.0052	6.802e-06	exposure	TRUE	reported	gWcRby	textfile	7824	2	TRUE	0.00255955	20.0722
rs6497209	A	G	A	G	0.019	0.0054	0.2139	0.2144	FALSE	FALSE	FALSE	ebi-a-GCST006414	15	86029597	0.008	1030836	0.5004	Atrial fibrillation || id:ebi-a-GCST006414	Atrial fibrillation	Atrial fibrillation || ||	TRUE	igd	0.0042	4.779e-06	exposure	TRUE	reported	gWcRby	textfile	7824	2	TRUE	0.00260883	20.4596
rs699474	C	G	C	G	0.1282	-0.0133	0.0134	0.0444	FALSE	TRUE	FALSE	ebi-a-GCST006414	4	24796864	0.036	1030836	0.710901	Atrial fibrillation || id:ebi-a-GCST006414	Atrial fibrillation	Atrial fibrillation || ||	TRUE	igd	0.0264	1.158e-06	exposure	TRUE	reported	gWcRby	textfile	7824	2	TRUE	0.00300492	23.5753
rs7561932	T	C	T	C	0.0184	0.0151	0.7721	0.7713	FALSE	FALSE	FALSE	ebi-a-GCST006414	2	65545068	0.0079	1030836	0.0549199	Atrial fibrillation || id:ebi-a-GCST006414	Atrial fibrillation	Atrial fibrillation || ||	TRUE	igd	0.0042	9.551e-06	exposure	TRUE	reported	gWcRby	textfile	7824	2	TRUE	0.00244706	19.1878
rs7871735	T	G	T	G	0.0184	0.0013	0.2953	0.2766	FALSE	FALSE	FALSE	ebi-a-GCST006414	9	24205004	0.0074	1030836	0.8627	Atrial fibrillation || id:ebi-a-GCST006414	Atrial fibrillation	Atrial fibrillation || ||	TRUE	igd	0.004	3.395e-06	exposure	TRUE	reported	gWcRby	textfile	7824	2	TRUE	0.0026972	21.1546
rs9295427	A	G	A	G	0.0356	0.0216	0.9408	0.9283	FALSE	FALSE	FALSE	ebi-a-GCST006414	6	19287493	0.013	1030836	0.0967899	Atrial fibrillation || id:ebi-a-GCST006414	Atrial fibrillation	Atrial fibrillation || ||	TRUE	igd	0.0077	3.808e-06	exposure	TRUE	reported	gWcRby	textfile	7824	2	TRUE	0.00272461	21.3701
rs9460045	T	C	T	C	-0.0529	0.014	0.9224	0.9077	FALSE	FALSE	FALSE	ebi-a-GCST006414	6	170414285	0.0138	1030836	0.3122	Atrial fibrillation || id:ebi-a-GCST006414	Atrial fibrillation	Atrial fibrillation || ||	TRUE	igd	0.0119	8.911e-06	exposure	TRUE	reported	gWcRby	textfile	7824	2	TRUE	0.00251938	19.7563
rs10900040	T	C	T	C	-0.0144	-0.0054	0.8351	0.781	FALSE	FALSE	FALSE	ebi-a-GCST006414	10	44953571	0.0082	1030836	0.5131	Atrial fibrillation || id:ebi-a-GCST006414	Atrial fibrillation	Atrial fibrillation || ||	TRUE	igd	0.0031	3.401e-06	exposure	TRUE	reported	4cdgXJ	textfile	7824	2	TRUE	0.00275028	21.572
rs10945970	T	C	T	C	-0.011	-0.0011	0.3103	0.3605	FALSE	FALSE	FALSE	ebi-a-GCST006414	6	164697719	0.0072	1030836	0.8729	Atrial fibrillation || id:ebi-a-GCST006414	Atrial fibrillation	Atrial fibrillation || ||	TRUE	igd	0.0025	7.379e-06	exposure	TRUE	reported	4cdgXJ	textfile	7824	2	TRUE	0.00246833	19.3551
rs11701867	A	C	A	C	-0.0136	0.0097	0.1761	0.2004	FALSE	FALSE	FALSE	ebi-a-GCST006414	21	43556732	0.0085	1030836	0.2518	Atrial fibrillation || id:ebi-a-GCST006414	Atrial fibrillation	Atrial fibrillation || ||	TRUE	igd	0.0027	2.753e-07	exposure	TRUE	reported	4cdgXJ	textfile	7824	2	TRUE	0.00323233	25.3653
rs1192521	A	T	A	T	-0.0163	-0.0039	0.7755	0.7347	FALSE	TRUE	FALSE	ebi-a-GCST006414	20	56679345	0.0078	1030836	0.6155	Atrial fibrillation || id:ebi-a-GCST006414	Atrial fibrillation	Atrial fibrillation || ||	TRUE	igd	0.0031	1.402e-07	exposure	TRUE	reported	4cdgXJ	textfile	7824	2	TRUE	0.0035212	27.6402
rs12300345	A	T	A	T	-0.0151	-0.0029	0.132	0.1362	FALSE	TRUE	FALSE	ebi-a-GCST006414	12	12116258	0.0099	1030836	0.769501	Atrial fibrillation || id:ebi-a-GCST006414	Atrial fibrillation	Atrial fibrillation || ||	TRUE	igd	0.0034	7.452e-06	exposure	TRUE	reported	4cdgXJ	textfile	7824	2	TRUE	0.00251463	19.719
rs13424082	A	G	A	G	-0.0125	0.0011	0.1735	0.1927	FALSE	FALSE	FALSE	ebi-a-GCST006414	2	180227865	0.0085	1030836	0.8967	Atrial fibrillation || id:ebi-a-GCST006414	Atrial fibrillation	Atrial fibrillation || ||	TRUE	igd	0.0026	1.799e-06	exposure	TRUE	reported	4cdgXJ	textfile	7824	2	TRUE	0.00294553	23.108
rs2351725	A	T	A	T	-0.0119	0.0081	0.7947	0.7915	FALSE	TRUE	FALSE	ebi-a-GCST006414	6	66524413	0.0083	1030836	0.328	Atrial fibrillation || id:ebi-a-GCST006414	Atrial fibrillation	Atrial fibrillation || ||	TRUE	igd	0.0026	5.841e-06	exposure	TRUE	reported	4cdgXJ	textfile	7824	2	TRUE	0.00267028	20.9429
rs4812400	A	T	A	T	0.0178	-0.0026	0.9092	0.9025	FALSE	TRUE	FALSE	ebi-a-GCST006414	20	38179652	0.0109	1030836	0.8148	Atrial fibrillation || id:ebi-a-GCST006414	Atrial fibrillation	Atrial fibrillation || ||	TRUE	igd	0.0039	4.893e-06	exposure	TRUE	reported	4cdgXJ	textfile	7824	2	TRUE	0.00265538	20.8257
rs6975921	A	G	A	G	0.0343	0.0074	0.9095	0.9141	FALSE	FALSE	FALSE	ebi-a-GCST006414	7	15152813	0.0119	1030836	0.5332	Atrial fibrillation || id:ebi-a-GCST006414	Atrial fibrillation	Atrial fibrillation || ||	TRUE	igd	0.0071	1.246e-06	exposure	TRUE	reported	4cdgXJ	textfile	7824	2	TRUE	0.00297406	23.3325
rs1001210	T	C	T	C	-0.0106	-0.001	0.8353	0.8495	FALSE	FALSE	FALSE	ebi-a-GCST006414	6	16728780	0.0092	1030836	0.9148	Atrial fibrillation || id:ebi-a-GCST006414	Atrial fibrillation	Atrial fibrillation || ||	TRUE	igd	0.0023	3.798e-06	exposure	TRUE	reported	4uWv2s	textfile	7824	2	TRUE	0.00270738	21.2346
rs10853533	A	C	A	C	0.0103	0.0182	0.8743	0.8723	FALSE	FALSE	FALSE	ebi-a-GCST006414	18	43153299	0.0101	1030836	0.0712705	Atrial fibrillation || id:ebi-a-GCST006414	Atrial fibrillation	Atrial fibrillation || ||	TRUE	igd	0.0023	6.086e-06	exposure	TRUE	reported	4uWv2s	textfile	7824	2	TRUE	0.00255669	20.0497
rs10890517	T	C	T	C	-0.0197	0.0101	0.0433	0.0697	FALSE	FALSE	FALSE	ebi-a-GCST006414	2	1408443	0.0171	1030836	0.5533	Atrial fibrillation || id:ebi-a-GCST006414	Atrial fibrillation	Atrial fibrillation || ||	TRUE	igd	0.0043	3.448e-06	exposure	TRUE	reported	4uWv2s	textfile	7824	2	TRUE	0.00267549	20.9838
rs11582143	C	G	C	G	-0.0112	-0.0058	0.1443	0.1479	FALSE	TRUE	FALSE	ebi-a-GCST006414	1	211516976	0.0094	1030836	0.5384	Atrial fibrillation || id:ebi-a-GCST006414	Atrial fibrillation	Atrial fibrillation || ||	TRUE	igd	0.0023	9.315e-07	exposure	TRUE	reported	4uWv2s	textfile	7824	2	TRUE	0.0030216	23.7066
rs12143589	A	G	A	G	0.0118	-0.0031	0.1428	0.1837	FALSE	FALSE	FALSE	ebi-a-GCST006414	1	239340123	0.0088	1030836	0.7289	Atrial fibrillation || id:ebi-a-GCST006414	Atrial fibrillation	Atrial fibrillation || ||	TRUE	igd	0.0023	3.381e-07	exposure	TRUE	reported	4uWv2s	textfile	7824	2	TRUE	0.0033529	26.3146
rs12294182	T	C	T	C	0.014	-0.0071	0.0987	0.134	FALSE	FALSE	FALSE	ebi-a-GCST006414	11	12240720	0.01	1030836	0.4778	Atrial fibrillation || id:ebi-a-GCST006414	Atrial fibrillation	Atrial fibrillation || ||	TRUE	igd	0.0029	1.071e-06	exposure	TRUE	reported	4uWv2s	textfile	7824	2	TRUE	0.00296988	23.2996
rs12550729	T	C	T	C	0.0637	0.0031	0.9233	0.8939	FALSE	FALSE	FALSE	ebi-a-GCST006414	8	145155408	0.0126	1030836	0.8031	Atrial fibrillation || id:ebi-a-GCST006414	Atrial fibrillation	Atrial fibrillation || ||	TRUE	igd	0.0029	5.97e-110	exposure	TRUE	reported	4uWv2s	textfile	7824	2	TRUE	0.0580852	482.361
rs12611788	T	C	T	C	-0.007	-0.0052	0.6267	0.6516	FALSE	FALSE	FALSE	ebi-a-GCST006414	2	31342175	0.007	1030836	0.4591	Atrial fibrillation || id:ebi-a-GCST006414	Atrial fibrillation	Atrial fibrillation || ||	TRUE	igd	0.0015	5.507e-06	exposure	TRUE	reported	4uWv2s	textfile	7824	2	TRUE	0.00277573	21.7722
rs13013224	C	G	C	G	0.0113	0.0008	0.1794	0.1905	FALSE	TRUE	FALSE	ebi-a-GCST006414	2	53430486	0.0088	1030836	0.926	Atrial fibrillation || id:ebi-a-GCST006414	Atrial fibrillation	Atrial fibrillation || ||	TRUE	igd	0.0023	7.044e-07	exposure	TRUE	reported	4uWv2s	textfile	7824	2	TRUE	0.00307563	24.1318
rs13159409	T	G	T	G	-0.0148	-0.0002	0.0652	0.0752	FALSE	FALSE	FALSE	ebi-a-GCST006414	5	55128472	0.0127	1030836	0.9896	Atrial fibrillation || id:ebi-a-GCST006414	Atrial fibrillation	Atrial fibrillation || ||	TRUE	igd	0.0032	2.741e-06	exposure	TRUE	reported	4uWv2s	textfile	7824	2	TRUE	0.00272652	21.3852
rs1578743	A	C	A	C	0.0075	-0.0029	0.6068	0.6059	FALSE	FALSE	FALSE	ebi-a-GCST006414	10	5722784	0.0069	1030836	0.6715	Atrial fibrillation || id:ebi-a-GCST006414	Atrial fibrillation	Atrial fibrillation || ||	TRUE	igd	0.0016	1.7e-06	exposure	TRUE	reported	4uWv2s	textfile	7824	2	TRUE	0.0028005	21.967
rs2068157	T	C	T	C	0.0137	0.0129	0.9144	0.917	FALSE	FALSE	FALSE	ebi-a-GCST006414	5	178193350	0.0125	1030836	0.3025	Atrial fibrillation || id:ebi-a-GCST006414	Atrial fibrillation	Atrial fibrillation || ||	TRUE	igd	0.0031	8.989e-06	exposure	TRUE	reported	4uWv2s	textfile	7824	2	TRUE	0.00249004	19.5257
rs2115151	A	T	A	T	0.0103	-0.0108	0.8627	0.8636	FALSE	TRUE	FALSE	ebi-a-GCST006414	4	124012371	0.0097	1030836	0.2637	Atrial fibrillation || id:ebi-a-GCST006414	Atrial fibrillation	Atrial fibrillation || ||	TRUE	igd	0.0022	3.752e-06	exposure	TRUE	reported	4uWv2s	textfile	7824	2	TRUE	0.00279374	21.9138
rs2592916	T	C	T	C	-0.0123	-0.0028	0.1013	0.0989	FALSE	FALSE	FALSE	ebi-a-GCST006414	11	127242451	0.0111	1030836	0.8023	Atrial fibrillation || id:ebi-a-GCST006414	Atrial fibrillation	Atrial fibrillation || ||	TRUE	igd	0.0027	6.554e-06	exposure	TRUE	reported	4uWv2s	textfile	7824	2	TRUE	0.00264547	20.7478
rs306676	A	G	A	G	0.0112	-0.0009	0.1304	0.1426	FALSE	FALSE	FALSE	ebi-a-GCST006414	13	93606814	0.0096	1030836	0.924	Atrial fibrillation || id:ebi-a-GCST006414	Atrial fibrillation	Atrial fibrillation || ||	TRUE	igd	0.0024	2.484e-06	exposure	TRUE	reported	4uWv2s	textfile	7824	2	TRUE	0.00277573	21.7722
rs4646693	T	C	T	C	-0.009	0.0127	0.435	0.4398	FALSE	FALSE	FALSE	ebi-a-GCST006414	15	101458014	0.0068	1030836	0.0620197	Atrial fibrillation || id:ebi-a-GCST006414	Atrial fibrillation	Atrial fibrillation || ||	TRUE	igd	0.002	6.795e-06	exposure	TRUE	reported	4uWv2s	textfile	7824	2	TRUE	0.00258151	20.2448
rs5764925	A	G	A	G	-0.016	0.0029	0.0772	0.0809	FALSE	FALSE	FALSE	ebi-a-GCST006414	22	44763799	0.0124	1030836	0.8138	Atrial fibrillation || id:ebi-a-GCST006414	Atrial fibrillation	Atrial fibrillation || ||	TRUE	igd	0.0031	1.906e-07	exposure	TRUE	reported	4uWv2s	textfile	7824	2	TRUE	0.00339322	26.6321
rs7561255	A	G	A	G	-0.0072	-0.0086	0.7086	0.7157	FALSE	FALSE	FALSE	ebi-a-GCST006414	2	181369216	0.0073	1030836	0.24	Atrial fibrillation || id:ebi-a-GCST006414	Atrial fibrillation	Atrial fibrillation || ||	TRUE	igd	0.0016	4.719e-06	exposure	TRUE	reported	4uWv2s	textfile	7824	2	TRUE	0.00258151	20.2448
rs764206	A	G	A	G	0.0071	-0.003	0.6546	0.6488	FALSE	FALSE	FALSE	ebi-a-GCST006414	1	171545051	0.007	1030836	0.6712	Atrial fibrillation || id:ebi-a-GCST006414	Atrial fibrillation	Atrial fibrillation || ||	TRUE	igd	0.0015	4.581e-06	exposure	TRUE	reported	4uWv2s	textfile	7824	2	TRUE	0.00285538	22.3987
rs7973508	A	G	A	G	-0.0073	-0.0063	0.2831	0.2954	FALSE	FALSE	FALSE	ebi-a-GCST006414	12	115293579	0.0073	1030836	0.3876	Atrial fibrillation || id:ebi-a-GCST006414	Atrial fibrillation	Atrial fibrillation || ||	TRUE	igd	0.0016	5.403e-06	exposure	TRUE	reported	4uWv2s	textfile	7824	2	TRUE	0.00265352	20.8111
rs9964014	T	C	T	C	-0.0132	-0.0048	0.1115	0.1291	FALSE	FALSE	FALSE	ebi-a-GCST006414	18	3794759	0.0101	1030836	0.6359	Atrial fibrillation || id:ebi-a-GCST006414	Atrial fibrillation	Atrial fibrillation || ||	TRUE	igd	0.0025	1.796e-07	exposure	TRUE	reported	4uWv2s	textfile	7824	2	TRUE	0.00355054	27.8713
rs9987070	C	G	C	G	-0.028	-0.0102	0.9808	0.9712	FALSE	TRUE	FALSE	ebi-a-GCST006414	7	19197941	0.0196	1030836	0.6037	Atrial fibrillation || id:ebi-a-GCST006414	Atrial fibrillation	Atrial fibrillation || ||	TRUE	igd	0.0059	2.432e-06	exposure	TRUE	reported	4uWv2s	textfile	7824	2	TRUE	0.00287035	22.5165
rs10919047	A	C	A	C	0.0176	-0.0089	0.1408	0.1346	FALSE	FALSE	FALSE	ebi-a-GCST006414	1	169033499	0.0101	1030836	0.378	Atrial fibrillation || id:ebi-a-GCST006414	Atrial fibrillation	Atrial fibrillation || ||	TRUE	igd	NA	NA	NA	NA	NA	NA	NA	0.0035	6.751e-07	exposure	TRUE	reported	BQb7qO	textfile	7824	2	TRUE	0.00322151	25.2801
rs11719633	A	G	A	G	-0.0206	-0.0132	0.0945	0.0971	FALSE	FALSE	FALSE	ebi-a-GCST006414	3	20402881	0.0114	1030836	0.2486	Atrial fibrillation || id:ebi-a-GCST006414	Atrial fibrillation	Atrial fibrillation || ||	TRUE	igd	NA	NA	NA	NA	NA	NA	NA	0.0044	3.012e-06	exposure	TRUE	reported	BQb7qO	textfile	7824	2	TRUE	0.00279374	21.9138
rs12544560	A	G	A	G	0.0164	0.0051	0.148	0.1356	FALSE	FALSE	FALSE	ebi-a-GCST006414	8	21368451	0.0096	1030836	0.595701	Atrial fibrillation || id:ebi-a-GCST006414	Atrial fibrillation	Atrial fibrillation || ||	TRUE	igd	NA	NA	NA	NA	NA	NA	NA	0.0035	3.318e-06	exposure	TRUE	reported	BQb7qO	textfile	7824	2	TRUE	0.00279837	21.9503
rs13212846	A	C	A	C	-0.0241	0.022	0.9252	0.911	FALSE	FALSE	FALSE	ebi-a-GCST006414	6	50301100	0.0123	1030836	0.0743807	Atrial fibrillation || id:ebi-a-GCST006414	Atrial fibrillation	Atrial fibrillation || ||	TRUE	igd	NA	NA	NA	NA	NA	NA	NA	0.0052	2.882e-06	exposure	TRUE	reported	BQb7qO	textfile	7824	2	TRUE	0.00273784	21.4742
rs1350858	A	C	A	C	0.0152	0.0034	0.1783	0.2064	FALSE	FALSE	FALSE	ebi-a-GCST006414	3	109874627	0.0085	1030836	0.691399	Atrial fibrillation || id:ebi-a-GCST006414	Atrial fibrillation	Atrial fibrillation || ||	TRUE	igd	NA	NA	NA	NA	NA	NA	NA	0.0034	8.213e-06	exposure	TRUE	reported	BQb7qO	textfile	7824	2	TRUE	0.00254796	19.9811
rs1395	A	G	A	G	0.0172	-0.0076	0.7034	0.6713	FALSE	FALSE	FALSE	ebi-a-GCST006414	2	27424636	0.0071	1030836	0.2866	Atrial fibrillation || id:ebi-a-GCST006414	Atrial fibrillation	Atrial fibrillation || ||	TRUE	igd	NA	NA	NA	NA	NA	NA	NA	0.0027	8.138e-11	exposure	TRUE	reported	BQb7qO	textfile	7824	2	TRUE	0.00516005	40.5712
rs17049936	T	C	T	C	-0.0187	-0.0175	0.8912	0.8778	FALSE	FALSE	FALSE	ebi-a-GCST006414	2	59346812	0.0104	1030836	0.090849	Atrial fibrillation || id:ebi-a-GCST006414	Atrial fibrillation	Atrial fibrillation || ||	TRUE	igd	NA	NA	NA	NA	NA	NA	NA	0.0042	9.584e-06	exposure	TRUE	reported	BQb7qO	textfile	7824	2	TRUE	0.0025273	19.8186
rs17082600	T	C	T	C	0.0476	0.032	0.0193	0.0165	FALSE	FALSE	FALSE	ebi-a-GCST006414	13	26229446	0.0255	1030836	0.2094	Atrial fibrillation || id:ebi-a-GCST006414	Atrial fibrillation	Atrial fibrillation || ||	TRUE	igd	TRUE	rs17082600	rs148410201	T	C	C	T	0.0094	4.082e-07	exposure	TRUE	reported	BQb7qO	textfile	7824	2	TRUE	0.00326669	25.6358
rs17751805	A	G	A	G	0.0628	-0.0093	0.9645	0.9608	FALSE	FALSE	FALSE	ebi-a-GCST006414	14	65034363	0.0177	1030836	0.5992	Atrial fibrillation || id:ebi-a-GCST006414	Atrial fibrillation	Atrial fibrillation || ||	TRUE	igd	NA	NA	NA	NA	NA	NA	NA	0.0135	3.399e-06	exposure	TRUE	reported	BQb7qO	textfile	7824	2	TRUE	0.00275818	21.6342
rs1975271	T	C	T	C	0.0116	-0.0031	0.5872	0.5755	FALSE	FALSE	FALSE	ebi-a-GCST006414	16	9497663	0.0068	1030836	0.6448	Atrial fibrillation || id:ebi-a-GCST006414	Atrial fibrillation	Atrial fibrillation || ||	TRUE	igd	NA	NA	NA	NA	NA	NA	NA	0.0026	8.682e-06	exposure	TRUE	reported	BQb7qO	textfile	7824	2	TRUE	0.00253768	19.9002
rs2173615	T	G	T	G	0.0125	0.0041	0.3153	0.3074	FALSE	FALSE	FALSE	ebi-a-GCST006414	3	191673577	0.0072	1030836	0.5719	Atrial fibrillation || id:ebi-a-GCST006414	Atrial fibrillation	Atrial fibrillation || ||	TRUE	igd	NA	NA	NA	NA	NA	NA	NA	0.0026	1.693e-06	exposure	TRUE	reported	BQb7qO	textfile	7824	2	TRUE	0.00294553	23.108
rs248063	A	T	A	T	-0.024	-0.0011	0.5019	0.511	FALSE	TRUE	TRUE	ebi-a-GCST006414	5	126500208	0.0066	1030836	0.8715	Atrial fibrillation || id:ebi-a-GCST006414	Atrial fibrillation	Atrial fibrillation || ||	TRUE	igd	NA	NA	NA	NA	NA	NA	NA	0.0051	2.43e-06	exposure	TRUE	reported	BQb7qO	textfile	7824	2	FALSE	0.00282245	22.1397
rs2526477	A	G	A	G	-0.012	0.0064	0.609	0.6166	FALSE	FALSE	FALSE	ebi-a-GCST006414	17	20131193	0.0068	1030836	0.3451	Atrial fibrillation || id:ebi-a-GCST006414	Atrial fibrillation	Atrial fibrillation || ||	TRUE	igd	NA	NA	NA	NA	NA	NA	NA	0.0026	2.988e-06	exposure	TRUE	reported	BQb7qO	textfile	7824	2	TRUE	0.00271523	21.2963
rs271072	A	C	A	C	-0.0118	-0.0021	0.3841	0.5775	FALSE	FALSE	FALSE	ebi-a-GCST006414	5	144532826	0.0081	1030836	0.7975	Atrial fibrillation || id:ebi-a-GCST006414	Atrial fibrillation	Atrial fibrillation || ||	TRUE	igd	NA	NA	NA	NA	NA	NA	NA	0.0026	5.941e-06	exposure	TRUE	reported	BQb7qO	textfile	7824	2	TRUE	0.00262571	20.5924
rs2967437	A	G	A	G	-0.0126	-0.0035	0.6902	0.6713	FALSE	FALSE	FALSE	ebi-a-GCST006414	19	37086645	0.0072	1030836	0.6255	Atrial fibrillation || id:ebi-a-GCST006414	Atrial fibrillation	Atrial fibrillation || ||	TRUE	igd	NA	NA	NA	NA	NA	NA	NA	0.0027	1.879e-06	exposure	TRUE	reported	BQb7qO	textfile	7824	2	TRUE	0.00277573	21.7722
rs3949865	C	G	C	G	-0.0115	0.0127	0.6187	0.6178	FALSE	TRUE	FALSE	ebi-a-GCST006414	1	183930806	0.0069	1030836	0.0661104	Atrial fibrillation || id:ebi-a-GCST006414	Atrial fibrillation	Atrial fibrillation || ||	TRUE	igd	NA	NA	NA	NA	NA	NA	NA	0.0026	9.491e-06	exposure	TRUE	reported	BQb7qO	textfile	7824	2	TRUE	0.00249422	19.5586
rs4269521	A	G	A	G	0.0168	0.0012	0.8431	0.8308	FALSE	FALSE	FALSE	ebi-a-GCST006414	8	132358549	0.0093	1030836	0.8951	Atrial fibrillation || id:ebi-a-GCST006414	Atrial fibrillation	Atrial fibrillation || ||	TRUE	igd	NA	NA	NA	NA	NA	NA	NA	0.0034	1.034e-06	exposure	TRUE	reported	BQb7qO	textfile	7824	2	TRUE	0.00311085	24.409
rs4746017	A	C	A	C	-0.0122	0.0031	0.713	0.7212	FALSE	FALSE	FALSE	ebi-a-GCST006414	10	71774872	0.0074	1030836	0.6716	Atrial fibrillation || id:ebi-a-GCST006414	Atrial fibrillation	Atrial fibrillation || ||	TRUE	igd	NA	NA	NA	NA	NA	NA	NA	0.0027	5.098e-06	exposure	TRUE	reported	BQb7qO	textfile	7824	2	TRUE	0.00260274	20.4118
rs6034318	A	G	A	G	0.1083	-0.0299	0.013	0.0132	FALSE	FALSE	FALSE	ebi-a-GCST006414	20	15863999	0.0329	1030836	0.3633	Atrial fibrillation || id:ebi-a-GCST006414	Atrial fibrillation	Atrial fibrillation || ||	TRUE	igd	NA	NA	NA	NA	NA	NA	NA	0.0236	4.518e-06	exposure	TRUE	reported	BQb7qO	textfile	7824	2	TRUE	0.00268433	21.0534
rs6078500	T	C	T	C	-0.0118	-0.0098	0.5117	0.4899	FALSE	FALSE	FALSE	ebi-a-GCST006414	20	182013	0.0067	1030836	0.1422	Atrial fibrillation || id:ebi-a-GCST006414	Atrial fibrillation	Atrial fibrillation || ||	TRUE	igd	NA	NA	NA	NA	NA	NA	NA	0.0026	4.468e-06	exposure	TRUE	reported	BQb7qO	textfile	7824	2	TRUE	0.00262571	20.5924
rs6774965	A	G	A	G	-0.0163	0.0114	0.8582	0.8591	FALSE	FALSE	FALSE	ebi-a-GCST006414	3	27548813	0.0095	1030836	0.2282	Atrial fibrillation || id:ebi-a-GCST006414	Atrial fibrillation	Atrial fibrillation || ||	TRUE	igd	NA	NA	NA	NA	NA	NA	NA	0.0035	3.16e-06	exposure	TRUE	reported	BQb7qO	textfile	7824	2	TRUE	0.00276445	21.6834
rs6848070	A	G	A	G	-0.0117	-0.019	0.3521	0.3581	FALSE	FALSE	FALSE	ebi-a-GCST006414	4	127862814	0.0069	1030836	0.00583996	Atrial fibrillation || id:ebi-a-GCST006414	Atrial fibrillation	Atrial fibrillation || ||	TRUE	igd	NA	NA	NA	NA	NA	NA	NA	0.0027	9.911e-06	exposure	TRUE	reported	BQb7qO	textfile	7824	2	TRUE	0.00239428	18.773
rs7009776	T	C	T	C	-0.0268	0.002	0.3342	0.3776	FALSE	FALSE	FALSE	ebi-a-GCST006414	8	90373191	0.0069	1030836	0.772601	Atrial fibrillation || id:ebi-a-GCST006414	Atrial fibrillation	Atrial fibrillation || ||	TRUE	igd	NA	NA	NA	NA	NA	NA	NA	0.006	7.116e-06	exposure	TRUE	reported	BQb7qO	textfile	7824	2	TRUE	0.0025435	19.946
rs7166370	C	G	C	G	0.0119	0.0018	0.4297	0.4582	FALSE	TRUE	TRUE	ebi-a-GCST006414	15	60959089	0.0067	1030836	0.790801	Atrial fibrillation || id:ebi-a-GCST006414	Atrial fibrillation	Atrial fibrillation || ||	TRUE	igd	NA	NA	NA	NA	NA	NA	NA	0.0026	5.229e-06	exposure	TRUE	reported	BQb7qO	textfile	7824	2	FALSE	0.00267028	20.9429
rs7458704	T	G	T	G	-0.0544	0.0053	0.984	0.9758	FALSE	FALSE	FALSE	ebi-a-GCST006414	7	67422093	0.0215	1030836	0.8047	Atrial fibrillation || id:ebi-a-GCST006414	Atrial fibrillation	Atrial fibrillation || ||	TRUE	igd	NA	NA	NA	NA	NA	NA	NA	0.0109	5.6e-07	exposure	TRUE	reported	BQb7qO	textfile	7824	2	TRUE	0.00317348	24.902
rs7574257	T	C	T	C	0.0118	-0.0064	0.325	0.3357	FALSE	FALSE	FALSE	ebi-a-GCST006414	2	105988447	0.0071	1030836	0.3661	Atrial fibrillation || id:ebi-a-GCST006414	Atrial fibrillation	Atrial fibrillation || ||	TRUE	igd	NA	NA	NA	NA	NA	NA	NA	0.0026	7.764e-06	exposure	TRUE	reported	BQb7qO	textfile	7824	2	TRUE	0.00262571	20.5924
rs8065435	A	G	A	G	-0.0128	-0.0013	0.327	0.335	FALSE	FALSE	FALSE	ebi-a-GCST006414	17	56157617	0.0073	1030836	0.8604	Atrial fibrillation || id:ebi-a-GCST006414	Atrial fibrillation	Atrial fibrillation || ||	TRUE	igd	NA	NA	NA	NA	NA	NA	NA	0.0028	5.034e-06	exposure	TRUE	reported	BQb7qO	textfile	7824	2	TRUE	0.00266389	20.8926
rs9365106	A	G	A	G	-0.0117	-0.0146	0.6824	0.6681	FALSE	FALSE	FALSE	ebi-a-GCST006414	6	160282834	0.0071	1030836	0.0390904	Atrial fibrillation || id:ebi-a-GCST006414	Atrial fibrillation	Atrial fibrillation || ||	TRUE	igd	NA	NA	NA	NA	NA	NA	NA	0.0026	8.055e-06	exposure	TRUE	reported	BQb7qO	textfile	7824	2	TRUE	0.00258151	20.2448
rs10205265	T	C	T	C	-0.0901	-0.022	0.2056	0.2051	FALSE	FALSE	FALSE	ebi-a-GCST006414	2	134625729	0.0083	1030836	0.008046	Atrial fibrillation || id:ebi-a-GCST006414	Atrial fibrillation	Atrial fibrillation || ||	TRUE	igd	0.0202	7.794e-06	exposure	TRUE	reported	riTPbW	textfile	7824	2	TRUE	0.00253638	19.89
rs10402106	T	C	T	C	0.9529	-0.0075	0.0165	0.0121	FALSE	FALSE	FALSE	ebi-a-GCST006414	19	57563289	0.0313	1030836	0.8108	Atrial fibrillation || id:ebi-a-GCST006414	Atrial fibrillation	Atrial fibrillation || ||	TRUE	igd	0.1924	7.348e-07	exposure	TRUE	reported	riTPbW	textfile	7824	2	TRUE	0.00312533	24.523
rs10458721	A	G	A	G	-0.0786	0.0155	0.609	0.6123	FALSE	FALSE	FALSE	ebi-a-GCST006414	10	49905547	0.0069	1030836	0.0243299	Atrial fibrillation || id:ebi-a-GCST006414	Atrial fibrillation	Atrial fibrillation || ||	TRUE	igd	0.0175	7.228e-06	exposure	TRUE	reported	riTPbW	textfile	7824	2	TRUE	0.00257171	20.1678
rs10471169	T	C	T	C	0.9362	-0.0189	0.0105	0.0758	FALSE	FALSE	FALSE	ebi-a-GCST006414	4	168628323	0.0125	1030836	0.1323	Atrial fibrillation || id:ebi-a-GCST006414	Atrial fibrillation	Atrial fibrillation || ||	TRUE	igd	0.1854	4.427e-07	exposure	TRUE	reported	riTPbW	textfile	7824	2	TRUE	0.00324845	25.4922
rs10749553	A	G	A	G	-0.0868	-0.0013	0.3074	0.3527	FALSE	FALSE	FALSE	ebi-a-GCST006414	10	89340206	0.0071	1030836	0.8534	Atrial fibrillation || id:ebi-a-GCST006414	Atrial fibrillation	Atrial fibrillation || ||	TRUE	igd	0.0194	7.554e-06	exposure	TRUE	reported	riTPbW	textfile	7824	2	TRUE	0.0025521	20.0136
rs10977627	T	C	T	C	0.8146	0.0121	0.0168	0.0225	FALSE	FALSE	FALSE	ebi-a-GCST006414	9	9273681	0.0225	1030836	0.589	Atrial fibrillation || id:ebi-a-GCST006414	Atrial fibrillation	Atrial fibrillation || ||	TRUE	igd	0.1524	9.061e-08	exposure	TRUE	reported	riTPbW	textfile	7824	2	TRUE	0.00363837	28.5633
rs10984575	A	C	A	C	0.1144	-0.0083	0.1164	0.1342	FALSE	FALSE	FALSE	ebi-a-GCST006414	9	122276088	0.0099	1030836	0.4009	Atrial fibrillation || id:ebi-a-GCST006414	Atrial fibrillation	Atrial fibrillation || ||	TRUE	igd	0.0257	8.271e-06	exposure	TRUE	reported	riTPbW	textfile	7824	2	TRUE	0.00252615	19.8096
rs11256026	A	G	A	G	-0.2061	-0.0066	0.6357	0.6214	FALSE	FALSE	FALSE	ebi-a-GCST006414	10	9054689	0.0069	1030836	0.3413	Atrial fibrillation || id:ebi-a-GCST006414	Atrial fibrillation	Atrial fibrillation || ||	TRUE	igd	0.0409	4.601e-07	exposure	TRUE	reported	riTPbW	textfile	7824	2	TRUE	0.00323499	25.3862
rs1164673	C	G	C	G	0.0754	0.0182	0.3743	0.3813	FALSE	TRUE	FALSE	ebi-a-GCST006414	11	49328356	0.0068	1030836	0.00783105	Atrial fibrillation || id:ebi-a-GCST006414	Atrial fibrillation	Atrial fibrillation || ||	TRUE	igd	0.0168	7.267e-06	exposure	TRUE	reported	riTPbW	textfile	7824	2	TRUE	0.0025679	20.1378
rs12005082	A	T	A	T	0.1232	-0.0012	0.1814	0.2123	FALSE	TRUE	FALSE	ebi-a-GCST006414	9	7904849	0.0084	1030836	0.8816	Atrial fibrillation || id:ebi-a-GCST006414	Atrial fibrillation	Atrial fibrillation || ||	TRUE	igd	0.0265	3.354e-06	exposure	TRUE	reported	riTPbW	textfile	7824	2	TRUE	0.00275488	21.6082
rs12075728	T	G	T	G	-0.4196	-0.0005	0.9442	0.9436	FALSE	FALSE	FALSE	ebi-a-GCST006414	1	191655181	0.0143	1030836	0.9705	Atrial fibrillation || id:ebi-a-GCST006414	Atrial fibrillation	Atrial fibrillation || ||	TRUE	igd	0.0922	5.394e-06	exposure	TRUE	reported	riTPbW	textfile	7824	2	TRUE	0.00264017	20.7061
rs16832600	T	C	T	C	0.2205	-0.0044	0.0297	0.0365	FALSE	FALSE	FALSE	ebi-a-GCST006414	1	235586376	0.0177	1030836	0.8048	Atrial fibrillation || id:ebi-a-GCST006414	Atrial fibrillation	Atrial fibrillation || ||	TRUE	igd	0.0469	2.579e-06	exposure	TRUE	reported	riTPbW	textfile	7824	2	TRUE	0.0028172	22.0984
rs16862165	T	C	T	C	-0.413	0.0137	0.99	0.9879	FALSE	FALSE	FALSE	ebi-a-GCST006414	3	149414446	0.0313	1030836	0.661601	Atrial fibrillation || id:ebi-a-GCST006414	Atrial fibrillation	Atrial fibrillation || ||	TRUE	igd	0.089	3.477e-06	exposure	TRUE	reported	riTPbW	textfile	7824	2	TRUE	0.00274472	21.5283
rs17682068	A	G	A	G	-0.1299	-0.0076	0.9248	0.9325	FALSE	FALSE	FALSE	ebi-a-GCST006414	8	119398255	0.0137	1030836	0.5775	Atrial fibrillation || id:ebi-a-GCST006414	Atrial fibrillation	Atrial fibrillation || ||	TRUE	igd	0.029	7.452e-06	exposure	TRUE	reported	riTPbW	textfile	7824	2	TRUE	0.00255789	20.0591
rs400214	T	C	T	C	0.3258	0.0183	0.0185	0.0599	FALSE	FALSE	FALSE	ebi-a-GCST006414	1	158171078	0.0201	1030836	0.3622	Atrial fibrillation || id:ebi-a-GCST006414	Atrial fibrillation	Atrial fibrillation || ||	TRUE	igd	0.0723	6.599e-06	exposure	TRUE	reported	riTPbW	textfile	7824	2	TRUE	0.00258864	20.3009
rs7701675	A	G	A	G	-0.7943	-0.0349	0.9839	0.9886	FALSE	FALSE	FALSE	ebi-a-GCST006414	5	171214664	0.0313	1030836	0.2648	Atrial fibrillation || id:ebi-a-GCST006414	Atrial fibrillation	Atrial fibrillation || ||	TRUE	igd	0.1733	4.558e-06	exposure	TRUE	reported	riTPbW	textfile	7824	2	TRUE	0.0026778	21.002
rs8178289	A	C	A	C	-0.1064	-0.0305	0.8497	0.8459	FALSE	FALSE	FALSE	ebi-a-GCST006414	17	56319930	0.0095	1030836	0.001392	Atrial fibrillation || id:ebi-a-GCST006414	Atrial fibrillation	Atrial fibrillation || ||	TRUE	igd	0.0233	5.095e-06	exposure	TRUE	reported	riTPbW	textfile	7824	2	TRUE	0.00265819	20.8478
rs9453415	A	G	A	G	0.374	0.0084	0.011	0.0134	FALSE	FALSE	FALSE	ebi-a-GCST006414	6	66522851	0.0276	1030836	0.7623	Atrial fibrillation || id:ebi-a-GCST006414	Atrial fibrillation	Atrial fibrillation || ||	TRUE	igd	0.083	6.605e-06	exposure	TRUE	reported	riTPbW	textfile	7824	2	TRUE	0.00258841	20.2991
rs10004130	A	G	A	G	0.009	0.0005	0.581	0.5798	FALSE	FALSE	FALSE	ebi-a-GCST006414	4	84664343	0.0067	1030836	0.9366	Atrial fibrillation || id:ebi-a-GCST006414	Atrial fibrillation	Atrial fibrillation || ||	TRUE	igd	NA	NA	NA	NA	NA	NA	NA	0.002	6.795e-06	exposure	TRUE	reported	sJD4PD	textfile	7824	2	TRUE	0.00258151	20.2448
rs10416031	A	G	A	G	0.0085	-0.0126	0.3202	0.3264	FALSE	FALSE	FALSE	ebi-a-GCST006414	19	1095151	0.0074	1030836	0.0891395	Atrial fibrillation || id:ebi-a-GCST006414	Atrial fibrillation	Atrial fibrillation || ||	TRUE	igd	NA	NA	NA	NA	NA	NA	NA	0.0018	3.84e-06	exposure	TRUE	reported	sJD4PD	textfile	7824	2	TRUE	0.00284203	22.2937
rs10496826	A	G	A	G	-0.008	0.0053	0.2948	0.2986	FALSE	FALSE	FALSE	ebi-a-GCST006414	2	140474772	0.0074	1030836	0.4734	Atrial fibrillation || id:ebi-a-GCST006414	Atrial fibrillation	Atrial fibrillation || ||	TRUE	igd	NA	NA	NA	NA	NA	NA	NA	0.0018	7.767e-06	exposure	TRUE	reported	sJD4PD	textfile	7824	2	TRUE	0.00251832	19.748
rs11023380	A	G	A	G	0.0088	0.0123	0.4591	0.543	FALSE	FALSE	FALSE	ebi-a-GCST006414	11	14930058	0.0067	1030836	0.0652199	Atrial fibrillation || id:ebi-a-GCST006414	Atrial fibrillation	Atrial fibrillation || ||	TRUE	igd	NA	NA	NA	NA	NA	NA	NA	0.0018	5.374e-07	exposure	TRUE	reported	sJD4PD	textfile	7824	2	TRUE	0.00304556	23.8951
rs1113643	T	C	T	C	0.0094	-0.0034	0.2769	0.2934	FALSE	FALSE	FALSE	ebi-a-GCST006414	2	29539536	0.0074	1030836	0.6503	Atrial fibrillation || id:ebi-a-GCST006414	Atrial fibrillation	Atrial fibrillation || ||	TRUE	igd	NA	NA	NA	NA	NA	NA	NA	0.0018	2.236e-07	exposure	TRUE	reported	sJD4PD	textfile	7824	2	TRUE	0.00347353	27.2646
rs11170032	T	C	T	C	-0.008	0.0055	0.64	0.6035	FALSE	FALSE	FALSE	ebi-a-GCST006414	12	52568912	0.007	1030836	0.4301	Atrial fibrillation || id:ebi-a-GCST006414	Atrial fibrillation	Atrial fibrillation || ||	TRUE	igd	NA	NA	NA	NA	NA	NA	NA	0.0018	7.178e-06	exposure	TRUE	reported	sJD4PD	textfile	7824	2	TRUE	0.00251832	19.748
rs11650615	C	G	C	G	0.0081	0.0055	0.6907	0.7065	FALSE	TRUE	FALSE	ebi-a-GCST006414	17	46123698	0.0073	1030836	0.4495	Atrial fibrillation || id:ebi-a-GCST006414	Atrial fibrillation	Atrial fibrillation || ||	TRUE	igd	NA	NA	NA	NA	NA	NA	NA	0.0018	5.987e-06	exposure	TRUE	reported	sJD4PD	textfile	7824	2	TRUE	0.00258151	20.2448
rs1280717	A	G	A	G	0.0094	-0.0049	0.2512	0.2431	FALSE	FALSE	FALSE	ebi-a-GCST006414	6	54497728	0.0079	1030836	0.5299	Atrial fibrillation || id:ebi-a-GCST006414	Atrial fibrillation	Atrial fibrillation || ||	TRUE	igd	NA	NA	NA	NA	NA	NA	NA	0.0018	2.006e-07	exposure	TRUE	reported	sJD4PD	textfile	7824	2	TRUE	0.00347353	27.2646
rs13164411	T	C	T	C	0.0082	-0.0115	0.7246	0.7285	FALSE	FALSE	FALSE	ebi-a-GCST006414	5	105377638	0.0075	1030836	0.124	Atrial fibrillation || id:ebi-a-GCST006414	Atrial fibrillation	Atrial fibrillation || ||	TRUE	igd	NA	NA	NA	NA	NA	NA	NA	0.0018	5.334e-06	exposure	TRUE	reported	sJD4PD	textfile	7824	2	TRUE	0.00264547	20.7478
rs1538330	T	G	T	G	-0.0306	-0.0128	0.0213	0.0232	FALSE	FALSE	FALSE	ebi-a-GCST006414	6	715684	0.0227	1030836	0.5717	Atrial fibrillation || id:ebi-a-GCST006414	Atrial fibrillation	Atrial fibrillation || ||	TRUE	igd	NA	NA	NA	NA	NA	NA	NA	0.0064	1.728e-06	exposure	TRUE	reported	sJD4PD	textfile	7824	2	TRUE	0.00291331	22.8545
rs1556880	T	C	T	C	0.0081	-0.0074	0.2976	0.265	FALSE	FALSE	FALSE	ebi-a-GCST006414	6	150621133	0.0078	1030836	0.3444	Atrial fibrillation || id:ebi-a-GCST006414	Atrial fibrillation	Atrial fibrillation || ||	TRUE	igd	TRUE	rs1556880	rs9371908	T	C	A	G	0.0018	6.043e-06	exposure	TRUE	reported	sJD4PD	textfile	7824	2	TRUE	0.00258151	20.2448
rs1604290	A	C	A	C	-0.0079	-0.0024	0.3851	0.3899	FALSE	FALSE	FALSE	ebi-a-GCST006414	18	4946422	0.0069	1030836	0.729699	Atrial fibrillation || id:ebi-a-GCST006414	Atrial fibrillation	Atrial fibrillation || ||	TRUE	igd	NA	NA	NA	NA	NA	NA	NA	0.0018	8.13e-06	exposure	TRUE	reported	sJD4PD	textfile	7824	2	TRUE	0.00245591	19.2574
rs164742	A	G	A	G	-0.0079	0.0068	0.4697	0.4619	FALSE	FALSE	FALSE	ebi-a-GCST006414	16	89757725	0.0068	1030836	0.3125	Atrial fibrillation || id:ebi-a-GCST006414	Atrial fibrillation	Atrial fibrillation || ||	TRUE	igd	NA	NA	NA	NA	NA	NA	NA	0.0018	7.375e-06	exposure	TRUE	reported	sJD4PD	textfile	7824	2	TRUE	0.00245591	19.2574
rs1812125	T	G	T	G	-0.0085	0.0039	0.7578	0.7628	FALSE	FALSE	FALSE	ebi-a-GCST006414	18	44138761	0.0079	1030836	0.621101	Atrial fibrillation || id:ebi-a-GCST006414	Atrial fibrillation	Atrial fibrillation || ||	TRUE	igd	NA	NA	NA	NA	NA	NA	NA	0.0018	3.484e-06	exposure	TRUE	reported	sJD4PD	textfile	7824	2	TRUE	0.00284203	22.2937
rs2055056	T	C	T	C	-0.0244	0.0126	0.968	0.9646	FALSE	FALSE	FALSE	ebi-a-GCST006414	8	96278070	0.0191	1030836	0.5094	Atrial fibrillation || id:ebi-a-GCST006414	Atrial fibrillation	Atrial fibrillation || ||	TRUE	igd	NA	NA	NA	NA	NA	NA	NA	0.0055	8.566e-06	exposure	TRUE	reported	sJD4PD	textfile	7824	2	TRUE	0.00250919	19.6763
rs2144834	A	G	A	G	0.008	-0.006	0.2535	0.2493	FALSE	FALSE	FALSE	ebi-a-GCST006414	14	94773634	0.0077	1030836	0.4328	Atrial fibrillation || id:ebi-a-GCST006414	Atrial fibrillation	Atrial fibrillation || ||	TRUE	igd	NA	NA	NA	NA	NA	NA	NA	0.0018	7.973e-06	exposure	TRUE	reported	sJD4PD	textfile	7824	2	TRUE	0.00251832	19.748
rs2252585	T	C	T	C	-0.0081	-0.0096	0.7349	0.7324	FALSE	FALSE	FALSE	ebi-a-GCST006414	21	36241929	0.008	1030836	0.2273	Atrial fibrillation || id:ebi-a-GCST006414	Atrial fibrillation	Atrial fibrillation || ||	TRUE	igd	NA	NA	NA	NA	NA	NA	NA	0.0018	5.967e-06	exposure	TRUE	reported	sJD4PD	textfile	7824	2	TRUE	0.00258151	20.2448
rs2290156	C	G	C	G	0.0088	0.0121	0.2806	0.2759	FALSE	TRUE	FALSE	ebi-a-GCST006414	2	11333208	0.0074	1030836	0.1035	Atrial fibrillation || id:ebi-a-GCST006414	Atrial fibrillation	Atrial fibrillation || ||	TRUE	igd	NA	NA	NA	NA	NA	NA	NA	0.0018	1.05e-06	exposure	TRUE	reported	sJD4PD	textfile	7824	2	TRUE	0.00304556	23.8951
rs2374393	C	G	C	G	0.0078	0.0025	0.4365	0.4452	FALSE	TRUE	TRUE	ebi-a-GCST006414	2	42414557	0.0066	1030836	0.706601	Atrial fibrillation || id:ebi-a-GCST006414	Atrial fibrillation	Atrial fibrillation || ||	TRUE	igd	NA	NA	NA	NA	NA	NA	NA	0.0018	9.218e-06	exposure	TRUE	reported	sJD4PD	textfile	7824	2	FALSE	0.00239428	18.773
rs2604548	T	C	T	C	-0.0086	-0.0077	0.6463	0.6308	FALSE	FALSE	FALSE	ebi-a-GCST006414	4	15090453	0.007	1030836	0.2652	Atrial fibrillation || id:ebi-a-GCST006414	Atrial fibrillation	Atrial fibrillation || ||	TRUE	igd	NA	NA	NA	NA	NA	NA	NA	0.0018	1.285e-06	exposure	TRUE	reported	sJD4PD	textfile	7824	2	TRUE	0.00290909	22.8213
rs304171	T	C	T	C	-0.0168	-0.0369	0.0624	0.0867	FALSE	FALSE	FALSE	ebi-a-GCST006414	3	62780809	0.0139	1030836	0.00780603	Atrial fibrillation || id:ebi-a-GCST006414	Atrial fibrillation	Atrial fibrillation || ||	TRUE	igd	NA	NA	NA	NA	NA	NA	NA	0.0036	2.168e-06	exposure	TRUE	reported	sJD4PD	textfile	7824	2	TRUE	0.00277573	21.7722
rs3813810	A	C	A	C	0.0117	-0.0055	0.1334	0.1358	FALSE	FALSE	FALSE	ebi-a-GCST006414	1	4088339	0.0099	1030836	0.5782	Atrial fibrillation || id:ebi-a-GCST006414	Atrial fibrillation	Atrial fibrillation || ||	TRUE	igd	NA	NA	NA	NA	NA	NA	NA	0.0026	5.725e-06	exposure	TRUE	reported	sJD4PD	textfile	7824	2	TRUE	0.00258151	20.2448
rs4443239	T	G	T	G	0.02	0.0157	0.7446	0.7574	FALSE	FALSE	FALSE	ebi-a-GCST006414	4	170263032	0.0078	1030836	0.04476	Atrial fibrillation || id:ebi-a-GCST006414	Atrial fibrillation	Atrial fibrillation || ||	TRUE	igd	NA	NA	NA	NA	NA	NA	NA	0.0042	2.265e-06	exposure	TRUE	reported	sJD4PD	textfile	7824	2	TRUE	0.00288985	22.6699
rs4687937	T	C	T	C	-0.0079	0.0148	0.3741	0.379	FALSE	FALSE	FALSE	ebi-a-GCST006414	3	118422245	0.0069	1030836	0.0319897	Atrial fibrillation || id:ebi-a-GCST006414	Atrial fibrillation	Atrial fibrillation || ||	TRUE	igd	NA	NA	NA	NA	NA	NA	NA	0.0018	9.469e-06	exposure	TRUE	reported	sJD4PD	textfile	7824	2	TRUE	0.00245591	19.2574
rs4923082	T	C	T	C	0.0081	-0.0042	0.2518	0.25	FALSE	FALSE	FALSE	ebi-a-GCST006414	11	23288296	0.0076	1030836	0.5837	Atrial fibrillation || id:ebi-a-GCST006414	Atrial fibrillation	Atrial fibrillation || ||	TRUE	igd	NA	NA	NA	NA	NA	NA	NA	0.0018	6.953e-06	exposure	TRUE	reported	sJD4PD	textfile	7824	2	TRUE	0.00258151	20.2448
rs604388	T	C	T	C	0.0086	-0.0009	0.6845	0.6716	FALSE	FALSE	FALSE	ebi-a-GCST006414	1	177877979	0.0071	1030836	0.9024	Atrial fibrillation || id:ebi-a-GCST006414	Atrial fibrillation	Atrial fibrillation || ||	TRUE	igd	NA	NA	NA	NA	NA	NA	NA	0.0018	1.562e-06	exposure	TRUE	reported	sJD4PD	textfile	7824	2	TRUE	0.00290909	22.8213
rs6500864	A	G	A	G	-0.0083	0.0014	0.2762	0.2831	FALSE	FALSE	FALSE	ebi-a-GCST006414	16	6938132	0.0074	1030836	0.8509	Atrial fibrillation || id:ebi-a-GCST006414	Atrial fibrillation	Atrial fibrillation || ||	TRUE	igd	NA	NA	NA	NA	NA	NA	NA	0.0018	4.339e-06	exposure	TRUE	reported	sJD4PD	textfile	7824	2	TRUE	0.00271021	21.2569
rs721399	T	C	T	C	-0.0289	-0.0186	0.7176	0.7048	FALSE	FALSE	FALSE	ebi-a-GCST006414	8	18259366	0.0073	1030836	0.0115101	Atrial fibrillation || id:ebi-a-GCST006414	Atrial fibrillation	Atrial fibrillation || ||	TRUE	igd	NA	NA	NA	NA	NA	NA	NA	0.0018	3.948e-58	exposure	TRUE	reported	sJD4PD	textfile	7824	2	TRUE	0.0318965	257.715
rs7228099	T	C	T	C	-0.0097	0.0015	0.4364	0.4253	FALSE	FALSE	FALSE	ebi-a-GCST006414	18	22786478	0.0067	1030836	0.8211	Atrial fibrillation || id:ebi-a-GCST006414	Atrial fibrillation	Atrial fibrillation || ||	TRUE	igd	NA	NA	NA	NA	NA	NA	NA	0.0018	3.609e-08	exposure	TRUE	reported	sJD4PD	textfile	7824	2	TRUE	0.00369795	29.0327
rs7943587	A	C	A	C	-0.0115	0.0176	0.1515	0.1839	FALSE	FALSE	FALSE	ebi-a-GCST006414	11	16814631	0.0086	1030836	0.0408103	Atrial fibrillation || id:ebi-a-GCST006414	Atrial fibrillation	Atrial fibrillation || ||	TRUE	igd	NA	NA	NA	NA	NA	NA	NA	0.0026	6.326e-06	exposure	TRUE	reported	sJD4PD	textfile	7824	2	TRUE	0.00249422	19.5586
rs890984	A	G	A	G	-0.012	0.0178	0.1092	0.134	FALSE	FALSE	FALSE	ebi-a-GCST006414	5	479540	0.0106	1030836	0.0927193	Atrial fibrillation || id:ebi-a-GCST006414	Atrial fibrillation	Atrial fibrillation || ||	TRUE	igd	NA	NA	NA	NA	NA	NA	NA	0.0027	6.908e-06	exposure	TRUE	reported	sJD4PD	textfile	7824	2	TRUE	0.00251832	19.748
rs9354329	T	C	T	C	-0.0081	0.002	0.6322	0.611	FALSE	FALSE	FALSE	ebi-a-GCST006414	6	66600184	0.0068	1030836	0.768799	Atrial fibrillation || id:ebi-a-GCST006414	Atrial fibrillation	Atrial fibrillation || ||	TRUE	igd	NA	NA	NA	NA	NA	NA	NA	0.0018	5.104e-06	exposure	TRUE	reported	sJD4PD	textfile	7824	2	TRUE	0.00258151	20.2448
rs9940567	T	C	T	C	0.0095	0.0085	0.7319	0.7358	FALSE	FALSE	FALSE	ebi-a-GCST006414	16	62285678	0.0076	1030836	0.2614	Atrial fibrillation || id:ebi-a-GCST006414	Atrial fibrillation	Atrial fibrillation || ||	TRUE	igd	NA	NA	NA	NA	NA	NA	NA	0.0018	1.574e-07	exposure	TRUE	reported	sJD4PD	textfile	7824	2	TRUE	0.00354756	27.8478
rs10163969	T	G	T	G	-0.0352	-0.0171	0.0412	0.0541	FALSE	FALSE	FALSE	ebi-a-GCST006414	18	9067439	0.0151	1030836	0.2574	Atrial fibrillation || id:ebi-a-GCST006414	Atrial fibrillation	Atrial fibrillation || ||	TRUE	igd	0.008	9.385e-06	exposure	TRUE	reported	lKmf5r	textfile	7824	2	TRUE	0.00246833	19.3551
rs10245705	T	C	T	C	-0.0663	-0.0376	0.0181	0.0185	FALSE	FALSE	FALSE	ebi-a-GCST006414	7	26129672	0.0284	1030836	0.1852	Atrial fibrillation || id:ebi-a-GCST006414	Atrial fibrillation	Atrial fibrillation || ||	TRUE	igd	0.0127	1.946e-07	exposure	TRUE	reported	lKmf5r	textfile	7824	2	TRUE	0.00347121	27.2464
rs10935814	A	G	A	G	-0.037	-0.0143	0.1006	0.122	FALSE	FALSE	FALSE	ebi-a-GCST006414	3	150352873	0.0101	1030836	0.1546	Atrial fibrillation || id:ebi-a-GCST006414	Atrial fibrillation	Atrial fibrillation || ||	TRUE	igd	0.0083	9.443e-06	exposure	TRUE	reported	lKmf5r	textfile	7824	2	TRUE	0.00253348	19.8672
rs11145330	A	C	A	C	0.0324	-0.0181	0.8908	0.8827	FALSE	FALSE	FALSE	ebi-a-GCST006414	9	71733603	0.0103	1030836	0.0787499	Atrial fibrillation || id:ebi-a-GCST006414	Atrial fibrillation	Atrial fibrillation || ||	TRUE	igd	0.0068	1.945e-06	exposure	TRUE	reported	lKmf5r	textfile	7824	2	TRUE	0.00289324	22.6966
rs11992435	A	G	A	G	0.0327	-0.0185	0.9488	0.9364	FALSE	FALSE	FALSE	ebi-a-GCST006414	8	81526083	0.014	1030836	0.1861	Atrial fibrillation || id:ebi-a-GCST006414	Atrial fibrillation	Atrial fibrillation || ||	TRUE	igd	0.0072	6.383e-06	exposure	TRUE	reported	lKmf5r	textfile	7824	2	TRUE	0.00262941	20.6215
rs1404410	C	G	C	G	-0.0236	-0.0059	0.7853	0.783	FALSE	TRUE	FALSE	ebi-a-GCST006414	7	124248950	0.0081	1030836	0.4678	Atrial fibrillation || id:ebi-a-GCST006414	Atrial fibrillation	Atrial fibrillation || ||	TRUE	igd	0.0052	4.568e-06	exposure	TRUE	reported	lKmf5r	textfile	7824	2	TRUE	0.00262571	20.5924
rs1532701	A	G	A	G	0.0137	-0.0088	0.5456	0.5398	FALSE	FALSE	FALSE	ebi-a-GCST006414	16	55698027	0.0067	1030836	0.1908	Atrial fibrillation || id:ebi-a-GCST006414	Atrial fibrillation	Atrial fibrillation || ||	TRUE	igd	0.003	5.074e-06	exposure	TRUE	reported	lKmf5r	textfile	7824	2	TRUE	0.00265836	20.8491
rs2074731	A	C	A	C	-0.0184	0.0116	0.1654	0.1638	FALSE	FALSE	FALSE	ebi-a-GCST006414	22	30733914	0.009	1030836	0.1968	Atrial fibrillation || id:ebi-a-GCST006414	Atrial fibrillation	Atrial fibrillation || ||	TRUE	igd	0.0039	2.307e-06	exposure	TRUE	reported	lKmf5r	textfile	7824	2	TRUE	0.0028369	22.2534
rs261342	C	G	C	G	-0.0169	0.0011	0.794	0.7717	FALSE	TRUE	FALSE	ebi-a-GCST006414	15	58731153	0.0081	1030836	0.8938	Atrial fibrillation || id:ebi-a-GCST006414	Atrial fibrillation	Atrial fibrillation || ||	TRUE	igd	0.0037	5.405e-06	exposure	TRUE	reported	lKmf5r	textfile	7824	2	TRUE	0.00265941	20.8573
rs7238006	T	C	T	C	0.0281	0.0047	0.9262	0.9165	FALSE	FALSE	FALSE	ebi-a-GCST006414	18	31927898	0.0119	1030836	0.693201	Atrial fibrillation || id:ebi-a-GCST006414	Atrial fibrillation	Atrial fibrillation || ||	TRUE	igd	0.0057	6.772e-07	exposure	TRUE	reported	lKmf5r	textfile	7824	2	TRUE	0.00309661	24.297
rs7930821	T	C	T	C	0.0666	-0.0128	0.0202	0.0259	FALSE	FALSE	FALSE	ebi-a-GCST006414	11	19142695	0.0219	1030836	0.5583	Atrial fibrillation || id:ebi-a-GCST006414	Atrial fibrillation	Atrial fibrillation || ||	TRUE	igd	0.0149	7.53e-06	exposure	TRUE	reported	lKmf5r	textfile	7824	2	TRUE	0.00254706	19.974
rs10043015	T	C	T	C	0.0082	-0.0023	0.7113	0.6895	FALSE	FALSE	FALSE	ebi-a-GCST006414	5	168658371	0.0073	1030836	0.7563	Atrial fibrillation || id:ebi-a-GCST006414	Atrial fibrillation	Atrial fibrillation || ||	TRUE	igd	NA	NA	NA	NA	NA	NA	NA	0.0018	5.582e-06	exposure	TRUE	reported	AXlIlx	textfile	7824	2	TRUE	0.00264547	20.7478
rs10514735	A	G	A	G	0.0346	-0.0696	0.985	0.9841	FALSE	FALSE	FALSE	ebi-a-GCST006414	3	85798950	0.0265	1030836	0.00854398	Atrial fibrillation || id:ebi-a-GCST006414	Atrial fibrillation	Atrial fibrillation || ||	TRUE	igd	NA	NA	NA	NA	NA	NA	NA	0.0077	6.505e-06	exposure	TRUE	reported	AXlIlx	textfile	7824	2	TRUE	0.00257408	20.1864
rs10787308	A	G	A	G	-0.009	0.0023	0.2701	0.2608	FALSE	FALSE	FALSE	ebi-a-GCST006414	10	112908968	0.0075	1030836	0.7621	Atrial fibrillation || id:ebi-a-GCST006414	Atrial fibrillation	Atrial fibrillation || ||	TRUE	igd	NA	NA	NA	NA	NA	NA	NA	0.0018	6.039e-07	exposure	TRUE	reported	AXlIlx	textfile	7824	2	TRUE	0.00318512	24.9936
rs10992722	A	C	A	C	0.0326	-0.0068	0.0163	0.0178	FALSE	FALSE	FALSE	ebi-a-GCST006414	9	96163761	0.0258	1030836	0.7914	Atrial fibrillation || id:ebi-a-GCST006414	Atrial fibrillation	Atrial fibrillation || ||	TRUE	igd	NA	NA	NA	NA	NA	NA	NA	0.0069	2.441e-06	exposure	TRUE	reported	AXlIlx	textfile	7824	2	TRUE	0.00284493	22.3165
rs11120725	A	G	A	G	-0.0181	0.0002	0.4596	0.4474	FALSE	FALSE	FALSE	ebi-a-GCST006414	1	216206768	0.0068	1030836	0.9796	Atrial fibrillation || id:ebi-a-GCST006414	Atrial fibrillation	Atrial fibrillation || ||	TRUE	igd	NA	NA	NA	NA	NA	NA	NA	0.0039	4.609e-06	exposure	TRUE	reported	AXlIlx	textfile	7824	2	TRUE	0.0027454	21.5336
rs12625828	T	G	T	G	0.0086	-0.0054	0.3366	0.3413	FALSE	FALSE	FALSE	ebi-a-GCST006414	20	48844585	0.0071	1030836	0.4443	Atrial fibrillation || id:ebi-a-GCST006414	Atrial fibrillation	Atrial fibrillation || ||	TRUE	igd	NA	NA	NA	NA	NA	NA	NA	0.0018	2.055e-06	exposure	TRUE	reported	AXlIlx	textfile	7824	2	TRUE	0.00290909	22.8213
rs12803308	A	T	A	T	-0.0081	0.0068	0.6752	0.6492	FALSE	TRUE	FALSE	ebi-a-GCST006414	11	96180609	0.007	1030836	0.3362	Atrial fibrillation || id:ebi-a-GCST006414	Atrial fibrillation	Atrial fibrillation || ||	TRUE	igd	NA	NA	NA	NA	NA	NA	NA	0.0018	5.967e-06	exposure	TRUE	reported	AXlIlx	textfile	7824	2	TRUE	0.00258151	20.2448
rs13130021	T	C	T	C	-0.0089	0.0078	0.4312	0.4382	FALSE	FALSE	FALSE	ebi-a-GCST006414	4	2277763	0.0068	1030836	0.2507	Atrial fibrillation || id:ebi-a-GCST006414	Atrial fibrillation	Atrial fibrillation || ||	TRUE	igd	NA	NA	NA	NA	NA	NA	NA	0.0018	1.411e-06	exposure	TRUE	reported	AXlIlx	textfile	7824	2	TRUE	0.00311495	24.4413
rs13151462	A	T	A	T	0.0081	-0.0063	0.5773	0.567	FALSE	TRUE	TRUE	ebi-a-GCST006414	4	12670968	0.0067	1030836	0.3462	Atrial fibrillation || id:ebi-a-GCST006414	Atrial fibrillation	Atrial fibrillation || ||	TRUE	igd	NA	NA	NA	NA	NA	NA	NA	0.0018	5.06e-06	exposure	TRUE	reported	AXlIlx	textfile	7824	2	FALSE	0.00258151	20.2448
rs1380634	A	G	A	G	-0.0083	0.0019	0.7425	0.7567	FALSE	FALSE	FALSE	ebi-a-GCST006414	8	80237893	0.0077	1030836	0.8042	Atrial fibrillation || id:ebi-a-GCST006414	Atrial fibrillation	Atrial fibrillation || ||	TRUE	igd	NA	NA	NA	NA	NA	NA	NA	0.0018	5.174e-06	exposure	TRUE	reported	AXlIlx	textfile	7824	2	TRUE	0.00271021	21.2569
rs13966	T	C	T	C	0.0082	0.0156	0.467	0.4826	FALSE	FALSE	FALSE	ebi-a-GCST006414	11	61664992	0.0067	1030836	0.0208699	Atrial fibrillation || id:ebi-a-GCST006414	Atrial fibrillation	Atrial fibrillation || ||	TRUE	igd	NA	NA	NA	NA	NA	NA	NA	0.0019	9.994e-06	exposure	TRUE	reported	AXlIlx	textfile	7824	2	TRUE	0.00237497	18.6213
rs1404373	T	C	T	C	-0.0084	-0.002	0.6525	0.635	FALSE	FALSE	FALSE	ebi-a-GCST006414	4	58204024	0.007	1030836	0.7788	Atrial fibrillation || id:ebi-a-GCST006414	Atrial fibrillation	Atrial fibrillation || ||	TRUE	igd	NA	NA	NA	NA	NA	NA	NA	0.0018	2.917e-06	exposure	TRUE	reported	AXlIlx	textfile	7824	2	TRUE	0.00277573	21.7722
rs1530219	A	G	A	G	-0.0078	-0.016	0.4797	0.4805	FALSE	FALSE	FALSE	ebi-a-GCST006414	15	39602380	0.0066	1030836	0.0155099	Atrial fibrillation || id:ebi-a-GCST006414	Atrial fibrillation	Atrial fibrillation || ||	TRUE	igd	NA	NA	NA	NA	NA	NA	NA	0.0018	9.942e-06	exposure	TRUE	reported	AXlIlx	textfile	7824	2	TRUE	0.00239428	18.773
rs170149	A	G	A	G	0.0256	-0.0031	0.074	0.0714	FALSE	FALSE	FALSE	ebi-a-GCST006414	17	6595930	0.013	1030836	0.8114	Atrial fibrillation || id:ebi-a-GCST006414	Atrial fibrillation	Atrial fibrillation || ||	TRUE	igd	NA	NA	NA	NA	NA	NA	NA	0.0035	1.421e-13	exposure	TRUE	reported	AXlIlx	textfile	7824	2	TRUE	0.00679134	53.4851
rs17034684	T	G	T	G	0.0081	-0.0096	0.2881	0.306	FALSE	FALSE	FALSE	ebi-a-GCST006414	4	105511810	0.0072	1030836	0.1816	Atrial fibrillation || id:ebi-a-GCST006414	Atrial fibrillation	Atrial fibrillation || ||	TRUE	igd	NA	NA	NA	NA	NA	NA	NA	0.0018	7.899e-06	exposure	TRUE	reported	AXlIlx	textfile	7824	2	TRUE	0.00258151	20.2448
rs17804635	T	C	T	C	-0.0187	-0.0006	0.0934	0.1083	FALSE	FALSE	FALSE	ebi-a-GCST006414	17	6704952	0.0109	1030836	0.9571	Atrial fibrillation || id:ebi-a-GCST006414	Atrial fibrillation	Atrial fibrillation || ||	TRUE	igd	TRUE	rs17804635	rs11078651	T	C	G	A	0.0034	3.623e-08	exposure	TRUE	reported	AXlIlx	textfile	7824	2	TRUE	0.00385142	30.2423
rs2143327	T	C	T	C	0.0392	0.0392	0.0129	0.0188	FALSE	FALSE	FALSE	ebi-a-GCST006414	6	146616239	0.0241	1030836	0.1035	Atrial fibrillation || id:ebi-a-GCST006414	Atrial fibrillation	Atrial fibrillation || ||	TRUE	igd	NA	NA	NA	NA	NA	NA	NA	0.0085	4.276e-06	exposure	TRUE	reported	AXlIlx	textfile	7824	2	TRUE	0.00271098	21.2629
rs2236299	A	G	A	G	0.0087	-0.0269	0.3065	0.2989	FALSE	FALSE	FALSE	ebi-a-GCST006414	14	55255335	0.0074	1030836	0.000279602	Atrial fibrillation || id:ebi-a-GCST006414	Atrial fibrillation	Atrial fibrillation || ||	TRUE	igd	NA	NA	NA	NA	NA	NA	NA	0.0018	1.694e-06	exposure	TRUE	reported	AXlIlx	textfile	7824	2	TRUE	0.00297694	23.3551
rs2239337	C	G	C	G	0.023	-0.0185	0.0356	0.035	FALSE	TRUE	FALSE	ebi-a-GCST006414	16	22911553	0.0172	1030836	0.2821	Atrial fibrillation || id:ebi-a-GCST006414	Atrial fibrillation	Atrial fibrillation || ||	TRUE	igd	NA	NA	NA	NA	NA	NA	NA	0.0051	7.514e-06	exposure	TRUE	reported	AXlIlx	textfile	7824	2	TRUE	0.00259274	20.3331
rs2370136	T	C	T	C	-0.0086	0.0145	0.4875	0.4811	FALSE	FALSE	FALSE	ebi-a-GCST006414	19	57619241	0.0069	1030836	0.0346003	Atrial fibrillation || id:ebi-a-GCST006414	Atrial fibrillation	Atrial fibrillation || ||	TRUE	igd	NA	NA	NA	NA	NA	NA	NA	0.0018	1.249e-06	exposure	TRUE	reported	AXlIlx	textfile	7824	2	TRUE	0.00290909	22.8213
rs2534835	T	G	T	G	-0.0083	-0.0044	0.2407	0.2423	FALSE	FALSE	FALSE	ebi-a-GCST006414	5	56948443	0.0078	1030836	0.5756	Atrial fibrillation || id:ebi-a-GCST006414	Atrial fibrillation	Atrial fibrillation || ||	TRUE	igd	NA	NA	NA	NA	NA	NA	NA	0.0018	6.23e-06	exposure	TRUE	reported	AXlIlx	textfile	7824	2	TRUE	0.00271021	21.2569
rs3193970	T	C	T	C	0.0081	-0.0136	0.5801	0.5801	FALSE	FALSE	FALSE	ebi-a-GCST006414	10	97072008	0.0068	1030836	0.0435602	Atrial fibrillation || id:ebi-a-GCST006414	Atrial fibrillation	Atrial fibrillation || ||	TRUE	igd	NA	NA	NA	NA	NA	NA	NA	0.0018	6.065e-06	exposure	TRUE	reported	AXlIlx	textfile	7824	2	TRUE	0.00258151	20.2448
rs4235093	A	G	A	G	-0.0083	0.002	0.2874	0.3028	FALSE	FALSE	FALSE	ebi-a-GCST006414	4	72346252	0.0073	1030836	0.7812	Atrial fibrillation || id:ebi-a-GCST006414	Atrial fibrillation	Atrial fibrillation || ||	TRUE	igd	NA	NA	NA	NA	NA	NA	NA	0.0018	5.04e-06	exposure	TRUE	reported	AXlIlx	textfile	7824	2	TRUE	0.00271021	21.2569
rs4589188	A	G	A	G	0.0122	0.0137	0.2827	0.3044	FALSE	FALSE	FALSE	ebi-a-GCST006414	10	5567914	0.0075	1030836	0.0687195	Atrial fibrillation || id:ebi-a-GCST006414	Atrial fibrillation	Atrial fibrillation || ||	TRUE	igd	NA	NA	NA	NA	NA	NA	NA	0.0026	3.343e-06	exposure	TRUE	reported	AXlIlx	textfile	7824	2	TRUE	0.00280623	22.0121
rs4779800	A	G	A	G	-0.0122	-0.0197	0.8831	0.8662	FALSE	FALSE	FALSE	ebi-a-GCST006414	15	29411326	0.0104	1030836	0.0586894	Atrial fibrillation || id:ebi-a-GCST006414	Atrial fibrillation	Atrial fibrillation || ||	TRUE	igd	NA	NA	NA	NA	NA	NA	NA	0.0027	6.056e-06	exposure	TRUE	reported	AXlIlx	textfile	7824	2	TRUE	0.00260274	20.4118
rs4999864	C	G	C	G	0.0179	-0.1307	0.9329	0.9998	FALSE	TRUE	FALSE	ebi-a-GCST006414	17	66786460	0.6113	1030836	0.8307	Atrial fibrillation || id:ebi-a-GCST006414	Atrial fibrillation	Atrial fibrillation || ||	TRUE	igd	NA	NA	NA	NA	NA	NA	NA	0.0035	4.77e-07	exposure	TRUE	reported	AXlIlx	textfile	7824	2	TRUE	0.0033319	26.1492
rs6077792	T	G	T	G	-0.0085	0.0033	0.3	0.3134	FALSE	FALSE	FALSE	ebi-a-GCST006414	20	1096116	0.0072	1030836	0.6519	Atrial fibrillation || id:ebi-a-GCST006414	Atrial fibrillation	Atrial fibrillation || ||	TRUE	igd	NA	NA	NA	NA	NA	NA	NA	0.0018	2.821e-06	exposure	TRUE	reported	AXlIlx	textfile	7824	2	TRUE	0.00284203	22.2937
rs6507399	A	G	A	G	-0.0101	-0.003	0.6713	0.661	FALSE	FALSE	FALSE	ebi-a-GCST006414	18	38732045	0.007	1030836	0.665701	Atrial fibrillation || id:ebi-a-GCST006414	Atrial fibrillation	Atrial fibrillation || ||	TRUE	igd	NA	NA	NA	NA	NA	NA	NA	0.0018	1.703e-08	exposure	TRUE	reported	AXlIlx	textfile	7824	2	TRUE	0.00400797	31.4765
rs6678076	A	G	A	G	-0.0252	0.0009	0.0339	0.034	FALSE	FALSE	FALSE	ebi-a-GCST006414	1	199233200	0.0176	1030836	0.9569	Atrial fibrillation || id:ebi-a-GCST006414	Atrial fibrillation	Atrial fibrillation || ||	TRUE	igd	NA	NA	NA	NA	NA	NA	NA	0.0052	1.084e-06	exposure	TRUE	reported	AXlIlx	textfile	7824	2	TRUE	0.0029927	23.4792
rs7105815	A	G	A	G	0.0091	-0.0128	0.2968	0.2876	FALSE	FALSE	FALSE	ebi-a-GCST006414	11	12309693	0.0074	1030836	0.0813804	Atrial fibrillation || id:ebi-a-GCST006414	Atrial fibrillation	Atrial fibrillation || ||	TRUE	igd	NA	NA	NA	NA	NA	NA	NA	0.0018	4.934e-07	exposure	TRUE	reported	AXlIlx	textfile	7824	2	TRUE	0.00325606	25.5521
rs7152965	A	G	A	G	0.0079	-0.0089	0.4052	0.4397	FALSE	FALSE	FALSE	ebi-a-GCST006414	14	63641417	0.0067	1030836	0.1843	Atrial fibrillation || id:ebi-a-GCST006414	Atrial fibrillation	Atrial fibrillation || ||	TRUE	igd	NA	NA	NA	NA	NA	NA	NA	0.0018	9.004e-06	exposure	TRUE	reported	AXlIlx	textfile	7824	2	TRUE	0.00245591	19.2574
rs7584253	A	C	A	C	0.0083	-0.0089	0.7047	0.6919	FALSE	FALSE	FALSE	ebi-a-GCST006414	2	48927246	0.0073	1030836	0.2232	Atrial fibrillation || id:ebi-a-GCST006414	Atrial fibrillation	Atrial fibrillation || ||	TRUE	igd	NA	NA	NA	NA	NA	NA	NA	0.0018	5.043e-06	exposure	TRUE	reported	AXlIlx	textfile	7824	2	TRUE	0.00271021	21.2569
rs7710027	T	C	T	C	0.0081	-0.0004	0.2886	0.292	FALSE	FALSE	FALSE	ebi-a-GCST006414	5	55901945	0.0073	1030836	0.9573	Atrial fibrillation || id:ebi-a-GCST006414	Atrial fibrillation	Atrial fibrillation || ||	TRUE	igd	NA	NA	NA	NA	NA	NA	NA	0.0018	9.155e-06	exposure	TRUE	reported	AXlIlx	textfile	7824	2	TRUE	0.00258151	20.2448
rs7919076	T	C	T	C	-0.0081	-0.0034	0.3416	0.3341	FALSE	FALSE	FALSE	ebi-a-GCST006414	10	68328936	0.0071	1030836	0.625299	Atrial fibrillation || id:ebi-a-GCST006414	Atrial fibrillation	Atrial fibrillation || ||	TRUE	igd	NA	NA	NA	NA	NA	NA	NA	0.0018	7.791e-06	exposure	TRUE	reported	AXlIlx	textfile	7824	2	TRUE	0.00258151	20.2448
rs807670	A	C	A	C	0.011	-0.0066	0.421	0.4413	FALSE	FALSE	FALSE	ebi-a-GCST006414	22	19154608	0.0069	1030836	0.3339	Atrial fibrillation || id:ebi-a-GCST006414	Atrial fibrillation	Atrial fibrillation || ||	TRUE	igd	NA	NA	NA	NA	NA	NA	NA	0.0018	6.841e-10	exposure	TRUE	reported	AXlIlx	textfile	7824	2	TRUE	0.00475055	37.3361
rs835154	A	G	A	G	-0.0114	-0.0072	0.5753	0.5612	FALSE	FALSE	FALSE	ebi-a-GCST006414	5	14876569	0.0068	1030836	0.2866	Atrial fibrillation || id:ebi-a-GCST006414	Atrial fibrillation	Atrial fibrillation || ||	TRUE	igd	NA	NA	NA	NA	NA	NA	NA	0.0018	1.147e-10	exposure	TRUE	reported	AXlIlx	textfile	7824	2	TRUE	0.00510053	40.1009
rs868395	T	G	T	G	0.0101	0.0044	0.6653	0.64	FALSE	FALSE	FALSE	ebi-a-GCST006414	9	85175793	0.007	1030836	0.527499	Atrial fibrillation || id:ebi-a-GCST006414	Atrial fibrillation	Atrial fibrillation || ||	TRUE	igd	NA	NA	NA	NA	NA	NA	NA	0.0018	2.031e-08	exposure	TRUE	reported	AXlIlx	textfile	7824	2	TRUE	0.00400797	31.4765
rs889128	T	G	T	G	0.0082	-0.0005	0.6665	0.6655	FALSE	FALSE	FALSE	ebi-a-GCST006414	19	10131693	0.0071	1030836	0.9402	Atrial fibrillation || id:ebi-a-GCST006414	Atrial fibrillation	Atrial fibrillation || ||	TRUE	igd	NA	NA	NA	NA	NA	NA	NA	0.0018	6.754e-06	exposure	TRUE	reported	AXlIlx	textfile	7824	2	TRUE	0.00264547	20.7478
rs910616	T	C	T	C	-0.0093	0.0112	0.4991	0.4998	FALSE	FALSE	FALSE	ebi-a-GCST006414	6	44074976	0.0067	1030836	0.0944104	Atrial fibrillation || id:ebi-a-GCST006414	Atrial fibrillation	Atrial fibrillation || ||	TRUE	igd	NA	NA	NA	NA	NA	NA	NA	0.0018	1.972e-07	exposure	TRUE	reported	AXlIlx	textfile	7824	2	TRUE	0.00340027	26.6876
rs9327706	A	C	A	C	0.0081	-0.0049	0.5937	0.6013	FALSE	FALSE	FALSE	ebi-a-GCST006414	5	134512608	0.0068	1030836	0.4738	Atrial fibrillation || id:ebi-a-GCST006414	Atrial fibrillation	Atrial fibrillation || ||	TRUE	igd	NA	NA	NA	NA	NA	NA	NA	0.0018	5.612e-06	exposure	TRUE	reported	AXlIlx	textfile	7824	2	TRUE	0.00258151	20.2448
rs9372398	T	C	T	C	0.0081	-0.0046	0.5453	0.4405	FALSE	FALSE	FALSE	ebi-a-GCST006414	6	114833591	0.0068	1030836	0.494899	Atrial fibrillation || id:ebi-a-GCST006414	Atrial fibrillation	Atrial fibrillation || ||	TRUE	igd	NA	NA	NA	NA	NA	NA	NA	0.0018	6.735e-06	exposure	TRUE	reported	AXlIlx	textfile	7824	2	TRUE	0.00258151	20.2448
rs9389071	A	G	A	G	-0.012	0.0208	0.1579	0.1473	FALSE	FALSE	FALSE	ebi-a-GCST006414	6	133674634	0.0093	1030836	0.025	Atrial fibrillation || id:ebi-a-GCST006414	Atrial fibrillation	Atrial fibrillation || ||	TRUE	igd	NA	NA	NA	NA	NA	NA	NA	0.0026	5.638e-06	exposure	TRUE	reported	AXlIlx	textfile	7824	2	TRUE	0.00271523	21.2963
rs940697	A	G	A	G	0.0082	0.0025	0.2701	0.2814	FALSE	FALSE	FALSE	ebi-a-GCST006414	7	143183203	0.0074	1030836	0.7359	Atrial fibrillation || id:ebi-a-GCST006414	Atrial fibrillation	Atrial fibrillation || ||	TRUE	igd	NA	NA	NA	NA	NA	NA	NA	0.0018	5.706e-06	exposure	TRUE	reported	AXlIlx	textfile	7824	2	TRUE	0.00264547	20.7478
rs11061416	A	G	A	G	-0.0125	0.0079	0.6428	0.6488	FALSE	FALSE	FALSE	ebi-a-GCST006414	12	131742242	0.0069	1030836	0.2517	Atrial fibrillation || id:ebi-a-GCST006414	Atrial fibrillation	Atrial fibrillation || ||	TRUE	igd	0.0024	1.763e-07	exposure	TRUE	reported	dfLFuA	textfile	7824	2	TRUE	0.00345514	27.1198
rs11618222	T	C	T	C	-0.0182	0.0172	0.1008	0.1737	FALSE	FALSE	FALSE	ebi-a-GCST006414	13	26299649	0.0089	1030836	0.0518597	Atrial fibrillation || id:ebi-a-GCST006414	Atrial fibrillation	Atrial fibrillation || ||	TRUE	igd	0.004	5.999e-06	exposure	TRUE	reported	dfLFuA	textfile	7824	2	TRUE	0.00263904	20.6972
rs11724197	A	G	A	G	0.0159	0.0058	0.8734	0.8478	FALSE	FALSE	FALSE	ebi-a-GCST006414	4	168766934	0.0094	1030836	0.5353	Atrial fibrillation || id:ebi-a-GCST006414	Atrial fibrillation	Atrial fibrillation || ||	TRUE	igd	0.0034	2.294e-06	exposure	TRUE	reported	dfLFuA	textfile	7824	2	TRUE	0.00278737	21.8638
rs12507784	A	G	A	G	-0.012	-0.0041	0.2395	0.2638	FALSE	FALSE	FALSE	ebi-a-GCST006414	4	137507686	0.0076	1030836	0.588499	Atrial fibrillation || id:ebi-a-GCST006414	Atrial fibrillation	Atrial fibrillation || ||	TRUE	igd	0.0025	1.782e-06	exposure	TRUE	reported	dfLFuA	textfile	7824	2	TRUE	0.00293614	23.0341
rs12866131	A	C	A	C	0.011	0.005	0.2805	0.2804	FALSE	FALSE	FALSE	ebi-a-GCST006414	13	71781111	0.0074	1030836	0.4996	Atrial fibrillation || id:ebi-a-GCST006414	Atrial fibrillation	Atrial fibrillation || ||	TRUE	igd	0.0024	5.615e-06	exposure	TRUE	reported	dfLFuA	textfile	7824	2	TRUE	0.00267775	21.0016
rs13102848	C	G	C	G	-0.0152	-0.0058	0.8686	0.8601	FALSE	TRUE	FALSE	ebi-a-GCST006414	4	107565300	0.0098	1030836	0.5528	Atrial fibrillation || id:ebi-a-GCST006414	Atrial fibrillation	Atrial fibrillation || ||	TRUE	igd	0.0033	3.132e-06	exposure	TRUE	reported	dfLFuA	textfile	7824	2	TRUE	0.0027043	21.2104
rs17011367	T	C	T	C	0.0115	-0.0046	0.7325	0.7375	FALSE	FALSE	FALSE	ebi-a-GCST006414	2	75691522	0.0076	1030836	0.5465	Atrial fibrillation || id:ebi-a-GCST006414	Atrial fibrillation	Atrial fibrillation || ||	TRUE	igd	0.0026	7.378e-06	exposure	TRUE	reported	dfLFuA	textfile	7824	2	TRUE	0.00249422	19.5586
rs17086746	T	C	T	C	-0.046	-0.0125	0.02	0.0242	FALSE	FALSE	FALSE	ebi-a-GCST006414	4	57259999	0.0221	1030836	0.572499	Atrial fibrillation || id:ebi-a-GCST006414	Atrial fibrillation	Atrial fibrillation || ||	TRUE	igd	0.01	4.225e-06	exposure	TRUE	reported	dfLFuA	textfile	7824	2	TRUE	0.0026972	21.1546
rs17131975	A	G	A	G	-0.0216	-0.0147	0.0607	0.0342	FALSE	FALSE	FALSE	ebi-a-GCST006414	5	138583691	0.0189	1030836	0.436	Atrial fibrillation || id:ebi-a-GCST006414	Atrial fibrillation	Atrial fibrillation || ||	TRUE	igd	0.0048	8.184e-06	exposure	TRUE	reported	dfLFuA	textfile	7824	2	TRUE	0.00258151	20.2448
rs2643891	A	G	A	G	-0.018	-0.0118	0.165	0.1791	FALSE	FALSE	FALSE	ebi-a-GCST006414	1	2292352	0.0087	1030836	0.1759	Atrial fibrillation || id:ebi-a-GCST006414	Atrial fibrillation	Atrial fibrillation || ||	TRUE	igd	0.004	6.795e-06	exposure	TRUE	reported	dfLFuA	textfile	7824	2	TRUE	0.00258151	20.2448
rs2907828	C	G	C	G	-0.0188	-0.0009	0.1375	0.1745	FALSE	TRUE	FALSE	ebi-a-GCST006414	5	56902155	0.0091	1030836	0.923	Atrial fibrillation || id:ebi-a-GCST006414	Atrial fibrillation	Atrial fibrillation || ||	TRUE	igd	0.004	2.736e-06	exposure	TRUE	reported	dfLFuA	textfile	7824	2	TRUE	0.00281542	22.0844
rs338526	T	C	T	C	-0.0111	-0.0062	0.7181	0.7063	FALSE	FALSE	FALSE	ebi-a-GCST006414	15	86261840	0.0073	1030836	0.4004	Atrial fibrillation || id:ebi-a-GCST006414	Atrial fibrillation	Atrial fibrillation || ||	TRUE	igd	0.0024	5.606e-06	exposure	TRUE	reported	dfLFuA	textfile	7824	2	TRUE	0.00272652	21.3852
rs6743210	T	C	T	C	0.0123	-0.0035	0.6199	0.6069	FALSE	FALSE	FALSE	ebi-a-GCST006414	2	235972217	0.0078	1030836	0.6517	Atrial fibrillation || id:ebi-a-GCST006414	Atrial fibrillation	Atrial fibrillation || ||	TRUE	igd	0.0026	2.209e-06	exposure	TRUE	reported	dfLFuA	textfile	7824	2	TRUE	0.00285229	22.3745
rs6896132	C	G	C	G	0.0121	-0.023	0.219	0.2142	FALSE	TRUE	FALSE	ebi-a-GCST006414	5	130773561	0.008	1030836	0.00406996	Atrial fibrillation || id:ebi-a-GCST006414	Atrial fibrillation	Atrial fibrillation || ||	TRUE	igd	0.0025	1.801e-06	exposure	TRUE	reported	dfLFuA	textfile	7824	2	TRUE	0.00298513	23.4196
rs7861435	C	G	C	G	-0.0115	0.0084	0.7685	0.7739	FALSE	TRUE	FALSE	ebi-a-GCST006414	9	131971208	0.008	1030836	0.2943	Atrial fibrillation || id:ebi-a-GCST006414	Atrial fibrillation	Atrial fibrillation || ||	TRUE	igd	0.0025	4.012e-06	exposure	TRUE	reported	dfLFuA	textfile	7824	2	TRUE	0.0026972	21.1546
rs884870	C	G	C	G	-0.0202	-0.0128	0.0689	0.0741	FALSE	TRUE	FALSE	ebi-a-GCST006414	15	87789669	0.0128	1030836	0.3171	Atrial fibrillation || id:ebi-a-GCST006414	Atrial fibrillation	Atrial fibrillation || ||	TRUE	igd	0.0045	7.402e-06	exposure	TRUE	reported	dfLFuA	textfile	7824	2	TRUE	0.00256881	20.145
rs11141909	A	C	A	C	0.0808	0.0072	0.0405	0.0536	FALSE	FALSE	FALSE	ebi-a-GCST006414	9	90218852	0.0157	1030836	0.6467	Atrial fibrillation || id:ebi-a-GCST006414	Atrial fibrillation	Atrial fibrillation || ||	TRUE	igd	0.0182	9.02e-06	exposure	TRUE	reported	Wmbsmv	textfile	7824	2	TRUE	0.0025128	19.7047
rs12052900	A	G	A	G	-0.1115	0.0142	0.9783	0.9758	FALSE	FALSE	FALSE	ebi-a-GCST006414	2	202755176	0.0211	1030836	0.5013	Atrial fibrillation || id:ebi-a-GCST006414	Atrial fibrillation	Atrial fibrillation || ||	TRUE	igd	0.0242	4.27e-06	exposure	TRUE	reported	Wmbsmv	textfile	7824	2	TRUE	0.00270591	21.2231
rs1577941	A	G	A	G	0.0531	-0.0168	0.1187	0.1522	FALSE	FALSE	FALSE	ebi-a-GCST006414	10	8428209	0.0097	1030836	0.0835795	Atrial fibrillation || id:ebi-a-GCST006414	Atrial fibrillation	Atrial fibrillation || ||	TRUE	igd	0.0114	3.485e-06	exposure	TRUE	reported	Wmbsmv	textfile	7824	2	TRUE	0.00276534	21.6904
rs16887484	A	G	A	G	-0.0991	-0.0031	0.9585	0.9466	FALSE	FALSE	FALSE	ebi-a-GCST006414	5	57155308	0.0161	1030836	0.8493	Atrial fibrillation || id:ebi-a-GCST006414	Atrial fibrillation	Atrial fibrillation || ||	TRUE	igd	0.0201	8.815e-07	exposure	TRUE	reported	Wmbsmv	textfile	7824	2	TRUE	0.00309727	24.3021
rs16933423	A	G	A	G	0.0891	0.0426	0.9651	0.9773	FALSE	FALSE	FALSE	ebi-a-GCST006414	8	68510396	0.0242	1030836	0.0779005	Atrial fibrillation || id:ebi-a-GCST006414	Atrial fibrillation	Atrial fibrillation || ||	TRUE	igd	0.02	8.312e-06	exposure	TRUE	reported	Wmbsmv	textfile	7824	2	TRUE	0.00253027	19.842
rs17224277	A	G	A	G	0.0633	-0.0024	0.0789	0.0974	FALSE	FALSE	FALSE	ebi-a-GCST006414	2	182340444	0.0119	1030836	0.8397	Atrial fibrillation || id:ebi-a-GCST006414	Atrial fibrillation	Atrial fibrillation || ||	TRUE	igd	0.0134	2.291e-06	exposure	TRUE	reported	Wmbsmv	textfile	7824	2	TRUE	0.00284402	22.3093
rs2257243	A	G	A	G	0.0354	0.0008	0.6612	0.6786	FALSE	FALSE	FALSE	ebi-a-GCST006414	21	29388625	0.0074	1030836	0.9105	Atrial fibrillation || id:ebi-a-GCST006414	Atrial fibrillation	Atrial fibrillation || ||	TRUE	igd	0.0075	2.185e-06	exposure	TRUE	reported	Wmbsmv	textfile	7824	2	TRUE	0.00283936	22.2727
rs2846365	A	G	A	G	0.0336	0.0012	0.4476	0.461	FALSE	FALSE	FALSE	ebi-a-GCST006414	11	102571892	0.0066	1030836	0.8528	Atrial fibrillation || id:ebi-a-GCST006414	Atrial fibrillation	Atrial fibrillation || ||	TRUE	igd	0.0071	1.976e-06	exposure	TRUE	reported	Wmbsmv	textfile	7824	2	TRUE	0.00285425	22.3898
rs4661299	T	G	T	G	0.0319	-0.0031	0.4551	0.4584	FALSE	FALSE	FALSE	ebi-a-GCST006414	1	15029260	0.0067	1030836	0.643101	Atrial fibrillation || id:ebi-a-GCST006414	Atrial fibrillation	Atrial fibrillation || ||	TRUE	igd	0.0071	7.63e-06	exposure	TRUE	reported	Wmbsmv	textfile	7824	2	TRUE	0.00257346	20.1815
rs4948051	T	C	T	C	0.0528	0.0157	0.1328	0.1229	FALSE	FALSE	FALSE	ebi-a-GCST006414	7	55688100	0.01	1030836	0.1166	Atrial fibrillation || id:ebi-a-GCST006414	Atrial fibrillation	Atrial fibrillation || ||	TRUE	igd	0.0115	4.836e-06	exposure	TRUE	reported	Wmbsmv	textfile	7824	2	TRUE	0.00268704	21.0747
rs7438272	T	C	T	C	0.0589	-0.0051	0.1691	0.1572	FALSE	FALSE	FALSE	ebi-a-GCST006414	4	96474568	0.0096	1030836	0.5997	Atrial fibrillation || id:ebi-a-GCST006414	Atrial fibrillation	Atrial fibrillation || ||	TRUE	igd	0.0123	1.802e-06	exposure	TRUE	reported	Wmbsmv	textfile	7824	2	TRUE	0.00292227	22.925
rs9353315	A	G	A	G	-0.0476	0.015	0.8731	0.8466	FALSE	FALSE	FALSE	ebi-a-GCST006414	6	86149938	0.0092	1030836	0.102	Atrial fibrillation || id:ebi-a-GCST006414	Atrial fibrillation	Atrial fibrillation || ||	TRUE	igd	0.0105	5.856e-06	exposure	TRUE	reported	Wmbsmv	textfile	7824	2	TRUE	0.00261979	20.5459
rs10090064	T	C	T	C	0.0077	0.003	0.8026	0.8038	FALSE	FALSE	FALSE	ebi-a-GCST006414	8	92896022	0.0084	1030836	0.719999	Atrial fibrillation || id:ebi-a-GCST006414	Atrial fibrillation	Atrial fibrillation || ||	TRUE	igd	0.0017	5.931e-06	exposure	TRUE	reported	BFpiD4	textfile	7824	2	TRUE	0.00261528	20.5103
rs10125203	C	G	C	G	0.009	-0.0107	0.8698	0.8612	FALSE	TRUE	FALSE	ebi-a-GCST006414	9	83708171	0.0096	1030836	0.2673	Atrial fibrillation || id:ebi-a-GCST006414	Atrial fibrillation	Atrial fibrillation || ||	TRUE	igd	0.0018	4.109e-07	exposure	TRUE	reported	BFpiD4	textfile	7824	2	TRUE	0.00318512	24.9936
rs10757735	A	C	A	C	-0.008	-0.0027	0.132	0.1558	FALSE	FALSE	FALSE	ebi-a-GCST006414	9	28373518	0.0096	1030836	0.7776	Atrial fibrillation || id:ebi-a-GCST006414	Atrial fibrillation	Atrial fibrillation || ||	TRUE	igd	0.0018	7.911e-06	exposure	TRUE	reported	BFpiD4	textfile	7824	2	TRUE	0.00251832	19.748
rs10850426	T	G	T	G	0.0081	-0.0047	0.1199	0.1153	FALSE	FALSE	FALSE	ebi-a-GCST006414	12	115443911	0.0105	1030836	0.6531	Atrial fibrillation || id:ebi-a-GCST006414	Atrial fibrillation	Atrial fibrillation || ||	TRUE	igd	0.0018	6.845e-06	exposure	TRUE	reported	BFpiD4	textfile	7824	2	TRUE	0.00258151	20.2448
rs10988352	T	G	T	G	0.0084	0.0094	0.1244	0.14	FALSE	FALSE	FALSE	ebi-a-GCST006414	9	132161256	0.0099	1030836	0.3398	Atrial fibrillation || id:ebi-a-GCST006414	Atrial fibrillation	Atrial fibrillation || ||	TRUE	igd	0.0018	3.086e-06	exposure	TRUE	reported	BFpiD4	textfile	7824	2	TRUE	0.00277573	21.7722
rs11045425	A	G	A	G	0.0086	-0.0072	0.1266	0.1267	FALSE	FALSE	FALSE	ebi-a-GCST006414	12	20893980	0.0101	1030836	0.4776	Atrial fibrillation || id:ebi-a-GCST006414	Atrial fibrillation	Atrial fibrillation || ||	TRUE	igd	0.0018	1.832e-06	exposure	TRUE	reported	BFpiD4	textfile	7824	2	TRUE	0.00290909	22.8213
rs11144136	T	G	T	G	0.0097	0.0218	0.1375	0.1455	FALSE	FALSE	FALSE	ebi-a-GCST006414	9	71502351	0.0095	1030836	0.0221202	Atrial fibrillation || id:ebi-a-GCST006414	Atrial fibrillation	Atrial fibrillation || ||	TRUE	igd	0.0018	4.862e-08	exposure	TRUE	reported	BFpiD4	textfile	7824	2	TRUE	0.00369795	29.0327
rs11606364	T	C	T	C	0.0084	0.0116	0.1149	0.1091	FALSE	FALSE	FALSE	ebi-a-GCST006414	11	130506001	0.0108	1030836	0.2841	Atrial fibrillation || id:ebi-a-GCST006414	Atrial fibrillation	Atrial fibrillation || ||	TRUE	igd	0.0019	9.266e-06	exposure	TRUE	reported	BFpiD4	textfile	7824	2	TRUE	0.00249195	19.5407
rs1554074	A	G	A	G	0.0086	-0.0073	0.1925	0.2171	FALSE	FALSE	FALSE	ebi-a-GCST006414	12	101240350	0.0083	1030836	0.3783	Atrial fibrillation || id:ebi-a-GCST006414	Atrial fibrillation	Atrial fibrillation || ||	TRUE	igd	0.0017	6.392e-07	exposure	TRUE	reported	BFpiD4	textfile	7824	2	TRUE	0.00326026	25.5852
rs2019107	T	C	T	C	-0.0078	0.0104	0.6257	0.5885	FALSE	FALSE	FALSE	ebi-a-GCST006414	19	1181717	0.007	1030836	0.1387	Atrial fibrillation || id:ebi-a-GCST006414	Atrial fibrillation	Atrial fibrillation || ||	TRUE	igd	0.0017	6.655e-06	exposure	TRUE	reported	BFpiD4	textfile	7824	2	TRUE	0.00268346	21.0465
rs2486925	T	G	T	G	-0.0082	-0.0075	0.1462	0.164	FALSE	FALSE	FALSE	ebi-a-GCST006414	1	203234037	0.0094	1030836	0.4263	Atrial fibrillation || id:ebi-a-GCST006414	Atrial fibrillation	Atrial fibrillation || ||	TRUE	igd	0.0018	3.467e-06	exposure	TRUE	reported	BFpiD4	textfile	7824	2	TRUE	0.00264547	20.7478
rs2596194	A	T	A	T	-0.0083	0.0001	0.1255	0.1516	FALSE	TRUE	FALSE	ebi-a-GCST006414	15	33686777	0.0099	1030836	0.9881	Atrial fibrillation || id:ebi-a-GCST006414	Atrial fibrillation	Atrial fibrillation || ||	TRUE	igd	0.0018	2.586e-06	exposure	TRUE	reported	BFpiD4	textfile	7824	2	TRUE	0.00271021	21.2569
rs266742	T	G	T	G	0.0082	0.0074	0.7307	0.6789	FALSE	FALSE	FALSE	ebi-a-GCST006414	3	186475845	0.0072	1030836	0.3088	Atrial fibrillation || id:ebi-a-GCST006414	Atrial fibrillation	Atrial fibrillation || ||	TRUE	igd	0.0016	5.676e-07	exposure	TRUE	reported	BFpiD4	textfile	7824	2	TRUE	0.00334583	26.2589
rs2993308	A	G	A	G	0.0075	-0.0019	0.338	0.3537	FALSE	FALSE	FALSE	ebi-a-GCST006414	13	113681076	0.0072	1030836	0.7967	Atrial fibrillation || id:ebi-a-GCST006414	Atrial fibrillation	Atrial fibrillation || ||	TRUE	igd	0.0017	6.833e-06	exposure	TRUE	reported	BFpiD4	textfile	7824	2	TRUE	0.00248151	19.4587
rs513209	A	C	A	C	-0.0082	-0.0159	0.8824	0.8615	FALSE	FALSE	FALSE	ebi-a-GCST006414	11	125467144	0.0103	1030836	0.1218	Atrial fibrillation || id:ebi-a-GCST006414	Atrial fibrillation	Atrial fibrillation || ||	TRUE	igd	0.0018	6.602e-06	exposure	TRUE	reported	BFpiD4	textfile	7824	2	TRUE	0.00264547	20.7478
rs6019504	A	G	A	G	0.008	-0.0078	0.8586	0.8453	FALSE	FALSE	FALSE	ebi-a-GCST006414	20	47514595	0.0094	1030836	0.4034	Atrial fibrillation || id:ebi-a-GCST006414	Atrial fibrillation	Atrial fibrillation || ||	TRUE	igd	0.0018	6.689e-06	exposure	TRUE	reported	BFpiD4	textfile	7824	2	TRUE	0.00251832	19.748
rs6462723	A	G	A	G	-0.0085	-0.0089	0.121	0.129	FALSE	FALSE	FALSE	ebi-a-GCST006414	7	36957350	0.01	1030836	0.3733	Atrial fibrillation || id:ebi-a-GCST006414	Atrial fibrillation	Atrial fibrillation || ||	TRUE	igd	0.0018	1.921e-06	exposure	TRUE	reported	BFpiD4	textfile	7824	2	TRUE	0.00284203	22.2937
rs662760	A	C	A	C	0.0079	0.0044	0.8723	0.8703	FALSE	FALSE	FALSE	ebi-a-GCST006414	6	85864995	0.0098	1030836	0.655901	Atrial fibrillation || id:ebi-a-GCST006414	Atrial fibrillation	Atrial fibrillation || ||	TRUE	igd	0.0018	8.042e-06	exposure	TRUE	reported	BFpiD4	textfile	7824	2	TRUE	0.00245591	19.2574
rs6690829	T	C	T	C	-0.008	-0.0071	0.24	0.2536	FALSE	FALSE	FALSE	ebi-a-GCST006414	1	245730311	0.0077	1030836	0.3536	Atrial fibrillation || id:ebi-a-GCST006414	Atrial fibrillation	Atrial fibrillation || ||	TRUE	igd	0.0016	1.242e-06	exposure	TRUE	reported	BFpiD4	textfile	7824	2	TRUE	0.00318512	24.9936
rs7178551	T	C	T	C	0.0081	0.01	0.1545	0.1868	FALSE	FALSE	FALSE	ebi-a-GCST006414	15	81263637	0.0086	1030836	0.2469	Atrial fibrillation || id:ebi-a-GCST006414	Atrial fibrillation	Atrial fibrillation || ||	TRUE	igd	0.0017	2.664e-06	exposure	TRUE	reported	BFpiD4	textfile	7824	2	TRUE	0.00289324	22.6966
rs7250750	T	G	T	G	0.0081	-0.0179	0.8583	0.8644	FALSE	FALSE	FALSE	ebi-a-GCST006414	19	17371484	0.0097	1030836	0.06461	Atrial fibrillation || id:ebi-a-GCST006414	Atrial fibrillation	Atrial fibrillation || ||	TRUE	igd	0.0018	7.029e-06	exposure	TRUE	reported	BFpiD4	textfile	7824	2	TRUE	0.00258151	20.2448
rs732426	A	G	A	G	0.0077	0.0083	0.8218	0.7636	FALSE	FALSE	FALSE	ebi-a-GCST006414	17	10274386	0.008	1030836	0.3	Atrial fibrillation || id:ebi-a-GCST006414	Atrial fibrillation	Atrial fibrillation || ||	TRUE	igd	0.0017	7.541e-06	exposure	TRUE	reported	BFpiD4	textfile	7824	2	TRUE	0.00261528	20.5103
rs9663814	A	G	A	G	0.0076	-0.0055	0.6175	0.5981	FALSE	FALSE	FALSE	ebi-a-GCST006414	10	77738382	0.0068	1030836	0.4157	Atrial fibrillation || id:ebi-a-GCST006414	Atrial fibrillation	Atrial fibrillation || ||	TRUE	igd	0.0016	1.952e-06	exposure	TRUE	reported	BFpiD4	textfile	7824	2	TRUE	0.00287546	22.5567
rs10490734	A	G	A	G	0.0077	-0.0043	0.8314	0.8266	FALSE	FALSE	FALSE	ebi-a-GCST006414	2	138012183	0.0087	1030836	0.6231	Atrial fibrillation || id:ebi-a-GCST006414	Atrial fibrillation	Atrial fibrillation || ||	TRUE	igd	0.0017	7.935e-06	exposure	TRUE	reported	IXm30O	textfile	7824	2	TRUE	0.00261528	20.5103
rs10844317	T	G	T	G	-0.0086	-0.0067	0.1637	0.1461	FALSE	FALSE	FALSE	ebi-a-GCST006414	12	32874640	0.0094	1030836	0.4738	Atrial fibrillation || id:ebi-a-GCST006414	Atrial fibrillation	Atrial fibrillation || ||	TRUE	igd	0.0018	1.122e-06	exposure	TRUE	reported	IXm30O	textfile	7824	2	TRUE	0.00290909	22.8213
rs11130013	T	C	T	C	-0.0081	-0.0078	0.153	0.1503	FALSE	FALSE	FALSE	ebi-a-GCST006414	3	43833177	0.0094	1030836	0.4073	Atrial fibrillation || id:ebi-a-GCST006414	Atrial fibrillation	Atrial fibrillation || ||	TRUE	igd	0.0018	5.094e-06	exposure	TRUE	reported	IXm30O	textfile	7824	2	TRUE	0.00258151	20.2448
rs11741189	T	C	T	C	-0.0087	0.0034	0.177	0.1815	FALSE	FALSE	FALSE	ebi-a-GCST006414	5	179543546	0.0088	1030836	0.697999	Atrial fibrillation || id:ebi-a-GCST006414	Atrial fibrillation	Atrial fibrillation || ||	TRUE	igd	0.0017	3.781e-07	exposure	TRUE	reported	IXm30O	textfile	7824	2	TRUE	0.00333626	26.1836
rs1286087	T	C	T	C	0.0077	0.0006	0.8367	0.8527	FALSE	FALSE	FALSE	ebi-a-GCST006414	14	91437370	0.0093	1030836	0.9447	Atrial fibrillation || id:ebi-a-GCST006414	Atrial fibrillation	Atrial fibrillation || ||	TRUE	igd	0.0017	8.083e-06	exposure	TRUE	reported	IXm30O	textfile	7824	2	TRUE	0.00261528	20.5103
rs13318012	T	C	T	C	-0.0078	0.0025	0.8378	0.8173	FALSE	FALSE	FALSE	ebi-a-GCST006414	3	106674944	0.0086	1030836	0.774901	Atrial fibrillation || id:ebi-a-GCST006414	Atrial fibrillation	Atrial fibrillation || ||	TRUE	igd	0.0017	8.359e-06	exposure	TRUE	reported	IXm30O	textfile	7824	2	TRUE	0.00268346	21.0465
rs16953268	A	C	A	C	-0.0115	0.0196	0.0689	0.0673	FALSE	FALSE	FALSE	ebi-a-GCST006414	16	54286557	0.0132	1030836	0.1374	Atrial fibrillation || id:ebi-a-GCST006414	Atrial fibrillation	Atrial fibrillation || ||	TRUE	igd	0.0026	7.726e-06	exposure	TRUE	reported	IXm30O	textfile	7824	2	TRUE	0.00249422	19.5586
rs2231142	T	G	T	G	0.0119	-0.0007	0.1106	0.1098	FALSE	FALSE	FALSE	ebi-a-GCST006414	4	89052323	0.0106	1030836	0.9457	Atrial fibrillation || id:ebi-a-GCST006414	Atrial fibrillation	Atrial fibrillation || ||	TRUE	igd	0.0024	8.428e-07	exposure	TRUE	reported	IXm30O	textfile	7824	2	TRUE	0.00313242	24.5788
rs233340	A	G	A	G	-0.0125	-0.0122	0.0707	0.071	FALSE	FALSE	FALSE	ebi-a-GCST006414	5	13592425	0.013	1030836	0.3482	Atrial fibrillation || id:ebi-a-GCST006414	Atrial fibrillation	Atrial fibrillation || ||	TRUE	igd	0.0026	2.535e-06	exposure	TRUE	reported	IXm30O	textfile	7824	2	TRUE	0.00294553	23.108
rs235320	A	G	A	G	-0.0079	0.0172	0.8241	0.8092	FALSE	FALSE	FALSE	ebi-a-GCST006414	21	46277214	0.0085	1030836	0.0441205	Atrial fibrillation || id:ebi-a-GCST006414	Atrial fibrillation	Atrial fibrillation || ||	TRUE	igd	0.0017	3.677e-06	exposure	TRUE	reported	IXm30O	textfile	7824	2	TRUE	0.00275252	21.5896
rs510032	T	C	T	C	0.009	-0.0059	0.169	0.2112	FALSE	FALSE	FALSE	ebi-a-GCST006414	1	226724202	0.0085	1030836	0.4898	Atrial fibrillation || id:ebi-a-GCST006414	Atrial fibrillation	Atrial fibrillation || ||	TRUE	igd	0.002	6.795e-06	exposure	TRUE	reported	IXm30O	textfile	7824	2	TRUE	0.00258151	20.2448
rs6731691	A	G	A	G	-0.008	0.0048	0.1705	0.1617	FALSE	FALSE	FALSE	ebi-a-GCST006414	2	173331754	0.009	1030836	0.5915	Atrial fibrillation || id:ebi-a-GCST006414	Atrial fibrillation	Atrial fibrillation || ||	TRUE	igd	0.0018	5.301e-06	exposure	TRUE	reported	IXm30O	textfile	7824	2	TRUE	0.00251832	19.748
rs6927639	A	G	A	G	-0.0078	-0.0101	0.8458	0.8433	FALSE	FALSE	FALSE	ebi-a-GCST006414	6	108009018	0.009	1030836	0.2612	Atrial fibrillation || id:ebi-a-GCST006414	Atrial fibrillation	Atrial fibrillation || ||	TRUE	igd	0.0018	9.274e-06	exposure	TRUE	reported	IXm30O	textfile	7824	2	TRUE	0.00239428	18.773
rs7906282	T	G	T	G	0.008	-0.0098	0.3075	0.2929	FALSE	FALSE	FALSE	ebi-a-GCST006414	10	19083596	0.0073	1030836	0.1762	Atrial fibrillation || id:ebi-a-GCST006414	Atrial fibrillation	Atrial fibrillation || ||	TRUE	igd	0.0016	1.105e-06	exposure	TRUE	reported	IXm30O	textfile	7824	2	TRUE	0.00318512	24.9936
rs872114	A	C	A	C	-0.0208	0.0093	0.9736	0.9751	FALSE	FALSE	FALSE	ebi-a-GCST006414	3	68603563	0.0219	1030836	0.672699	Atrial fibrillation || id:ebi-a-GCST006414	Atrial fibrillation	Atrial fibrillation || ||	TRUE	igd	0.0044	2.294e-06	exposure	TRUE	reported	IXm30O	textfile	7824	2	TRUE	0.00284809	22.3414
rs938554	C	G	C	G	-0.0348	0.0018	0.2256	0.2261	FALSE	TRUE	FALSE	ebi-a-GCST006414	4	9925692	0.0082	1030836	0.8293	Atrial fibrillation || id:ebi-a-GCST006414	Atrial fibrillation	Atrial fibrillation || ||	TRUE	igd	0.0017	5.85e-93	exposure	TRUE	reported	IXm30O	textfile	7824	2	TRUE	0.0508362	418.938
rs9549021	T	C	T	C	-0.0135	-0.0142	0.6112	0.6243	FALSE	FALSE	FALSE	ebi-a-GCST006414	13	40543493	0.0069	1030836	0.0384804	Atrial fibrillation || id:ebi-a-GCST006414	Atrial fibrillation	Atrial fibrillation || ||	TRUE	igd	0.0029	2.944e-06	exposure	TRUE	reported	IXm30O	textfile	7824	2	TRUE	0.00276211	21.6651
rs9557545	A	T	A	T	0.018	-0.0012	0.032	0.0366	FALSE	TRUE	FALSE	ebi-a-GCST006414	13	101578114	0.0173	1030836	0.9462	Atrial fibrillation || id:ebi-a-GCST006414	Atrial fibrillation	Atrial fibrillation || ||	TRUE	igd	0.004	7.829e-06	exposure	TRUE	reported	IXm30O	textfile	7824	2	TRUE	0.00258151	20.2448
rs10174534	A	G	A	G	-0.028	0.0041	0.5571	0.5578	FALSE	FALSE	FALSE	ebi-a-GCST006414	2	2449771	0.0067	1030836	0.5427	Atrial fibrillation || id:ebi-a-GCST006414	Atrial fibrillation	Atrial fibrillation || ||	TRUE	igd	0.0063	7.572e-06	exposure	TRUE	reported	ELnaeb	textfile	7824	2	TRUE	0.00251832	19.748
rs11736497	T	C	T	C	0.1146	-0.0095	0.0214	0.0486	FALSE	FALSE	FALSE	ebi-a-GCST006414	4	136821683	0.0175	1030836	0.5856	Atrial fibrillation || id:ebi-a-GCST006414	Atrial fibrillation	Atrial fibrillation || ||	TRUE	igd	0.0252	5.557e-06	exposure	TRUE	reported	ELnaeb	textfile	7824	2	TRUE	0.00263629	20.6756
rs12587564	A	G	A	G	0.0456	-0.0018	0.1148	0.1324	FALSE	FALSE	FALSE	ebi-a-GCST006414	14	54574131	0.0104	1030836	0.8644	Atrial fibrillation || id:ebi-a-GCST006414	Atrial fibrillation	Atrial fibrillation || ||	TRUE	igd	0.0097	2.63e-06	exposure	TRUE	reported	ELnaeb	textfile	7824	2	TRUE	0.00281665	22.094
rs17118371	T	C	T	C	0.0343	-0.0064	0.2298	0.2277	FALSE	FALSE	FALSE	ebi-a-GCST006414	14	47813453	0.0079	1030836	0.4127	Atrial fibrillation || id:ebi-a-GCST006414	Atrial fibrillation	Atrial fibrillation || ||	TRUE	igd	0.0071	1.442e-06	exposure	TRUE	reported	ELnaeb	textfile	7824	2	TRUE	0.00297406	23.3325
rs2421668	A	G	A	G	0.034	-0.0131	0.644	0.6327	FALSE	FALSE	FALSE	ebi-a-GCST006414	2	73885096	0.0069	1030836	0.0574698	Atrial fibrillation || id:ebi-a-GCST006414	Atrial fibrillation	Atrial fibrillation || ||	TRUE	igd	0.0073	2.867e-06	exposure	TRUE	reported	ELnaeb	textfile	7824	2	TRUE	0.00276491	21.6871
rs2720445	T	C	T	C	0.033	-0.0109	0.536	0.5335	FALSE	FALSE	FALSE	ebi-a-GCST006414	16	79547520	0.007	1030836	0.1205	Atrial fibrillation || id:ebi-a-GCST006414	Atrial fibrillation	Atrial fibrillation || ||	TRUE	igd	0.0073	5.56e-06	exposure	TRUE	reported	ELnaeb	textfile	7824	2	TRUE	0.00260508	20.4301
rs312306	C	G	C	G	-0.0654	0.0016	0.2278	0.2658	FALSE	TRUE	FALSE	ebi-a-GCST006414	5	162063864	0.0077	1030836	0.8395	Atrial fibrillation || id:ebi-a-GCST006414	Atrial fibrillation	Atrial fibrillation || ||	TRUE	igd	0.0145	6.231e-06	exposure	TRUE	reported	ELnaeb	textfile	7824	2	TRUE	0.00259336	20.338
rs3760877	T	C	T	C	0.0577	-0.001	0.4762	0.4668	FALSE	FALSE	FALSE	ebi-a-GCST006414	19	542672	0.0075	1030836	0.8911	Atrial fibrillation || id:ebi-a-GCST006414	Atrial fibrillation	Atrial fibrillation || ||	TRUE	igd	0.013	9.553e-06	exposure	TRUE	reported	ELnaeb	textfile	7824	2	TRUE	0.00251156	19.6949
rs6763802	T	G	T	G	-0.0576	-0.0084	0.0798	0.0975	FALSE	FALSE	FALSE	ebi-a-GCST006414	3	23163808	0.0113	1030836	0.4591	Atrial fibrillation || id:ebi-a-GCST006414	Atrial fibrillation	Atrial fibrillation || ||	TRUE	igd	0.0116	6.503e-07	exposure	TRUE	reported	ELnaeb	textfile	7824	2	TRUE	0.00314148	24.6501
rs7463380	C	G	C	G	0.0763	-0.0016	0.8421	0.8378	FALSE	TRUE	FALSE	ebi-a-GCST006414	8	29701233	0.0089	1030836	0.856	Atrial fibrillation || id:ebi-a-GCST006414	Atrial fibrillation	Atrial fibrillation || ||	TRUE	igd	0.0169	6.402e-06	exposure	TRUE	reported	ELnaeb	textfile	7824	2	TRUE	0.00259846	20.3781
rs9573265	T	C	T	C	0.2216	0.0365	0.0158	0.0157	FALSE	FALSE	FALSE	ebi-a-GCST006414	13	74197346	0.0262	1030836	0.1638	Atrial fibrillation || id:ebi-a-GCST006414	Atrial fibrillation	Atrial fibrillation || ||	TRUE	igd	0.0488	5.552e-06	exposure	TRUE	reported	ELnaeb	textfile	7824	2	TRUE	0.00262862	20.6153
rs11114987	T	C	T	C	-0.0324	-0.0066	0.0439	0.0444	FALSE	FALSE	FALSE	ebi-a-GCST006414	12	82102912	0.018	1030836	0.7127	Atrial fibrillation || id:ebi-a-GCST006414	Atrial fibrillation	Atrial fibrillation || ||	TRUE	igd	0.0067	1.414e-06	exposure	TRUE	reported	0eDBit	textfile	7824	2	TRUE	0.00297999	23.3792
rs1153903	A	G	A	G	-0.0106	-0.0041	0.3856	0.4026	FALSE	FALSE	FALSE	ebi-a-GCST006414	7	54741212	0.0068	1030836	0.5434	Atrial fibrillation || id:ebi-a-GCST006414	Atrial fibrillation	Atrial fibrillation || ||	TRUE	igd	0.0023	4.187e-06	exposure	TRUE	reported	0eDBit	textfile	7824	2	TRUE	0.00270738	21.2346
rs12714263	A	G	A	G	-0.0107	-0.0013	0.5733	0.5685	FALSE	FALSE	FALSE	ebi-a-GCST006414	2	29318077	0.0067	1030836	0.851	Atrial fibrillation || id:ebi-a-GCST006414	Atrial fibrillation	Atrial fibrillation || ||	TRUE	igd	0.0023	3.976e-06	exposure	TRUE	reported	0eDBit	textfile	7824	2	TRUE	0.00275857	21.6372
rs12985777	T	C	T	C	-0.0141	-0.0056	0.2402	0.2614	FALSE	FALSE	FALSE	ebi-a-GCST006414	19	2268055	0.008	1030836	0.4872	Atrial fibrillation || id:ebi-a-GCST006414	Atrial fibrillation	Atrial fibrillation || ||	TRUE	igd	0.0032	8.861e-06	exposure	TRUE	reported	0eDBit	textfile	7824	2	TRUE	0.00247533	19.4101
rs17706531	A	G	A	G	0.0105	-0.0058	0.6331	0.6232	FALSE	FALSE	FALSE	ebi-a-GCST006414	19	13015530	0.0069	1030836	0.4046	Atrial fibrillation || id:ebi-a-GCST006414	Atrial fibrillation	Atrial fibrillation || ||	TRUE	igd	0.0023	6.973e-06	exposure	TRUE	reported	0eDBit	textfile	7824	2	TRUE	0.00265668	20.8359
rs2180566	T	C	T	C	-0.0109	0.0018	0.6433	0.6406	FALSE	FALSE	FALSE	ebi-a-GCST006414	20	30018854	0.007	1030836	0.7957	Atrial fibrillation || id:ebi-a-GCST006414	Atrial fibrillation	Atrial fibrillation || ||	TRUE	igd	0.0023	2.105e-06	exposure	TRUE	reported	0eDBit	textfile	7824	2	TRUE	0.00286236	22.4536
rs2246012	T	C	T	C	-0.0166	-0.0132	0.8388	0.8254	FALSE	FALSE	FALSE	ebi-a-GCST006414	6	131898208	0.0087	1030836	0.1301	Atrial fibrillation || id:ebi-a-GCST006414	Atrial fibrillation	Atrial fibrillation || ||	TRUE	igd	0.0032	2.227e-07	exposure	TRUE	reported	0eDBit	textfile	7824	2	TRUE	0.00342765	26.9033
rs2916148	A	G	A	G	-0.0101	0.0147	0.4534	0.4494	FALSE	FALSE	FALSE	ebi-a-GCST006414	17	65482109	0.0068	1030836	0.0293002	Atrial fibrillation || id:ebi-a-GCST006414	Atrial fibrillation	Atrial fibrillation || ||	TRUE	igd	0.0023	9.235e-06	exposure	TRUE	reported	0eDBit	textfile	7824	2	TRUE	0.00245861	19.2786
rs2933871	A	G	A	G	0.0178	0.0003	0.6938	0.7049	FALSE	FALSE	FALSE	ebi-a-GCST006414	5	24815139	0.0074	1030836	0.9686	Atrial fibrillation || id:ebi-a-GCST006414	Atrial fibrillation	Atrial fibrillation || ||	TRUE	igd	0.004	7.648e-06	exposure	TRUE	reported	0eDBit	textfile	7824	2	TRUE	0.0025246	19.7974
rs3011362	A	G	A	G	-0.0349	0.0212	0.0334	0.0474	FALSE	FALSE	FALSE	ebi-a-GCST006414	10	122553194	0.0153	1030836	0.1645	Atrial fibrillation || id:ebi-a-GCST006414	Atrial fibrillation	Atrial fibrillation || ||	TRUE	igd	0.0074	2.37e-06	exposure	TRUE	reported	0eDBit	textfile	7824	2	TRUE	0.00283482	22.237
rs511304	A	C	A	C	0.0191	-0.0082	0.4368	0.4367	FALSE	FALSE	FALSE	ebi-a-GCST006414	3	174407207	0.0069	1030836	0.2339	Atrial fibrillation || id:ebi-a-GCST006414	Atrial fibrillation	Atrial fibrillation || ||	TRUE	igd	0.0039	1.014e-06	exposure	TRUE	reported	0eDBit	textfile	7824	2	TRUE	0.00305618	23.9787
rs6479442	A	C	A	C	0.0101	0.0131	0.4837	0.4875	FALSE	FALSE	FALSE	ebi-a-GCST006414	9	95715717	0.0066	1030836	0.0476705	Atrial fibrillation || id:ebi-a-GCST006414	Atrial fibrillation	Atrial fibrillation || ||	TRUE	igd	0.0023	9.586e-06	exposure	TRUE	reported	0eDBit	textfile	7824	2	TRUE	0.00245861	19.2786
rs6561899	A	T	A	T	0.011	-0.0015	0.58	0.576	FALSE	TRUE	TRUE	ebi-a-GCST006414	13	57473619	0.0067	1030836	0.8237	Atrial fibrillation || id:ebi-a-GCST006414	Atrial fibrillation	Atrial fibrillation || ||	TRUE	igd	0.0023	1.844e-06	exposure	TRUE	reported	0eDBit	textfile	7824	2	FALSE	0.00291496	22.8675
rs6920504	T	C	T	C	-0.0135	-0.0035	0.7729	0.7356	FALSE	FALSE	FALSE	ebi-a-GCST006414	6	115971313	0.0081	1030836	0.663201	Atrial fibrillation || id:ebi-a-GCST006414	Atrial fibrillation	Atrial fibrillation || ||	TRUE	igd	0.003	7.527e-06	exposure	TRUE	reported	0eDBit	textfile	7824	2	TRUE	0.00258151	20.2448
rs7036499	T	C	T	C	0.0217	-0.0158	0.8519	0.8334	FALSE	FALSE	FALSE	ebi-a-GCST006414	9	130844744	0.0094	1030836	0.0936009	Atrial fibrillation || id:ebi-a-GCST006414	Atrial fibrillation	Atrial fibrillation || ||	TRUE	igd	0.0049	8.857e-06	exposure	TRUE	reported	0eDBit	textfile	7824	2	TRUE	0.00250041	19.6072
rs715	T	C	T	C	0.0144	0.0125	0.7064	0.6986	FALSE	FALSE	FALSE	ebi-a-GCST006414	2	211543055	0.0074	1030836	0.0909704	Atrial fibrillation || id:ebi-a-GCST006414	Atrial fibrillation	Atrial fibrillation || ||	TRUE	igd	0.0028	2.902e-07	exposure	TRUE	reported	0eDBit	textfile	7824	2	TRUE	0.0033691	26.4422
rs720118	T	C	T	C	-0.0105	0.0075	0.6152	0.6179	FALSE	FALSE	FALSE	ebi-a-GCST006414	2	6037363	0.0068	1030836	0.2713	Atrial fibrillation || id:ebi-a-GCST006414	Atrial fibrillation	Atrial fibrillation || ||	TRUE	igd	0.0023	4.547e-06	exposure	TRUE	reported	0eDBit	textfile	7824	2	TRUE	0.00265668	20.8359
rs7535809	A	G	A	G	0.0138	-0.0049	0.8331	0.8432	FALSE	FALSE	FALSE	ebi-a-GCST006414	1	192302131	0.0091	1030836	0.5919	Atrial fibrillation || id:ebi-a-GCST006414	Atrial fibrillation	Atrial fibrillation || ||	TRUE	igd	0.0031	7.276e-06	exposure	TRUE	reported	0eDBit	textfile	7824	2	TRUE	0.00252643	19.8118
rs7717247	A	C	A	C	0.0162	0.0112	0.8061	0.8284	FALSE	FALSE	FALSE	ebi-a-GCST006414	5	27839258	0.0088	1030836	0.2036	Atrial fibrillation || id:ebi-a-GCST006414	Atrial fibrillation	Atrial fibrillation || ||	TRUE	igd	0.0035	3.347e-06	exposure	TRUE	reported	0eDBit	textfile	7824	2	TRUE	0.00273072	21.4182
rs837763	T	C	T	C	0.0114	-0.0016	0.5528	0.5597	FALSE	FALSE	FALSE	ebi-a-GCST006414	16	88853729	0.0068	1030836	0.8193	Atrial fibrillation || id:ebi-a-GCST006414	Atrial fibrillation	Atrial fibrillation || ||	TRUE	igd	0.0025	6.027e-06	exposure	TRUE	reported	0eDBit	textfile	7824	2	TRUE	0.00265062	20.7883
rs901272	A	C	A	C	-0.0105	-0.0087	0.6207	0.6063	FALSE	FALSE	FALSE	ebi-a-GCST006414	15	63754773	0.0068	1030836	0.2046	Atrial fibrillation || id:ebi-a-GCST006414	Atrial fibrillation	Atrial fibrillation || ||	TRUE	igd	0.0023	6.493e-06	exposure	TRUE	reported	0eDBit	textfile	7824	2	TRUE	0.00265668	20.8359
rs11167905	T	C	T	C	0.0804	-0.0032	0.8545	0.8351	FALSE	FALSE	FALSE	ebi-a-GCST006414	5	144906846	0.0092	1030836	0.7309	Atrial fibrillation || id:ebi-a-GCST006414	Atrial fibrillation	Atrial fibrillation || ||	TRUE	igd	0.0164	9.826e-07	exposure	TRUE	reported	mwLqvp	textfile	7824	2	TRUE	0.00306241	24.0278
rs13069990	T	C	T	C	-0.0506	0.0018	0.3781	0.391	FALSE	FALSE	FALSE	ebi-a-GCST006414	3	115620801	0.0068	1030836	0.7953	Atrial fibrillation || id:ebi-a-GCST006414	Atrial fibrillation	Atrial fibrillation || ||	TRUE	igd	0.011	4.442e-06	exposure	TRUE	reported	mwLqvp	textfile	7824	2	TRUE	0.0026972	21.1546
rs13103690	T	G	T	G	-0.0474	-0.0055	0.5359	0.5528	FALSE	FALSE	FALSE	ebi-a-GCST006414	4	9972778	0.0067	1030836	0.4118	Atrial fibrillation || id:ebi-a-GCST006414	Atrial fibrillation	Atrial fibrillation || ||	TRUE	igd	0.0104	5.195e-06	exposure	TRUE	reported	mwLqvp	textfile	7824	2	TRUE	0.00264795	20.7672
rs2070006	T	C	T	C	0.0512	-0.001	0.3713	0.3912	FALSE	FALSE	FALSE	ebi-a-GCST006414	4	155513866	0.0068	1030836	0.8817	Atrial fibrillation || id:ebi-a-GCST006414	Atrial fibrillation	Atrial fibrillation || ||	TRUE	igd	0.0112	4.762e-06	exposure	TRUE	reported	mwLqvp	textfile	7824	2	TRUE	0.00266389	20.8926
rs577596	A	G	A	G	-0.0567	-0.0141	0.3267	0.3338	FALSE	FALSE	FALSE	ebi-a-GCST006414	22	25931606	0.0073	1030836	0.0529798	Atrial fibrillation || id:ebi-a-GCST006414	Atrial fibrillation	Atrial fibrillation || ||	TRUE	igd	0.0114	6.679e-07	exposure	TRUE	reported	mwLqvp	textfile	7824	2	TRUE	0.00315179	24.7312
rs6713914	T	C	T	C	0.0593	0.0136	0.5741	0.5447	FALSE	FALSE	FALSE	ebi-a-GCST006414	2	59523041	0.0066	1030836	0.0408	Atrial fibrillation || id:ebi-a-GCST006414	Atrial fibrillation	Atrial fibrillation || ||	TRUE	igd	0.0116	3.22e-07	exposure	TRUE	reported	mwLqvp	textfile	7824	2	TRUE	0.00332902	26.1266
rs6826474	T	C	T	C	-0.1383	0.0156	0.0393	0.0296	FALSE	FALSE	FALSE	ebi-a-GCST006414	4	96650120	0.0206	1030836	0.4482	Atrial fibrillation || id:ebi-a-GCST006414	Atrial fibrillation	Atrial fibrillation || ||	TRUE	igd	0.0288	1.561e-06	exposure	TRUE	reported	mwLqvp	textfile	7824	2	TRUE	0.00293868	23.0541
rs6834631	T	G	T	G	0.1306	0.0158	0.9596	0.9512	FALSE	FALSE	FALSE	ebi-a-GCST006414	4	122315665	0.016	1030836	0.3225	Atrial fibrillation || id:ebi-a-GCST006414	Atrial fibrillation	Atrial fibrillation || ||	TRUE	igd	0.0267	1.032e-06	exposure	TRUE	reported	mwLqvp	textfile	7824	2	TRUE	0.00304866	23.9195
rs7112460	T	C	T	C	0.1084	-0.003	0.0658	0.0612	FALSE	FALSE	FALSE	ebi-a-GCST006414	11	125751859	0.0138	1030836	0.8307	Atrial fibrillation || id:ebi-a-GCST006414	Atrial fibrillation	Atrial fibrillation || ||	TRUE	igd	0.0223	1.135e-06	exposure	TRUE	reported	mwLqvp	textfile	7824	2	TRUE	0.003011	23.6232
rs8057559	T	C	T	C	0.1395	-0.0062	0.0312	0.0279	FALSE	FALSE	FALSE	ebi-a-GCST006414	16	73317172	0.0205	1030836	0.7602	Atrial fibrillation || id:ebi-a-GCST006414	Atrial fibrillation	Atrial fibrillation || ||	TRUE	igd	0.0314	9.098e-06	exposure	TRUE	reported	mwLqvp	textfile	7824	2	TRUE	0.00251632	19.7323
rs808686	A	G	A	G	0.0598	-0.0057	0.6086	0.5224	FALSE	FALSE	FALSE	ebi-a-GCST006414	20	19717135	0.0068	1030836	0.4022	Atrial fibrillation || id:ebi-a-GCST006414	Atrial fibrillation	Atrial fibrillation || ||	TRUE	igd	0.0128	3.013e-06	exposure	TRUE	reported	mwLqvp	textfile	7824	2	TRUE	0.00278191	21.8208
rs8105491	T	G	T	G	-0.0698	0.0035	0.154	0.1514	FALSE	FALSE	FALSE	ebi-a-GCST006414	19	20403988	0.0093	1030836	0.707301	Atrial fibrillation || id:ebi-a-GCST006414	Atrial fibrillation	Atrial fibrillation || ||	TRUE	igd	0.0148	2.304e-06	exposure	TRUE	reported	mwLqvp	textfile	7824	2	TRUE	0.00283482	22.237
rs9419004	C	G	C	G	-0.254	0.006	0.186	0.2654	FALSE	TRUE	FALSE	ebi-a-GCST006414	10	134914522	0.0082	1030836	0.4645	Atrial fibrillation || id:ebi-a-GCST006414	Atrial fibrillation	Atrial fibrillation || ||	TRUE	igd	0.0563	6.531e-06	exposure	TRUE	reported	mwLqvp	textfile	7824	2	TRUE	0.00259474	20.3488
rs9606290	A	G	A	G	0.159	0.0129	0.241	0.2611	FALSE	FALSE	FALSE	ebi-a-GCST006414	22	20218237	0.0081	1030836	0.1126	Atrial fibrillation || id:ebi-a-GCST006414	Atrial fibrillation	Atrial fibrillation || ||	TRUE	igd	0.0352	6.316e-06	exposure	TRUE	reported	mwLqvp	textfile	7824	2	TRUE	0.00260105	20.3985
rs10092877	T	C	T	C	0.0087	-0.001	0.4173	0.4066	FALSE	FALSE	FALSE	ebi-a-GCST006414	8	89823675	0.0068	1030836	0.8777	Atrial fibrillation || id:ebi-a-GCST006414	Atrial fibrillation	Atrial fibrillation || ||	TRUE	igd	0.0018	1.25e-06	exposure	TRUE	reported	Mt87ii	textfile	7824	2	TRUE	0.00297694	23.3551
rs10266726	T	C	T	C	-0.0083	0.0003	0.4261	0.413	FALSE	FALSE	FALSE	ebi-a-GCST006414	7	3146081	0.0067	1030836	0.9687	Atrial fibrillation || id:ebi-a-GCST006414	Atrial fibrillation	Atrial fibrillation || ||	TRUE	igd	0.0018	4.002e-06	exposure	TRUE	reported	Mt87ii	textfile	7824	2	TRUE	0.00271021	21.2569
rs10492225	T	C	T	C	-0.0128	-0.0007	0.8498	0.8443	FALSE	FALSE	FALSE	ebi-a-GCST006414	12	96461306	0.0093	1030836	0.9376	Atrial fibrillation || id:ebi-a-GCST006414	Atrial fibrillation	Atrial fibrillation || ||	TRUE	igd	0.0027	1.596e-06	exposure	TRUE	reported	Mt87ii	textfile	7824	2	TRUE	0.0028643	22.4689
rs10740323	T	C	T	C	0.0084	0.0127	0.5935	0.5879	FALSE	FALSE	FALSE	ebi-a-GCST006414	10	71502192	0.0067	1030836	0.0600994	Atrial fibrillation || id:ebi-a-GCST006414	Atrial fibrillation	Atrial fibrillation || ||	TRUE	igd	0.0018	4.096e-06	exposure	TRUE	reported	Mt87ii	textfile	7824	2	TRUE	0.00277573	21.7722
rs10848196	A	G	A	G	-0.0098	-0.0042	0.5584	0.5509	FALSE	FALSE	FALSE	ebi-a-GCST006414	12	131226209	0.0067	1030836	0.5287	Atrial fibrillation || id:ebi-a-GCST006414	Atrial fibrillation	Atrial fibrillation || ||	TRUE	igd	0.0018	5.252e-08	exposure	TRUE	reported	Mt87ii	textfile	7824	2	TRUE	0.0037743	29.6344
rs12953375	A	T	A	T	0.0126	0.0095	0.8162	0.7621	FALSE	TRUE	FALSE	ebi-a-GCST006414	18	75916505	0.0082	1030836	0.2459	Atrial fibrillation || id:ebi-a-GCST006414	Atrial fibrillation	Atrial fibrillation || ||	TRUE	igd	0.0026	1.344e-06	exposure	TRUE	reported	Mt87ii	textfile	7824	2	TRUE	0.0029927	23.4792
rs13002121	A	G	A	G	0.0115	-0.0033	0.766	0.7424	FALSE	FALSE	FALSE	ebi-a-GCST006414	2	77346102	0.0077	1030836	0.6716	Atrial fibrillation || id:ebi-a-GCST006414	Atrial fibrillation	Atrial fibrillation || ||	TRUE	igd	0.0026	6.943e-06	exposure	TRUE	reported	Mt87ii	textfile	7824	2	TRUE	0.00249422	19.5586
rs13083714	T	C	T	C	0.0194	0.0076	0.5762	0.5448	FALSE	FALSE	FALSE	ebi-a-GCST006414	3	6109274	0.0074	1030836	0.3077	Atrial fibrillation || id:ebi-a-GCST006414	Atrial fibrillation	Atrial fibrillation || ||	TRUE	igd	0.0042	4.84e-06	exposure	TRUE	reported	Mt87ii	textfile	7824	2	TRUE	0.00271953	21.3301
rs13109093	A	C	A	C	0.0085	-0.0018	0.614	0.6058	FALSE	FALSE	FALSE	ebi-a-GCST006414	4	148983139	0.0069	1030836	0.7902	Atrial fibrillation || id:ebi-a-GCST006414	Atrial fibrillation	Atrial fibrillation || ||	TRUE	igd	0.0018	4.247e-06	exposure	TRUE	reported	Mt87ii	textfile	7824	2	TRUE	0.00284203	22.2937
rs13281311	A	T	A	T	-0.0089	0.0003	0.5627	0.5634	FALSE	TRUE	TRUE	ebi-a-GCST006414	8	27881384	0.0068	1030836	0.9592	Atrial fibrillation || id:ebi-a-GCST006414	Atrial fibrillation	Atrial fibrillation || ||	TRUE	igd	0.0018	8.814e-07	exposure	TRUE	reported	Mt87ii	textfile	7824	2	FALSE	0.00311495	24.4413
rs17002476	T	C	T	C	-0.0119	-0.0022	0.1459	0.1653	FALSE	FALSE	FALSE	ebi-a-GCST006414	22	23895625	0.0093	1030836	0.8163	Atrial fibrillation || id:ebi-a-GCST006414	Atrial fibrillation	Atrial fibrillation || ||	TRUE	igd	0.0027	8.317e-06	exposure	TRUE	reported	Mt87ii	textfile	7824	2	TRUE	0.00247663	19.4203
rs17287933	T	C	T	C	0.0083	-0.0001	0.4687	0.4584	FALSE	FALSE	FALSE	ebi-a-GCST006414	13	22423925	0.0067	1030836	0.9827	Atrial fibrillation || id:ebi-a-GCST006414	Atrial fibrillation	Atrial fibrillation || ||	TRUE	igd	0.0018	5.243e-06	exposure	TRUE	reported	Mt87ii	textfile	7824	2	TRUE	0.00271021	21.2569
rs17520583	A	G	A	G	0.0093	-0.0039	0.332	0.3345	FALSE	FALSE	FALSE	ebi-a-GCST006414	10	92247237	0.0071	1030836	0.581599	Atrial fibrillation || id:ebi-a-GCST006414	Atrial fibrillation	Atrial fibrillation || ||	TRUE	igd	0.0018	3.599e-07	exposure	TRUE	reported	Mt87ii	textfile	7824	2	TRUE	0.00340027	26.6876
rs17739107	A	G	A	G	-0.0198	-0.0391	0.942	0.9428	FALSE	FALSE	FALSE	ebi-a-GCST006414	6	94059632	0.0146	1030836	0.00736004	Atrial fibrillation || id:ebi-a-GCST006414	Atrial fibrillation	Atrial fibrillation || ||	TRUE	igd	0.0044	8.091e-06	exposure	TRUE	reported	Mt87ii	textfile	7824	2	TRUE	0.00258151	20.2448
rs1836862	A	C	A	C	-0.008	0.0054	0.6051	0.6111	FALSE	FALSE	FALSE	ebi-a-GCST006414	3	104542237	0.0069	1030836	0.4336	Atrial fibrillation || id:ebi-a-GCST006414	Atrial fibrillation	Atrial fibrillation || ||	TRUE	igd	0.0018	9.366e-06	exposure	TRUE	reported	Mt87ii	textfile	7824	2	TRUE	0.00251832	19.748
rs1866411	A	C	A	C	-0.0083	-0.0006	0.3473	0.3742	FALSE	FALSE	FALSE	ebi-a-GCST006414	2	148268774	0.0069	1030836	0.9308	Atrial fibrillation || id:ebi-a-GCST006414	Atrial fibrillation	Atrial fibrillation || ||	TRUE	igd	0.0018	5.232e-06	exposure	TRUE	reported	Mt87ii	textfile	7824	2	TRUE	0.00271021	21.2569
rs1889463	T	C	T	C	0.0089	-0.0178	0.628	0.6356	FALSE	FALSE	FALSE	ebi-a-GCST006414	1	106653622	0.0073	1030836	0.0138899	Atrial fibrillation || id:ebi-a-GCST006414	Atrial fibrillation	Atrial fibrillation || ||	TRUE	igd	0.0019	3.358e-06	exposure	TRUE	reported	Mt87ii	textfile	7824	2	TRUE	0.00279658	21.9362
rs203591	T	C	T	C	-0.0086	0.006	0.3697	0.3819	FALSE	FALSE	FALSE	ebi-a-GCST006414	14	27774944	0.0069	1030836	0.3826	Atrial fibrillation || id:ebi-a-GCST006414	Atrial fibrillation	Atrial fibrillation || ||	TRUE	igd	0.0018	2.014e-06	exposure	TRUE	reported	Mt87ii	textfile	7824	2	TRUE	0.00290909	22.8213
rs2073805	T	C	T	C	-0.009	0.0005	0.407	0.4112	FALSE	FALSE	FALSE	ebi-a-GCST006414	11	3361087	0.0073	1030836	0.9426	Atrial fibrillation || id:ebi-a-GCST006414	Atrial fibrillation	Atrial fibrillation || ||	TRUE	igd	0.002	6.795e-06	exposure	TRUE	reported	Mt87ii	textfile	7824	2	TRUE	0.00258151	20.2448
rs2291199	A	G	A	G	0.0083	-0.0084	0.5373	0.5423	FALSE	FALSE	FALSE	ebi-a-GCST006414	4	1244267	0.0067	1030836	0.2092	Atrial fibrillation || id:ebi-a-GCST006414	Atrial fibrillation	Atrial fibrillation || ||	TRUE	igd	0.0018	5.175e-06	exposure	TRUE	reported	Mt87ii	textfile	7824	2	TRUE	0.00271021	21.2569
rs269194	A	C	A	C	-0.0081	0.0056	0.4386	0.4454	FALSE	FALSE	FALSE	ebi-a-GCST006414	8	75620766	0.0067	1030836	0.4058	Atrial fibrillation || id:ebi-a-GCST006414	Atrial fibrillation	Atrial fibrillation || ||	TRUE	igd	0.0018	9.008e-06	exposure	TRUE	reported	Mt87ii	textfile	7824	2	TRUE	0.00258151	20.2448
rs4618485	A	G	A	G	-0.0085	0.0048	0.595	0.6031	FALSE	FALSE	FALSE	ebi-a-GCST006414	6	73555917	0.0069	1030836	0.49	Atrial fibrillation || id:ebi-a-GCST006414	Atrial fibrillation	Atrial fibrillation || ||	TRUE	igd	0.0018	3.037e-06	exposure	TRUE	reported	Mt87ii	textfile	7824	2	TRUE	0.00284203	22.2937
rs498266	A	G	A	G	0.0082	-0.0012	0.5852	0.5661	FALSE	FALSE	FALSE	ebi-a-GCST006414	9	79306919	0.0067	1030836	0.8579	Atrial fibrillation || id:ebi-a-GCST006414	Atrial fibrillation	Atrial fibrillation || ||	TRUE	igd	0.0018	6.145e-06	exposure	TRUE	reported	Mt87ii	textfile	7824	2	TRUE	0.00264547	20.7478
rs6051643	A	G	A	G	0.0441	-0.0262	0.986	0.9551	FALSE	FALSE	FALSE	ebi-a-GCST006414	20	3185946	0.0267	1030836	0.3262	Atrial fibrillation || id:ebi-a-GCST006414	Atrial fibrillation	Atrial fibrillation || ||	TRUE	igd	0.0095	3.759e-06	exposure	TRUE	reported	Mt87ii	textfile	7824	2	TRUE	0.00274667	21.5436
rs630782	T	C	T	C	0.0093	-0.0034	0.4713	0.4728	FALSE	FALSE	FALSE	ebi-a-GCST006414	11	107197536	0.0066	1030836	0.61	Atrial fibrillation || id:ebi-a-GCST006414	Atrial fibrillation	Atrial fibrillation || ||	TRUE	igd	0.0018	2.324e-07	exposure	TRUE	reported	Mt87ii	textfile	7824	2	TRUE	0.00340027	26.6876
rs676094	A	G	A	G	0.0191	-0.0074	0.4178	0.4174	FALSE	FALSE	FALSE	ebi-a-GCST006414	1	29084689	0.0067	1030836	0.2746	Atrial fibrillation || id:ebi-a-GCST006414	Atrial fibrillation	Atrial fibrillation || ||	TRUE	igd	0.0042	6.606e-06	exposure	TRUE	reported	Mt87ii	textfile	7824	2	TRUE	0.00263629	20.6756
rs6860349	A	G	A	G	-0.0089	0.0088	0.4108	0.3932	FALSE	FALSE	FALSE	ebi-a-GCST006414	5	2133412	0.007	1030836	0.2105	Atrial fibrillation || id:ebi-a-GCST006414	Atrial fibrillation	Atrial fibrillation || ||	TRUE	igd	0.0018	8.673e-07	exposure	TRUE	reported	Mt87ii	textfile	7824	2	TRUE	0.00311495	24.4413
rs8006663	A	G	A	G	-0.0086	-0.0092	0.4556	0.4835	FALSE	FALSE	FALSE	ebi-a-GCST006414	14	69171003	0.0067	1030836	0.1657	Atrial fibrillation || id:ebi-a-GCST006414	Atrial fibrillation	Atrial fibrillation || ||	TRUE	igd	0.0018	1.785e-06	exposure	TRUE	reported	Mt87ii	textfile	7824	2	TRUE	0.00290909	22.8213
rs8079173	A	G	A	G	0.0118	0.0074	0.1402	0.1456	FALSE	FALSE	FALSE	ebi-a-GCST006414	17	70075796	0.0093	1030836	0.4312	Atrial fibrillation || id:ebi-a-GCST006414	Atrial fibrillation	Atrial fibrillation || ||	TRUE	igd	0.0026	8.927e-06	exposure	TRUE	reported	Mt87ii	textfile	7824	2	TRUE	0.00262571	20.5924
rs864428	T	C	T	C	0.0101	0.0033	0.4058	0.3985	FALSE	FALSE	FALSE	ebi-a-GCST006414	7	136925471	0.0068	1030836	0.622499	Atrial fibrillation || id:ebi-a-GCST006414	Atrial fibrillation	Atrial fibrillation || ||	TRUE	igd	0.0018	2.986e-08	exposure	TRUE	reported	Mt87ii	textfile	7824	2	TRUE	0.00400797	31.4765
rs9607028	T	G	T	G	-0.0084	0.0065	0.4268	0.4199	FALSE	FALSE	FALSE	ebi-a-GCST006414	22	33632112	0.0069	1030836	0.3425	Atrial fibrillation || id:ebi-a-GCST006414	Atrial fibrillation	Atrial fibrillation || ||	TRUE	igd	0.0019	7.286e-06	exposure	TRUE	reported	Mt87ii	textfile	7824	2	TRUE	0.00249195	19.5407
rs989248	A	G	A	G	-0.0085	0.0079	0.6475	0.6553	FALSE	FALSE	FALSE	ebi-a-GCST006414	5	39526442	0.007	1030836	0.2535	Atrial fibrillation || id:ebi-a-GCST006414	Atrial fibrillation	Atrial fibrillation || ||	TRUE	igd	0.0018	2.962e-06	exposure	TRUE	reported	Mt87ii	textfile	7824	2	TRUE	0.00284203	22.2937
rs990054	T	C	T	C	-0.0087	-0.0039	0.5955	0.5973	FALSE	FALSE	FALSE	ebi-a-GCST006414	21	25434305	0.0069	1030836	0.5695	Atrial fibrillation || id:ebi-a-GCST006414	Atrial fibrillation	Atrial fibrillation || ||	TRUE	igd	0.0018	1.325e-06	exposure	TRUE	reported	Mt87ii	textfile	7824	2	TRUE	0.00297694	23.3551
rs9997602	A	C	A	C	-0.0081	-0.0095	0.5717	0.5444	FALSE	FALSE	FALSE	ebi-a-GCST006414	4	179932425	0.0068	1030836	0.1597	Atrial fibrillation || id:ebi-a-GCST006414	Atrial fibrillation	Atrial fibrillation || ||	TRUE	igd	0.0018	7.565e-06	exposure	TRUE	reported	Mt87ii	textfile	7824	2	TRUE	0.00258151	20.2448
rs10039731	A	G	A	G	0.0198	0.0001	0.5787	0.6089	FALSE	FALSE	FALSE	ebi-a-GCST006414	5	110764252	0.0069	1030836	0.991	Atrial fibrillation || id:ebi-a-GCST006414	Atrial fibrillation	Atrial fibrillation || ||	TRUE	igd	0.004	8.465e-07	exposure	TRUE	reported	rESi0j	textfile	7824	2	TRUE	0.00312193	24.4962
rs11036901	A	G	A	G	-0.0079	-0.0134	0.433	0.3595	FALSE	FALSE	FALSE	ebi-a-GCST006414	11	42487429	0.0069	1030836	0.05339	Atrial fibrillation || id:ebi-a-GCST006414	Atrial fibrillation	Atrial fibrillation || ||	TRUE	igd	0.0018	7.855e-06	exposure	TRUE	reported	rESi0j	textfile	7824	2	TRUE	0.00245591	19.2574
rs11193635	T	C	T	C	0.0084	-0.0101	0.6725	0.671	FALSE	FALSE	FALSE	ebi-a-GCST006414	10	109468251	0.0072	1030836	0.1624	Atrial fibrillation || id:ebi-a-GCST006414	Atrial fibrillation	Atrial fibrillation || ||	TRUE	igd	0.0018	3.797e-06	exposure	TRUE	reported	rESi0j	textfile	7824	2	TRUE	0.00277573	21.7722
rs11589855	T	C	T	C	-0.0084	-0.0047	0.3809	0.3677	FALSE	FALSE	FALSE	ebi-a-GCST006414	1	154755843	0.0069	1030836	0.4983	Atrial fibrillation || id:ebi-a-GCST006414	Atrial fibrillation	Atrial fibrillation || ||	TRUE	igd	0.0018	2.222e-06	exposure	TRUE	reported	rESi0j	textfile	7824	2	TRUE	0.00277573	21.7722
rs11731117	A	G	A	G	0.0081	-0.0017	0.5958	0.5889	FALSE	FALSE	FALSE	ebi-a-GCST006414	4	14872737	0.0068	1030836	0.7979	Atrial fibrillation || id:ebi-a-GCST006414	Atrial fibrillation	Atrial fibrillation || ||	TRUE	igd	0.0018	4.324e-06	exposure	TRUE	reported	rESi0j	textfile	7824	2	TRUE	0.00258151	20.2448
rs11857879	T	G	T	G	0.0112	-0.0014	0.1952	0.2034	FALSE	FALSE	FALSE	ebi-a-GCST006414	15	95209253	0.0086	1030836	0.8728	Atrial fibrillation || id:ebi-a-GCST006414	Atrial fibrillation	Atrial fibrillation || ||	TRUE	igd	0.0025	8.18e-06	exposure	TRUE	reported	rESi0j	textfile	7824	2	TRUE	0.00255867	20.0653
rs11978728	A	T	A	T	-0.0089	-0.0059	0.6876	0.6756	FALSE	TRUE	FALSE	ebi-a-GCST006414	7	38750371	0.0071	1030836	0.4112	Atrial fibrillation || id:ebi-a-GCST006414	Atrial fibrillation	Atrial fibrillation || ||	TRUE	igd	0.0018	5.182e-07	exposure	TRUE	reported	rESi0j	textfile	7824	2	TRUE	0.00311495	24.4413
rs12466053	A	G	A	G	0.0087	0.0015	0.402	0.4207	FALSE	FALSE	FALSE	ebi-a-GCST006414	2	35935217	0.0067	1030836	0.8218	Atrial fibrillation || id:ebi-a-GCST006414	Atrial fibrillation	Atrial fibrillation || ||	TRUE	igd	0.0018	8.441e-07	exposure	TRUE	reported	rESi0j	textfile	7824	2	TRUE	0.00297694	23.3551
rs12862464	T	C	T	C	0.0146	0.0104	0.0842	0.0901	FALSE	FALSE	FALSE	ebi-a-GCST006414	13	74942016	0.0114	1030836	0.3605	Atrial fibrillation || id:ebi-a-GCST006414	Atrial fibrillation	Atrial fibrillation || ||	TRUE	igd	0.0033	9.825e-06	exposure	TRUE	reported	rESi0j	textfile	7824	2	TRUE	0.00249554	19.5689
rs12940605	A	C	A	C	-0.0096	0.0128	0.6059	0.627	FALSE	FALSE	FALSE	ebi-a-GCST006414	17	12655432	0.0071	1030836	0.0712197	Atrial fibrillation || id:ebi-a-GCST006414	Atrial fibrillation	Atrial fibrillation || ||	TRUE	igd	0.0018	1.823e-07	exposure	TRUE	reported	rESi0j	textfile	7824	2	TRUE	0.00362237	28.4372
rs13393013	A	G	A	G	0.0314	0.0327	0.0213	0.025	FALSE	FALSE	FALSE	ebi-a-GCST006414	2	196373911	0.0209	1030836	0.1174	Atrial fibrillation || id:ebi-a-GCST006414	Atrial fibrillation	Atrial fibrillation || ||	TRUE	igd	0.0065	1.312e-06	exposure	TRUE	reported	rESi0j	textfile	7824	2	TRUE	0.00297379	23.3304
rs1487052	T	C	T	C	0.008	-0.0274	0.3063	0.2941	FALSE	FALSE	FALSE	ebi-a-GCST006414	4	112120740	0.0073	1030836	0.000162798	Atrial fibrillation || id:ebi-a-GCST006414	Atrial fibrillation	Atrial fibrillation || ||	TRUE	igd	0.0018	7.664e-06	exposure	TRUE	reported	rESi0j	textfile	7824	2	TRUE	0.00251832	19.748
rs1530439	T	G	T	G	0.009	-0.0032	0.2946	0.312	FALSE	FALSE	FALSE	ebi-a-GCST006414	10	63645959	0.0072	1030836	0.6611	Atrial fibrillation || id:ebi-a-GCST006414	Atrial fibrillation	Atrial fibrillation || ||	TRUE	igd	0.0018	6.08e-07	exposure	TRUE	reported	rESi0j	textfile	7824	2	TRUE	0.00318512	24.9936
rs16942446	A	G	A	G	-0.0259	-0.0031	0.0314	0.0367	FALSE	FALSE	FALSE	ebi-a-GCST006414	15	89441356	0.0179	1030836	0.8641	Atrial fibrillation || id:ebi-a-GCST006414	Atrial fibrillation	Atrial fibrillation || ||	TRUE	igd	0.0056	3.318e-06	exposure	TRUE	reported	rESi0j	textfile	7824	2	TRUE	0.00272652	21.3852
rs16990450	T	C	T	C	0.0161	0.0078	0.0722	0.086	FALSE	FALSE	FALSE	ebi-a-GCST006414	19	417714	0.0128	1030836	0.5407	Atrial fibrillation || id:ebi-a-GCST006414	Atrial fibrillation	Atrial fibrillation || ||	TRUE	igd	0.0035	4.178e-06	exposure	TRUE	reported	rESi0j	textfile	7824	2	TRUE	0.0026972	21.1546
rs1998873	A	T	A	T	-0.0083	-0.0004	0.5528	0.5443	FALSE	TRUE	TRUE	ebi-a-GCST006414	13	92756033	0.0067	1030836	0.9567	Atrial fibrillation || id:ebi-a-GCST006414	Atrial fibrillation	Atrial fibrillation || ||	TRUE	igd	0.0018	2.54e-06	exposure	TRUE	reported	rESi0j	textfile	7824	2	FALSE	0.00271021	21.2569
rs2069151	A	G	A	G	0.009	-0.0042	0.7083	0.7178	FALSE	FALSE	FALSE	ebi-a-GCST006414	1	210717147	0.0074	1030836	0.571	Atrial fibrillation || id:ebi-a-GCST006414	Atrial fibrillation	Atrial fibrillation || ||	TRUE	igd	0.0018	4.682e-07	exposure	TRUE	reported	rESi0j	textfile	7824	2	TRUE	0.00318512	24.9936
rs2140495	T	C	T	C	0.0638	0.0165	0.0158	0.0175	FALSE	FALSE	FALSE	ebi-a-GCST006414	7	79333386	0.0251	1030836	0.5126	Atrial fibrillation || id:ebi-a-GCST006414	Atrial fibrillation	Atrial fibrillation || ||	TRUE	igd	0.0144	9.505e-06	exposure	TRUE	reported	rESi0j	textfile	7824	2	TRUE	0.00250265	19.6248
rs2255059	T	C	T	C	-0.008	-0.004	0.5192	0.5022	FALSE	FALSE	FALSE	ebi-a-GCST006414	18	48328003	0.0067	1030836	0.5475	Atrial fibrillation || id:ebi-a-GCST006414	Atrial fibrillation	Atrial fibrillation || ||	TRUE	igd	0.0018	7.397e-06	exposure	TRUE	reported	rESi0j	textfile	7824	2	TRUE	0.00251832	19.748
rs2304767	A	G	A	G	0.0091	0.0042	0.3402	0.3612	FALSE	FALSE	FALSE	ebi-a-GCST006414	13	111340342	0.0071	1030836	0.5508	Atrial fibrillation || id:ebi-a-GCST006414	Atrial fibrillation	Atrial fibrillation || ||	TRUE	igd	0.0019	1.216e-06	exposure	TRUE	reported	rESi0j	textfile	7824	2	TRUE	0.00292331	22.9332
rs2423542	A	G	A	G	0.0153	-0.0139	0.8036	0.7287	FALSE	FALSE	FALSE	ebi-a-GCST006414	20	11094509	0.0088	1030836	0.1128	Atrial fibrillation || id:ebi-a-GCST006414	Atrial fibrillation	Atrial fibrillation || ||	TRUE	igd	0.0032	1.914e-06	exposure	TRUE	reported	rESi0j	textfile	7824	2	TRUE	0.00291331	22.8545
rs2491274	A	G	A	G	-0.0297	0.035	0.9732	0.9316	FALSE	FALSE	FALSE	ebi-a-GCST006414	1	88253549	0.0169	1030836	0.0380601	Atrial fibrillation || id:ebi-a-GCST006414	Atrial fibrillation	Atrial fibrillation || ||	TRUE	igd	0.0065	4.627e-06	exposure	TRUE	reported	rESi0j	textfile	7824	2	TRUE	0.00266134	20.8725
rs287276	A	G	A	G	0.0084	-0.0153	0.3317	0.364	FALSE	FALSE	FALSE	ebi-a-GCST006414	5	55725611	0.0069	1030836	0.0263099	Atrial fibrillation || id:ebi-a-GCST006414	Atrial fibrillation	Atrial fibrillation || ||	TRUE	igd	0.0018	2.647e-06	exposure	TRUE	reported	rESi0j	textfile	7824	2	TRUE	0.00277573	21.7722
rs369895	A	G	A	G	-0.0114	-0.0037	0.574	0.5409	FALSE	FALSE	FALSE	ebi-a-GCST006414	8	143903291	0.0068	1030836	0.584	Atrial fibrillation || id:ebi-a-GCST006414	Atrial fibrillation	Atrial fibrillation || ||	TRUE	igd	0.0023	1.075e-06	exposure	TRUE	reported	rESi0j	textfile	7824	2	TRUE	0.00313014	24.5608
rs4327548	A	G	A	G	-0.0093	-0.0086	0.2904	0.2896	FALSE	FALSE	FALSE	ebi-a-GCST006414	4	57999268	0.0073	1030836	0.2417	Atrial fibrillation || id:ebi-a-GCST006414	Atrial fibrillation	Atrial fibrillation || ||	TRUE	igd	0.0018	2.156e-07	exposure	TRUE	reported	rESi0j	textfile	7824	2	TRUE	0.00340027	26.6876
rs4333677	A	G	A	G	0.008	-0.0018	0.5848	0.5713	FALSE	FALSE	FALSE	ebi-a-GCST006414	9	74744270	0.0067	1030836	0.7858	Atrial fibrillation || id:ebi-a-GCST006414	Atrial fibrillation	Atrial fibrillation || ||	TRUE	igd	0.0018	5.985e-06	exposure	TRUE	reported	rESi0j	textfile	7824	2	TRUE	0.00251832	19.748
rs4680878	T	G	T	G	0.0079	-0.0004	0.6552	0.6428	FALSE	FALSE	FALSE	ebi-a-GCST006414	3	30193543	0.0069	1030836	0.9511	Atrial fibrillation || id:ebi-a-GCST006414	Atrial fibrillation	Atrial fibrillation || ||	TRUE	igd	0.0018	9.163e-06	exposure	TRUE	reported	rESi0j	textfile	7824	2	TRUE	0.00245591	19.2574
rs4789698	T	C	T	C	-0.0079	-0.0033	0.4508	0.424	FALSE	FALSE	FALSE	ebi-a-GCST006414	17	80179786	0.0069	1030836	0.628599	Atrial fibrillation || id:ebi-a-GCST006414	Atrial fibrillation	Atrial fibrillation || ||	TRUE	igd	0.0018	6.828e-06	exposure	TRUE	reported	rESi0j	textfile	7824	2	TRUE	0.00245591	19.2574
rs4930046	A	G	A	G	0.0088	-0.0212	0.4652	0.4731	FALSE	FALSE	FALSE	ebi-a-GCST006414	11	2197148	0.0068	1030836	0.00178698	Atrial fibrillation || id:ebi-a-GCST006414	Atrial fibrillation	Atrial fibrillation || ||	TRUE	igd	0.0019	2.716e-06	exposure	TRUE	reported	rESi0j	textfile	7824	2	TRUE	0.00273426	21.446
rs6112257	A	G	A	G	-0.0092	0.0012	0.6843	0.6736	FALSE	FALSE	FALSE	ebi-a-GCST006414	20	19195319	0.0072	1030836	0.8674	Atrial fibrillation || id:ebi-a-GCST006414	Atrial fibrillation	Atrial fibrillation || ||	TRUE	igd	0.0018	3.386e-07	exposure	TRUE	reported	rESi0j	textfile	7824	2	TRUE	0.00332778	26.1168
rs6441206	A	G	A	G	0.0099	0.0061	0.4638	0.4829	FALSE	FALSE	FALSE	ebi-a-GCST006414	3	158241071	0.0066	1030836	0.353	Atrial fibrillation || id:ebi-a-GCST006414	Atrial fibrillation	Atrial fibrillation || ||	TRUE	igd	0.0018	2.088e-08	exposure	TRUE	reported	rESi0j	textfile	7824	2	TRUE	0.00385142	30.2423
rs6765113	T	C	T	C	0.0082	0.0048	0.5408	0.5361	FALSE	FALSE	FALSE	ebi-a-GCST006414	3	195870161	0.0068	1030836	0.483499	Atrial fibrillation || id:ebi-a-GCST006414	Atrial fibrillation	Atrial fibrillation || ||	TRUE	igd	0.0018	8.162e-06	exposure	TRUE	reported	rESi0j	textfile	7824	2	TRUE	0.00264547	20.7478
rs696979	T	C	T	C	0.0084	0.0014	0.6026	0.5808	FALSE	FALSE	FALSE	ebi-a-GCST006414	1	208558547	0.0068	1030836	0.833	Atrial fibrillation || id:ebi-a-GCST006414	Atrial fibrillation	Atrial fibrillation || ||	TRUE	igd	0.0018	2.048e-06	exposure	TRUE	reported	rESi0j	textfile	7824	2	TRUE	0.00277573	21.7722
rs6973824	A	G	A	G	0.009	0.0008	0.3374	0.3408	FALSE	FALSE	FALSE	ebi-a-GCST006414	7	134263612	0.007	1030836	0.9051	Atrial fibrillation || id:ebi-a-GCST006414	Atrial fibrillation	Atrial fibrillation || ||	TRUE	igd	0.0018	4.019e-07	exposure	TRUE	reported	rESi0j	textfile	7824	2	TRUE	0.00318512	24.9936
rs7011528	A	C	A	C	-0.0082	0.0004	0.4515	0.4466	FALSE	FALSE	FALSE	ebi-a-GCST006414	8	125268239	0.0067	1030836	0.9555	Atrial fibrillation || id:ebi-a-GCST006414	Atrial fibrillation	Atrial fibrillation || ||	TRUE	igd	0.0018	4.005e-06	exposure	TRUE	reported	rESi0j	textfile	7824	2	TRUE	0.00264547	20.7478
rs853907	T	C	T	C	0.0079	-0.0061	0.4778	0.447	FALSE	FALSE	FALSE	ebi-a-GCST006414	10	120071546	0.0068	1030836	0.3726	Atrial fibrillation || id:ebi-a-GCST006414	Atrial fibrillation	Atrial fibrillation || ||	TRUE	igd	0.0018	7.637e-06	exposure	TRUE	reported	rESi0j	textfile	7824	2	TRUE	0.00245591	19.2574
rs891531	T	G	T	G	0.0113	0.0096	0.1846	0.2427	FALSE	FALSE	FALSE	ebi-a-GCST006414	2	67987821	0.0083	1030836	0.2448	Atrial fibrillation || id:ebi-a-GCST006414	Atrial fibrillation	Atrial fibrillation || ||	TRUE	igd	0.0024	3.809e-06	exposure	TRUE	reported	rESi0j	textfile	7824	2	TRUE	0.00282538	22.1627
rs9563502	A	G	A	G	-0.01	-0.002	0.7115	0.6983	FALSE	FALSE	FALSE	ebi-a-GCST006414	13	57944356	0.0072	1030836	0.7833	Atrial fibrillation || id:ebi-a-GCST006414	Atrial fibrillation	Atrial fibrillation || ||	TRUE	igd	0.0018	2.56e-08	exposure	TRUE	reported	rESi0j	textfile	7824	2	TRUE	0.00392931	30.8563
rs9852606	C	G	C	G	-0.0085	-0.0079	0.3771	0.357	FALSE	TRUE	FALSE	ebi-a-GCST006414	3	68466154	0.0069	1030836	0.2521	Atrial fibrillation || id:ebi-a-GCST006414	Atrial fibrillation	Atrial fibrillation || ||	TRUE	igd	0.0018	1.476e-06	exposure	TRUE	reported	rESi0j	textfile	7824	2	TRUE	0.00284203	22.2937
rs10050054	T	C	T	C	-0.0336	-0.0169	0.9828	0.955	FALSE	FALSE	FALSE	ebi-a-GCST006414	4	178647306	0.0252	1030836	0.503	Atrial fibrillation || id:ebi-a-GCST006414	Atrial fibrillation	Atrial fibrillation || ||	TRUE	igd	0.0072	3.177e-06	exposure	TRUE	reported	Qr4ftS	textfile	7824	2	TRUE	0.00277573	21.7722
rs10181551	A	G	A	G	-0.0055	0.0008	0.296	0.2884	FALSE	FALSE	FALSE	ebi-a-GCST006414	2	27277274	0.0076	1030836	0.9177	Atrial fibrillation || id:ebi-a-GCST006414	Atrial fibrillation	Atrial fibrillation || ||	TRUE	igd	0.0012	3.876e-06	exposure	TRUE	reported	Qr4ftS	textfile	7824	2	TRUE	0.00267775	21.0016
rs12552913	A	T	A	T	-0.0059	-0.0067	0.2932	0.2902	FALSE	TRUE	FALSE	ebi-a-GCST006414	9	29986139	0.0073	1030836	0.3578	Atrial fibrillation || id:ebi-a-GCST006414	Atrial fibrillation	Atrial fibrillation || ||	TRUE	igd	0.0012	1.164e-06	exposure	TRUE	reported	Qr4ftS	textfile	7824	2	TRUE	0.00308016	24.1674
rs1440581	T	C	T	C	-0.0081	-0.0053	0.4577	0.4784	FALSE	FALSE	FALSE	ebi-a-GCST006414	4	89226422	0.0066	1030836	0.4216	Atrial fibrillation || id:ebi-a-GCST006414	Atrial fibrillation	Atrial fibrillation || ||	TRUE	igd	0.0012	2.558e-12	exposure	TRUE	reported	Qr4ftS	textfile	7824	2	TRUE	0.00578971	45.5509
rs2373642	A	G	A	G	-0.054	-0.0522	0.0138	0.0262	FALSE	FALSE	FALSE	ebi-a-GCST006414	7	149680189	0.0299	1030836	0.0809804	Atrial fibrillation || id:ebi-a-GCST006414	Atrial fibrillation	Atrial fibrillation || ||	TRUE	igd	0.011	9.775e-07	exposure	TRUE	reported	Qr4ftS	textfile	7824	2	TRUE	0.0030707	24.093
rs3762466	T	C	T	C	0.0058	0.0008	0.6819	0.6726	FALSE	FALSE	FALSE	ebi-a-GCST006414	2	133194157	0.0071	1030836	0.9101	Atrial fibrillation || id:ebi-a-GCST006414	Atrial fibrillation	Atrial fibrillation || ||	TRUE	igd	0.0012	1.063e-06	exposure	TRUE	reported	Qr4ftS	textfile	7824	2	TRUE	0.00297694	23.3551
rs10075187	T	G	T	G	0.0316	-0.0047	0.9687	0.9629	FALSE	FALSE	FALSE	ebi-a-GCST006414	5	4145329	0.0179	1030836	0.791899	Atrial fibrillation || id:ebi-a-GCST006414	Atrial fibrillation	Atrial fibrillation || ||	TRUE	igd	0.0068	3.438e-06	exposure	TRUE	reported	GegOup	textfile	7824	2	TRUE	0.00275252	21.5896
rs12654812	A	G	A	G	0.0118	0.0023	0.2913	0.366	FALSE	FALSE	FALSE	ebi-a-GCST006414	5	176794191	0.007	1030836	0.7446	Atrial fibrillation || id:ebi-a-GCST006414	Atrial fibrillation	Atrial fibrillation || ||	TRUE	igd	0.0025	3.362e-06	exposure	TRUE	reported	GegOup	textfile	7824	2	TRUE	0.00283936	22.2727
rs1569823	T	C	T	C	-0.0152	0.0123	0.8757	0.8746	FALSE	FALSE	FALSE	ebi-a-GCST006414	20	57205836	0.0101	1030836	0.2216	Atrial fibrillation || id:ebi-a-GCST006414	Atrial fibrillation	Atrial fibrillation || ||	TRUE	igd	0.0034	8.248e-06	exposure	TRUE	reported	GegOup	textfile	7824	2	TRUE	0.00254796	19.9811
rs1792544	A	G	A	G	-0.0155	0.006	0.8963	0.8798	FALSE	FALSE	FALSE	ebi-a-GCST006414	11	15180533	0.0111	1030836	0.5874	Atrial fibrillation || id:ebi-a-GCST006414	Atrial fibrillation	Atrial fibrillation || ||	TRUE	igd	0.0034	5.829e-06	exposure	TRUE	reported	GegOup	textfile	7824	2	TRUE	0.00264926	20.7776
rs2049664	C	G	C	G	0.0123	0.0011	0.1916	0.207	FALSE	TRUE	FALSE	ebi-a-GCST006414	6	108055980	0.0085	1030836	0.8935	Atrial fibrillation || id:ebi-a-GCST006414	Atrial fibrillation	Atrial fibrillation || ||	TRUE	igd	0.0026	3.006e-06	exposure	TRUE	reported	GegOup	textfile	7824	2	TRUE	0.00285229	22.3745
rs2170700	A	G	A	G	0.0326	0.0083	0.8663	0.8763	FALSE	FALSE	FALSE	ebi-a-GCST006414	15	93855208	0.0117	1030836	0.4799	Atrial fibrillation || id:ebi-a-GCST006414	Atrial fibrillation	Atrial fibrillation || ||	TRUE	igd	0.0069	2.431e-06	exposure	TRUE	reported	GegOup	textfile	7824	2	TRUE	0.00284493	22.3165
rs2424200	T	C	T	C	0.0152	-0.0065	0.1163	0.1118	FALSE	FALSE	FALSE	ebi-a-GCST006414	20	18435035	0.0105	1030836	0.533499	Atrial fibrillation || id:ebi-a-GCST006414	Atrial fibrillation	Atrial fibrillation || ||	TRUE	igd	0.0034	6.428e-06	exposure	TRUE	reported	GegOup	textfile	7824	2	TRUE	0.00254796	19.9811
rs6074893	A	C	A	C	-0.0115	-0.0026	0.7512	0.7297	FALSE	FALSE	FALSE	ebi-a-GCST006414	20	15419872	0.0076	1030836	0.733599	Atrial fibrillation || id:ebi-a-GCST006414	Atrial fibrillation	Atrial fibrillation || ||	TRUE	igd	0.0026	8.524e-06	exposure	TRUE	reported	GegOup	textfile	7824	2	TRUE	0.00249422	19.5586
rs6753621	A	G	A	G	-0.0117	-0.0288	0.2183	0.2316	FALSE	FALSE	FALSE	ebi-a-GCST006414	2	218810908	0.0079	1030836	0.000260501	Atrial fibrillation || id:ebi-a-GCST006414	Atrial fibrillation	Atrial fibrillation || ||	TRUE	igd	0.0026	7.017e-06	exposure	TRUE	reported	GegOup	textfile	7824	2	TRUE	0.00258151	20.2448
rs686346	T	C	T	C	0.0128	0.0146	0.7658	0.7691	FALSE	FALSE	FALSE	ebi-a-GCST006414	9	135978378	0.0079	1030836	0.0659098	Atrial fibrillation || id:ebi-a-GCST006414	Atrial fibrillation	Atrial fibrillation || ||	TRUE	igd	0.0027	1.443e-06	exposure	TRUE	reported	GegOup	textfile	7824	2	TRUE	0.0028643	22.4689
rs7739842	T	G	T	G	0.0134	-0.0103	0.8202	0.7987	FALSE	FALSE	FALSE	ebi-a-GCST006414	6	131954797	0.0083	1030836	0.2113	Atrial fibrillation || id:ebi-a-GCST006414	Atrial fibrillation	Atrial fibrillation || ||	TRUE	igd	0.0027	8.001e-07	exposure	TRUE	reported	GegOup	textfile	7824	2	TRUE	0.00313825	24.6247
rs7990832	A	G	A	G	0.0122	0.0057	0.1792	0.1777	FALSE	FALSE	FALSE	ebi-a-GCST006414	13	43743933	0.0087	1030836	0.5087	Atrial fibrillation || id:ebi-a-GCST006414	Atrial fibrillation	Atrial fibrillation || ||	TRUE	igd	0.0026	3.874e-06	exposure	TRUE	reported	GegOup	textfile	7824	2	TRUE	0.00280623	22.0121
rs9646626	T	C	T	C	-0.0226	-0.0066	0.948	0.944	FALSE	FALSE	FALSE	ebi-a-GCST006414	18	58527305	0.0145	1030836	0.6486	Atrial fibrillation || id:ebi-a-GCST006414	Atrial fibrillation	Atrial fibrillation || ||	TRUE	igd	0.0051	7.979e-06	exposure	TRUE	reported	GegOup	textfile	7824	2	TRUE	0.00250357	19.632
rs980922	C	G	C	G	-0.012	-0.0008	0.8056	0.787	FALSE	TRUE	FALSE	ebi-a-GCST006414	1	95853985	0.008	1030836	0.9201	Atrial fibrillation || id:ebi-a-GCST006414	Atrial fibrillation	Atrial fibrillation || ||	TRUE	igd	0.0026	3.569e-06	exposure	TRUE	reported	GegOup	textfile	7824	2	TRUE	0.00271523	21.2963
rs1010874	A	G	A	G	-0.0491	0.0112	0.0629	0.048	FALSE	FALSE	FALSE	ebi-a-GCST006414	10	84501091	0.0154	1030836	0.4667	Atrial fibrillation || id:ebi-a-GCST006414	Atrial fibrillation	Atrial fibrillation || ||	TRUE	igd	0.0096	3.169e-07	exposure	TRUE	reported	RWu93f	textfile	7824	2	TRUE	0.00333228	26.1523
rs11013837	A	T	A	T	-0.015	0.0001	0.2463	0.2309	FALSE	TRUE	FALSE	ebi-a-GCST006414	10	24284651	0.0079	1030836	0.9938	Atrial fibrillation || id:ebi-a-GCST006414	Atrial fibrillation	Atrial fibrillation || ||	TRUE	igd	0.0034	8.163e-06	exposure	TRUE	reported	RWu93f	textfile	7824	2	TRUE	0.00248151	19.4587
rs1173842	A	G	A	G	-0.0217	-0.006	0.567	0.5493	FALSE	FALSE	FALSE	ebi-a-GCST006414	1	245535862	0.0067	1030836	0.3688	Atrial fibrillation || id:ebi-a-GCST006414	Atrial fibrillation	Atrial fibrillation || ||	TRUE	igd	0.0049	8.343e-06	exposure	TRUE	reported	RWu93f	textfile	7824	2	TRUE	0.00250041	19.6072
rs11855136	A	G	A	G	-0.0618	0.0183	0.0406	0.0409	FALSE	FALSE	FALSE	ebi-a-GCST006414	15	57770091	0.0179	1030836	0.308	Atrial fibrillation || id:ebi-a-GCST006414	Atrial fibrillation	Atrial fibrillation || ||	TRUE	igd	0.0121	2.991e-07	exposure	TRUE	reported	RWu93f	textfile	7824	2	TRUE	0.00332301	26.0793
rs11987983	T	C	T	C	-0.0457	0.0064	0.099	0.0793	FALSE	FALSE	FALSE	ebi-a-GCST006414	8	6718301	0.0126	1030836	0.611299	Atrial fibrillation || id:ebi-a-GCST006414	Atrial fibrillation	Atrial fibrillation || ||	TRUE	igd	0.0102	7.164e-06	exposure	TRUE	reported	RWu93f	textfile	7824	2	TRUE	0.00255912	20.0688
rs12210538	A	G	A	G	0.0254	-0.0011	0.8442	0.7682	FALSE	FALSE	FALSE	ebi-a-GCST006414	6	110760008	0.0081	1030836	0.8887	Atrial fibrillation || id:ebi-a-GCST006414	Atrial fibrillation	Atrial fibrillation || ||	TRUE	igd	0.0057	9.185e-06	exposure	TRUE	reported	RWu93f	textfile	7824	2	TRUE	0.00253156	19.8521
rs12883490	T	C	T	C	0.0166	0.0094	0.6656	0.6374	FALSE	FALSE	FALSE	ebi-a-GCST006414	14	91195372	0.007	1030836	0.1814	Atrial fibrillation || id:ebi-a-GCST006414	Atrial fibrillation	Atrial fibrillation || ||	TRUE	igd	0.0033	3.756e-07	exposure	TRUE	reported	RWu93f	textfile	7824	2	TRUE	0.00322372	25.2975
rs1381274	T	C	T	C	-0.0146	0.0028	0.4672	0.4691	FALSE	FALSE	FALSE	ebi-a-GCST006414	14	98655131	0.0067	1030836	0.6754	Atrial fibrillation || id:ebi-a-GCST006414	Atrial fibrillation	Atrial fibrillation || ||	TRUE	igd	0.0032	3.625e-06	exposure	TRUE	reported	RWu93f	textfile	7824	2	TRUE	0.00265352	20.8111
rs1448767	T	C	T	C	-0.0144	-0.0066	0.6289	0.6216	FALSE	FALSE	FALSE	ebi-a-GCST006414	8	29726906	0.007	1030836	0.3449	Atrial fibrillation || id:ebi-a-GCST006414	Atrial fibrillation	Atrial fibrillation || ||	TRUE	igd	0.0033	9.947e-06	exposure	TRUE	reported	RWu93f	textfile	7824	2	TRUE	0.0024278	19.0365
rs1491606	A	T	A	T	0.0182	0.008	0.2992	0.3419	FALSE	TRUE	FALSE	ebi-a-GCST006414	3	70586528	0.0071	1030836	0.2568	Atrial fibrillation || id:ebi-a-GCST006414	Atrial fibrillation	Atrial fibrillation || ||	TRUE	igd	0.004	5.796e-06	exposure	TRUE	reported	RWu93f	textfile	7824	2	TRUE	0.00263904	20.6972
rs4439706	T	C	T	C	0.0151	0.0087	0.7156	0.7161	FALSE	FALSE	FALSE	ebi-a-GCST006414	15	47129544	0.0074	1030836	0.2385	Atrial fibrillation || id:ebi-a-GCST006414	Atrial fibrillation	Atrial fibrillation || ||	TRUE	igd	0.0033	3.775e-06	exposure	TRUE	reported	RWu93f	textfile	7824	2	TRUE	0.00266893	20.9322
rs9446392	T	C	T	C	-0.0331	0.0182	0.9533	0.9566	FALSE	FALSE	FALSE	ebi-a-GCST006414	6	72157939	0.0167	1030836	0.2757	Atrial fibrillation || id:ebi-a-GCST006414	Atrial fibrillation	Atrial fibrillation || ||	TRUE	igd	0.0075	9.272e-06	exposure	TRUE	reported	RWu93f	textfile	7824	2	TRUE	0.00248327	19.4725
[truncated: 8,204 more rows]

## Sheet: Table S2
Table S2. Sensitivity analysis of blood metabolites identified after MR analysis
[truncated: 26 more rows]

## Sheet: Table S3
Table S3. The results of MR analysis and sensitivity analysis of blood metabolites on atrial fibrillation from Roselli et al
[truncated: 44 more rows]
